# Supplementary material for: An interactive resource of molecular signalling in the developing human haematopoietic stem cell niche
Source: Development. 2023 Dec 6;150(23):dev201972. doi: 10.1242/dev.201972 (PMC10730088; doi:10.1242/dev.201972)
Supplement: Table S1. Full lists of differentially expressed genes for comparisons described in the manuscripts (CS13 Ventral vs Dorsal, CS14 Ventral vs Dorsal, CS13 vs CS14) and differentially enriched pathways for the same comparisons (GSEA = gene set enrichment analysis). In each comparison title, the first  [file develop-150-201972-TableS1.xlsx]

## Sheet: CS13 Ventral vs Dorsal
CS13 Ventral Inner (VI) vs Dorsal Inner (DI)									CS13 Ventral Outer (VO) vs Dorsal Outer (DO)									CS13 Gonadal Epithelium Proximal (GEP) vs Gonadal Epothelium Distal (GED)
	baseMean	log2FoldChange	lfcSE	stat	pvalue	padj	gene_name			baseMean	log2FoldChange	lfcSE	stat	pvalue	padj	gene_name			baseMean	log2FoldChange	lfcSE	stat	pvalue	padj	gene_name
ENSG00000164920	164.407	10.7731	1.86971	5.7619	8.32e-09	1.37e-05	OSR2		ENSG00000152578	617.889	8.10338	1.09861	7.37603	1.63e-13	7.53e-10	GRIA4		ENSG00000227232	15.021	-1.32382	3.88361	-0.340874	0.733198	NA	NA
ENSG00000117318	17436.4	1.27114	0.225304	5.6419	1.68e-08	2.49e-05	ID3		ENSG00000185559	10420.3	5.2623	0.73503	7.1593	8.11e-13	2.25e-09	DLK1		ENSG00000241860	4.88247	-1.79864	4.70234	-0.382499	0.702091	NA	NA
ENSG00000265107	2047.28	1.96225	0.363059	5.40478	6.49e-08	8.3e-05	GJA5		ENSG00000146674	3008.43	4.16091	0.62223	6.6871	2.28e-11	4.43e-08	IGFBP3		ENSG00000279457	21.91	-1.55835	3.39797	-0.458611	0.646513	NA	NA
ENSG00000119965	249.117	6.40454	1.18641	5.39823	6.73e-08	8.3e-05	C10orf88		ENSG00000214548	5454.58	3.6772	0.55131	6.66993	2.56e-11	4.43e-08	MEG3		ENSG00000237094	8.29242	-3.96668	4.69143	-0.845515	0.397823	NA	NA
ENSG00000003436	4556.27	1.43404	0.27938	5.13296	2.85e-07	0.000324537	TFPI		ENSG00000128918	502.013	7.83829	1.27067	6.16861	6.89e-10	8.68e-07	ALDH1A2		ENSG00000230021	18.691	5.41393	4.03507	1.34172	0.179687	NA	LOC101928626
ENSG00000163736	923.632	3.45121	0.682925	5.05357	4.34e-07	0.000458154	PPBP		ENSG00000006468	433.68	6.07036	0.999483	6.0735	1.25e-09	1.33e-06	ETV1		ENSG00000225972	76.9277	-1.16726	2.12821	-0.548472	0.583368	NA	NA
ENSG00000184113	147.878	7.42346	1.48447	5.00075	5.71e-07	0.000563155	CLDN5		ENSG00000152910	222.572	9.74639	1.67333	5.82456	5.73e-09	4.54e-06	CNTNAP4		ENSG00000225630	109.701	0.442129	1.91288	0.231133	0.817211	0.999962	NA
ENSG00000272398	8243.11	1.27164	0.25561	4.97493	6.53e-07	0.000603423	CD24		ENSG00000255794	269.448	8.07346	1.41123	5.72086	1.06e-08	7.73e-06	RMST		ENSG00000237973	100.996	0.286227	1.9511	0.146701	0.883368	0.999962	NA
ENSG00000138670	706.731	2.94513	0.601748	4.89428	9.87e-07	0.000768133	RASGEF1B		ENSG00000163376	399.825	6.95008	1.25023	5.55903	2.71e-08	1.71e-05	KBTBD8		ENSG00000229344	33.9344	0.0191136	2.78247	0.00686928	0.994519	NA	NA
ENSG00000186792	92.824	10.0127	2.13695	4.68552	2.79e-06	0.00196703	HYAL3		ENSG00000133110	1561.38	3.69829	0.676958	5.46311	4.68e-08	2.82e-05	POSTN		ENSG00000248527	1036.96	-0.0693493	1.35515	-0.0511746	0.959186	0.999962	NA
ENSG00000160190	111.462	8.2316	1.78768	4.60464	4.13e-06	0.00265728	SLC37A1		ENSG00000147465	221.101	8.05895	1.48566	5.4245	5.81e-08	3.36e-05	STAR		ENSG00000198744	7.75606	-1.67727	4.61123	-0.363736	0.716055	NA	NA
ENSG00000261371	1187.12	2.37621	0.527673	4.50319	6.69e-06	0.00396072	PECAM1		ENSG00000241956	197.543	8.60334	1.60302	5.36697	8.01e-08	4.44e-05	LOC102546299		ENSG00000228327	143.091	0.672634	1.7813	0.377608	0.705722	0.999962	NA
ENSG00000152495	126.594	6.17381	1.41972	4.34861	1.37e-05	0.00723753	CAMK4		ENSG00000266010	150.279	11.0332	2.08453	5.29289	1.2e-07	6.42e-05	GATA6-AS1		ENSG00000237491	29.3915	1.66166	3.41643	0.486373	0.626703	NA	LINC01409
ENSG00000104883	79.7979	9.65669	2.23054	4.32931	1.5e-05	0.00762957	PEX11G		ENSG00000225746	804.986	5.51557	1.05734	5.21647	1.82e-07	9.02e-05	NA		ENSG00000230092	7.42786	-3.69837	4.66297	-0.793136	0.427699	NA	NA
ENSG00000274536	77.7735	9.70922	2.24661	4.32173	1.55e-05	0.00763325	NA		ENSG00000124920	755.771	6.37873	1.22673	5.1998	1.99e-07	9.21e-05	MYRF		ENSG00000228794	177.078	-4.20017	2.28127	-1.84115	0.0655995	0.335756	LINC01128
ENSG00000271503	84.1146	9.39659	2.20416	4.26311	2.02e-05	0.00902604	CCL5		ENSG00000118495	4261.24	2.74263	0.529918	5.17557	2.27e-07	0.00010156	PLAGL1		ENSG00000225880	52.5789	-2.49722	2.50393	-0.997323	0.318608	NA	LINC00115
ENSG00000113555	129.423	6.56123	1.53945	4.26207	2.03e-05	0.00902604	PCDH12		ENSG00000150893	265.128	7.13735	1.39456	5.118	3.09e-07	0.000133706	FREM2		ENSG00000272438	19.6759	4.37874	3.96017	1.1057	0.268858	NA	NA
ENSG00000107968	74.4262	9.66889	2.27501	4.25004	2.14e-05	0.00902604	MAP3K8		ENSG00000277586	322.769	7.08533	1.38927	5.10003	3.4e-07	0.00014259	NEFL		ENSG00000230699	116.798	0.185835	2.44274	0.0760764	0.939358	0.999962	NA
ENSG00000145365	127.266	6.65357	1.57254	4.23109	2.33e-05	0.00905286	TIFA		ENSG00000173114	501.337	5.81514	1.15085	5.05289	4.35e-07	0.00017228	LRRN3		ENSG00000223764	186.335	4.04765	2.12845	1.90169	0.0572111	0.323436	LINC02593
ENSG00000120156	524.82	4.11313	0.983304	4.18297	2.88e-05	0.0103805	TEK		ENSG00000244094	129.051	10.8298	2.16311	5.00661	5.54e-07	0.000202398	SPRR2F		ENSG00000187634	164.677	-3.55019	2.20992	-1.60648	0.108168	0.417928	SAMD11
ENSG00000127561	69.9122	9.6114	2.3179	4.14661	3.37e-05	0.0118843	SYNGR3		ENSG00000244509	1109.8	4.22657	0.845262	5.00031	5.72e-07	0.000202398	APOBEC3C		ENSG00000188976	368.718	1.12224	1.49909	0.748618	0.454087	0.95425	NOC2L
ENSG00000168824	137.927	6.59497	1.60447	4.11038	3.95e-05	0.0129025	NSG1		ENSG00000174175	144.613	10.5167	2.10912	4.98629	6.15e-07	0.000208008	SELP		ENSG00000187961	37.7837	-2.24146	3.12213	-0.717925	0.472803	NA	KLHL17
ENSG00000198034	49155	0.834921	0.203221	4.10844	3.98e-05	0.0129025	RPS4X		ENSG00000115461	1183.47	3.29511	0.663403	4.96698	6.8e-07	0.000224343	IGFBP5		ENSG00000188290	83.8803	2.04941	2.47086	0.829433	0.406859	0.907523	HES4
ENSG00000147604	46784.1	0.82315	0.200438	4.10677	4.01e-05	0.0129025	RPL7		ENSG00000227954	192.208	9.15966	1.84637	4.9609	7.02e-07	0.000226099	TARID		ENSG00000187608	69.4223	-3.68665	2.30097	-1.60222	0.109108	NA	ISG15
ENSG00000112414	702.987	2.35439	0.574441	4.09859	4.16e-05	0.0130619	ADGRG6		ENSG00000184374	145.324	8.54417	1.73767	4.91703	8.79e-07	0.000276703	COLEC10		ENSG00000188157	139.423	-3.97619	2.31068	-1.72078	0.0852902	0.375217	AGRN
ENSG00000196262	40807.6	0.870235	0.21256	4.09407	4.24e-05	0.0130619	PPIA		ENSG00000096696	2674.39	3.59615	0.733145	4.9051	9.34e-07	0.000281649	DSP		ENSG00000131591	75.2131	-0.189834	2.73826	-0.0693267	0.94473	NA	C1orf159
ENSG00000172889	2241.14	1.42255	0.353233	4.02723	5.64e-05	0.0163693	EGFL7		ENSG00000168016	843.306	6.12418	1.2486	4.90484	9.35e-07	0.000281649	TRANK1		ENSG00000078808	175.979	-1.85696	2.01716	-0.920581	0.357269	0.85292	SDF4
ENSG00000120063	250.031	5.46925	1.38385	3.95219	7.74e-05	0.0200964	GNA13		ENSG00000108679	134.624	10.478	2.14479	4.88535	1.03e-06	0.00029797	LGALS3BP		ENSG00000176022	73.6749	0.096166	2.75356	0.0349242	0.97214	NA	B3GALT6
ENSG00000180447	95.4151	6.92881	1.75824	3.94076	8.12e-05	0.0207149	GAS1		ENSG00000182168	967.338	3.41409	0.699418	4.88133	1.05e-06	0.00029797	UNC5C		ENSG00000184163	30.4014	0.805794	3.66697	0.219744	0.826071	NA	C1QTNF12
ENSG00000105971	85.1434	7.44449	1.89458	3.92936	8.52e-05	0.0213535	CAV2		ENSG00000136630	118.947	10.7477	2.2088	4.86584	1.14e-06	0.000315843	HLX		ENSG00000160087	235.777	2.37231	1.87899	1.26255	0.206752	0.608271	UBE2J2
ENSG00000197279	62.313	9.40804	2.40298	3.91516	9.03e-05	0.0222732	ZNF165		ENSG00000124406	148.338	9.04434	1.86973	4.83724	1.32e-06	0.00034613	ATP8A1		ENSG00000162572	17.4372	0.0608009	4.52596	0.0134338	0.989282	NA	SCNN1D
ENSG00000010327	213.041	4.33474	1.10851	3.91041	9.21e-05	0.0223431	STAB1		ENSG00000278875	171.621	9.33221	1.92969	4.83612	1.32e-06	0.00034613	NA		ENSG00000131584	220.347	0.159819	1.79478	0.0890464	0.929045	0.999962	ACAP3
ENSG00000111644	61.4705	9.39421	2.41329	3.8927	9.91e-05	0.0235195	ACRBP		ENSG00000145721	597.336	3.8906	0.810347	4.80115	1.58e-06	0.000404796	LIX1		ENSG00000169972	198.28	1.77117	1.83616	0.964606	0.334742	0.821771	PUSL1
ENSG00000149809	223.306	5.56618	1.43224	3.88635	0.000101761	0.0235195	TM7SF2		ENSG00000134245	115.173	10.6829	2.22931	4.79203	1.65e-06	0.000415939	WNT2B		ENSG00000127054	986.899	1.0786	1.35384	0.796693	0.425629	0.926624	INTS11
ENSG00000072041	66.2117	9.09507	2.36435	3.84675	0.000119696	0.0268263	SLC6A15		ENSG00000130303	3850.5	2.55637	0.536887	4.76146	1.92e-06	0.000467866	BST2		ENSG00000224051	18.6753	3.39793	4.03494	0.842126	0.399717	NA	CPTP
ENSG00000198513	163.743	5.56436	1.45088	3.83517	0.000125477	0.0277024	ATL1		ENSG00000265174	114.966	10.6133	2.22914	4.76118	1.92e-06	0.000467866	NA		ENSG00000107404	35.1376	1.60899	3.48836	0.461247	0.644621	NA	DVL1
ENSG00000250579	151.793	5.56342	1.47352	3.77561	0.000159619	0.0332546	CTD-2297D10.2		ENSG00000157193	303.89	6.80704	1.43107	4.75661	1.97e-06	0.000470321	LRP8		ENSG00000162576	712.459	2.36922	1.38741	1.70766	0.0876999	0.381068	MXRA8
ENSG00000164587	48210.8	0.757033	0.200989	3.76654	0.000165524	0.034006	RPS14		ENSG00000286039	136.639	9.54196	2.02926	4.70218	2.57e-06	0.000594413	NA		ENSG00000175756	1296.28	-1.32373	1.35595	-0.976238	0.328947	0.814204	AURKAIP1
ENSG00000173210	58.9374	9.12589	2.44865	3.72691	0.000193838	0.0392775	ABLIM3		ENSG00000184675	208.174	7.29662	1.582	4.61229	3.98e-06	0.000882828	AMER1		ENSG00000221978	1650.62	0.627726	1.34146	0.467944	0.639825	0.999962	CCNL2
ENSG00000026950	57.7017	9.10632	2.4666	3.69184	0.000222634	0.0411651	BTN3A1		ENSG00000140538	126.038	8.87758	1.92545	4.61066	4.01e-06	0.000882828	NTRK3		ENSG00000224870	363.691	0.856536	1.56039	0.548925	0.583057	0.999962	MRPL20-AS1
ENSG00000137154	78049.9	0.706434	0.193583	3.64926	0.000263	0.0463076	RPS6		ENSG00000077279	421.476	6.05958	1.31533	4.60688	4.09e-06	0.000884966	DCX		ENSG00000242485	1359.28	0.16085	1.33097	0.120852	0.903808	0.999962	MRPL20
ENSG00000101000	825.482	1.98679	0.545336	3.64324	0.00026923	0.0463076	PROCR		ENSG00000164176	603.328	5.90161	1.28596	4.58926	4.45e-06	0.000948209	EDIL3		ENSG00000179403	6.46395	-0.0871432	4.77282	-0.0182582	0.985433	NA	VWA1
ENSG00000233101	501.673	2.37835	0.654439	3.63418	0.000278868	0.0465918	HOXB-AS3		ENSG00000259134	133.611	9.42965	2.07216	4.55064	5.35e-06	0.00112283	LINC00924		ENSG00000160072	270.089	2.24389	1.7608	1.27435	0.202538	0.600796	ATAD3B
ENSG00000143226	54.6077	9.11429	2.50887	3.63283	0.000280332	0.0465918	FCGR2A		ENSG00000140873	486.385	6.09105	1.34054	4.54373	5.53e-06	0.00114296	ADAMTS18		ENSG00000197785	77.333	-3.68443	2.58837	-1.42346	0.154604	NA	ATAD3A
ENSG00000118181	32333.9	0.731475	0.201892	3.6231	0.000291098	0.0478436	RPS25		ENSG00000016082	289.689	6.4776	1.42997	4.52987	5.9e-06	0.00118519	ISL1		ENSG00000160075	1772.32	0.69536	1.32379	0.525281	0.599388	0.999962	SSU72
ENSG00000162377	206.685	5.21546	1.44949	3.59813	0.000320511	0.0515325	COA7		ENSG00000180881	108.46	10.1881	2.26841	4.49132	7.08e-06	0.0013757	CAPS2		ENSG00000228594	41.8737	-4.71885	3.026	-1.55943	0.118894	NA	FNDC10
ENSG00000110934	75.0444	7.10626	1.98263	3.58426	0.00033803	0.0516286	BIN2		ENSG00000164070	124.72	9.86957	2.19851	4.48922	7.15e-06	0.0013757	HSPA4L		ENSG00000272106	71.0499	-4.05039	2.61989	-1.54601	0.122101	NA	NA
ENSG00000104408	10830.5	0.873394	0.244409	3.57349	0.000352253	0.0531687	EIF3E		ENSG00000151468	377.091	5.98614	1.33767	4.47505	7.64e-06	0.00145003	CCDC3		ENSG00000197530	35.3777	1.30016	3.21239	0.404734	0.685673	NA	MIB2
ENSG00000140319	12776	0.808196	0.227747	3.54866	0.000387191	0.056488	SRP14		ENSG00000021645	539.72	4.39021	0.982158	4.46996	7.82e-06	0.00146485	NRXN3		ENSG00000248333	182.044	1.44823	1.70924	0.847292	0.396832	0.899647	CDK11B
ENSG00000163528	222.742	4.86434	1.37099	3.54805	0.000388088	0.056488	CHCHD4		ENSG00000274290	126.792	8.34157	1.87473	4.44947	8.61e-06	0.00156943	H2BC6		ENSG00000189339	326.91	-3.30173	1.86277	-1.77249	0.076314	0.358372	SLC35E2B
ENSG00000180537	53.5229	8.96586	2.52898	3.54524	0.00039225	0.056488	RNF182		ENSG00000145423	469.173	4.90005	1.11202	4.40645	1.05e-05	0.0018909	SFRP2		ENSG00000269737	5.88051	0.362117	4.7737	0.0758566	0.939533	NA	NA
ENSG00000164032	18058.6	0.817275	0.231072	3.53688	0.000404883	0.0565885	H2AZ1		ENSG00000143379	423.244	4.33822	0.99171	4.37448	1.22e-05	0.00216226	SETDB1		ENSG00000008128	8.63462	1.20798	4.7726	0.253108	0.800185	NA	CDK11A
ENSG00000129925	134.169	4.42978	1.25356	3.53375	0.000409703	0.0565885	PGAP6		ENSG00000168824	359.021	6.54311	1.49721	4.37019	1.24e-05	0.00217725	NSG1		ENSG00000268575	17.1032	-0.625499	4.16953	-0.150017	0.880751	NA	NA
ENSG00000179044	50.1837	9.11092	2.57978	3.53167	0.000412942	0.0565885	EXOC3L1		ENSG00000147124	91.0108	10.3621	2.38067	4.3526	1.35e-05	0.00227331	ZNF41		ENSG00000215790	62.7408	0.547926	2.88577	0.189872	0.84941	NA	SLC35E2A
ENSG00000117400	68.8691	7.24685	2.05592	3.52487	0.000423684	0.0565885	MPL		ENSG00000147255	89.9065	10.333	2.38888	4.32546	1.52e-05	0.00251076	IGSF1		ENSG00000008130	104.118	-3.47185	2.14485	-1.61869	0.105514	0.413106	NADK
ENSG00000134996	241.063	4.91034	1.3931	3.52474	0.000423893	0.0565885	OSTF1		ENSG00000180938	97.309	10.0817	2.33756	4.31293	1.61e-05	0.00262622	ZNF572		ENSG00000078369	1408.44	-0.102827	1.33073	-0.0772716	0.938407	0.999962	GNB1
ENSG00000267106	208.438	4.7333	1.34306	3.52428	0.000424643	0.0565885	NA		ENSG00000188641	131.956	8.18831	1.90237	4.30426	1.68e-05	0.00266842	DPYD		ENSG00000067606	28.2012	-3.81561	3.47576	-1.09778	0.272302	NA	PRKCZ
ENSG00000148677	437.645	3.98036	1.13047	3.52098	0.000429953	0.0567846	ANKRD1		ENSG00000169297	108.322	8.67615	2.03294	4.26778	1.97e-05	0.00308254	NR0B1		ENSG00000162585	87.8688	3.63395	2.46679	1.47315	0.140711	0.48268	FAAP20
ENSG00000185985	66.5486	8.01785	2.28428	3.51002	0.000448076	0.0570864	SLITRK2		ENSG00000118526	150.244	7.26266	1.70821	4.25162	2.12e-05	0.00326746	TCF21		ENSG00000157933	45.0717	-3.28869	2.97956	-1.10375	0.269701	NA	SKI
ENSG00000174748	45929.8	0.693133	0.197483	3.50983	0.000448388	0.0570864	RPL15		ENSG00000065675	87.7857	10.2224	2.406	4.2487	2.15e-05	0.00327387	PRKCQ		ENSG00000287356	10.5716	-0.453231	4.77003	-0.0950164	0.924302	NA	NA
ENSG00000113790	105.842	5.89287	1.68075	3.5061	0.000454721	0.0570864	EHHADH		ENSG00000182050	129.117	8.96917	2.12228	4.2262	2.38e-05	0.00357945	MGAT4C		ENSG00000116151	31.6505	1.4567	2.85053	0.511029	0.609331	NA	MORN1
ENSG00000162654	309.898	3.98963	1.13929	3.50186	0.000462018	0.0570864	GBP4		ENSG00000163638	826.415	3.40899	0.812043	4.19804	2.69e-05	0.00396865	ADAMTS9		ENSG00000269896	12.5645	-2.1803	4.67105	-0.46677	0.640665	NA	LOC100129534
ENSG00000198856	5236.6	0.942998	0.269333	3.50123	0.000463113	0.0570864	OSTC		ENSG00000250510	191.92	6.73952	1.61872	4.1635	3.13e-05	0.00447691	GPR162		ENSG00000157916	999.158	-0.0535906	1.35468	-0.0395597	0.968444	0.999962	RER1
ENSG00000177337	76.01	6.76235	1.93342	3.49761	0.000469455	0.0573899	NA		ENSG00000141448	321.015	6.03991	1.45436	4.15297	3.28e-05	0.00457516	GATA6		ENSG00000157911	57.852	-4.5403	2.77365	-1.63694	0.101643	NA	PEX10
ENSG00000221947	48.7905	9.08821	2.60422	3.4898	0.000483379	0.0586077	XKR9		ENSG00000164300	3099.88	2.29218	0.552211	4.15092	3.31e-05	0.00457516	SERINC5		ENSG00000157881	232.767	-3.31572	1.94715	-1.70286	0.088595	0.381872	PANK4
ENSG00000100596	413.837	4.08169	1.1718	3.48328	0.000495318	0.059567	SPTLC2		ENSG00000073849	660.506	3.7635	0.908773	4.1413	3.45e-05	0.00464574	ST6GAL1		ENSG00000157870	122.457	-3.31409	2.27734	-1.45524	0.145602	0.493001	PRXL2B
ENSG00000223820	48.3835	9.08336	2.61168	3.47798	0.000505213	0.0601396	CFL1P1		ENSG00000109686	330.225	5.61511	1.35937	4.13068	3.62e-05	0.00481881	SH3D19		ENSG00000130762	29.6304	1.19027	3.70271	0.321459	0.747863	NA	ARHGEF16
ENSG00000164116	48.6244	9.05415	2.60789	3.47183	0.000516921	0.0601396	GUCY1A1		ENSG00000041982	1313.81	3.23326	0.785101	4.11828	3.82e-05	0.00503712	TNC		ENSG00000162591	222.832	-3.60884	1.85741	-1.94294	0.0520236	0.315242	MEGF6
ENSG00000184860	173.976	5.29307	1.52545	3.46985	0.000520753	0.0601396	SDR42E1		ENSG00000066032	237.893	4.93548	1.19973	4.11384	3.89e-05	0.0050867	CTNNA2		ENSG00000207776	30.6234	4.63467	3.42957	1.35139	0.176572	NA	MIR551A
ENSG00000123427	151.283	5.48462	1.5856	3.45902	0.000542145	0.0616878	EEF1AKMT3		ENSG00000164920	89.9103	9.87322	2.40376	4.1074	4e-05	0.00513352	OSR2		ENSG00000238260	12.9397	0.489842	4.769	0.102714	0.91819	NA	NA
ENSG00000187446	4285.42	0.9842	0.284962	3.45379	0.00055277	0.0623638	CHP1		ENSG00000181744	587.039	4.08189	0.996621	4.09573	4.21e-05	0.00530108	DIPK2A		ENSG00000158109	68.4187	-5.05188	2.63197	-1.91943	0.0549301	NA	TPRG1L
ENSG00000089009	48920.5	0.687506	0.199619	3.44409	0.000572983	0.0627819	RPL6		ENSG00000174469	410.848	3.82842	0.936666	4.08728	4.36e-05	0.0054482	CNTNAP2		ENSG00000116213	276.06	5.6551	2.10113	2.69145	0.00711418	0.285571	WRAP73
ENSG00000170631	226.632	4.96338	1.44804	3.42765	0.000608841	0.0657612	ZNF16		ENSG00000184937	128.112	7.47869	1.84094	4.06244	4.86e-05	0.00600794	WT1		ENSG00000227372	157.636	1.06813	1.74611	0.611716	0.540726	0.999962	TP73-AS1
ENSG00000182648	294.719	2.88033	0.844725	3.40978	0.000650155	0.0682063	LINC01006		ENSG00000183935	91.4134	9.67486	2.38637	4.05422	5.03e-05	0.00616794	HTR7P1		ENSG00000235169	125.79	-3.00383	2.22291	-1.3513	0.176598	0.552596	SMIM1
ENSG00000272288	47.4358	8.95801	2.63051	3.40543	0.000660603	0.0683403	LOC101929243		ENSG00000079215	408.99	5.7163	1.4206	4.02385	5.73e-05	0.00683885	SLC1A3		ENSG00000130764	151.101	-3.65121	2.21563	-1.64793	0.0993664	0.400057	LRRC47
ENSG00000075131	323.04	3.05328	0.898347	3.39877	0.000676884	0.0694883	TIPIN		ENSG00000162511	476.372	5.43429	1.35537	4.00944	6.09e-05	0.00714679	LAPTM5		ENSG00000116198	31.5909	1.14266	3.61824	0.315805	0.75215	NA	CEP104
ENSG00000184584	253.73	4.2631	1.25624	3.39352	0.000689993	0.0694883	STING1		ENSG00000116833	98.5604	8.96647	2.24082	4.00142	6.3e-05	0.00731339	NR5A2		ENSG00000169598	10.8914	0.371186	4.36874	0.0849641	0.93229	NA	DFFB
ENSG00000168899	1182.5	1.53343	0.452939	3.38551	0.000710466	0.0695974	VAMP5		ENSG00000138735	948.294	3.12763	0.781904	4.00002	6.33e-05	0.00731339	PDE5A		ENSG00000198912	572.31	-0.325573	1.43637	-0.226663	0.820686	0.999962	C1orf174
ENSG00000198746	149.326	5.13046	1.51732	3.38126	0.000721532	0.0700961	GPATCH3		ENSG00000140092	91.5401	8.86834	2.21853	3.99739	6.4e-05	0.007334	FBLN5		ENSG00000131697	135.264	0.444811	2.36209	0.188312	0.850632	0.999962	NPHP4
ENSG00000145681	1257.65	1.53812	0.45594	3.37351	0.000742164	0.0708264	HAPLN1		ENSG00000075826	124.942	7.3173	1.83295	3.99209	6.55e-05	0.0074382	SEC31B		ENSG00000069424	48.6021	5.69728	2.87616	1.98086	0.0476069	NA	KCNAB2
ENSG00000287104	45.4876	8.9951	2.66809	3.37136	0.000747992	0.070925	NA		ENSG00000082684	130.941	7.42971	1.88241	3.94691	7.92e-05	0.00870566	SEMA5B		ENSG00000116251	1511.13	0.489703	1.32301	0.370143	0.711276	0.999962	RPL22
ENSG00000198755	41860.7	0.668087	0.198464	3.36629	0.000761853	0.0711521	RPL10A		ENSG00000138078	436.211	4.50226	1.14703	3.92515	8.67e-05	0.00938247	PREPL		ENSG00000158286	102.694	-4.20529	2.39205	-1.75803	0.0787426	0.364185	RNF207
ENSG00000183161	221.966	4.21433	1.2537	3.36152	0.000775137	0.0711521	FANCF		ENSG00000198924	205.853	5.65343	1.45171	3.89432	9.85e-05	0.0104958	DCLRE1A		ENSG00000116237	858.82	1.0076	1.3989	0.720279	0.471353	0.970128	ICMT
ENSG00000145741	16230.7	0.734552	0.218572	3.36068	0.000777503	0.0711521	BTF3		ENSG00000109991	89.1878	8.18477	2.11031	3.87847	0.000105114	0.0111034	P2RX3		ENSG00000097021	342.313	-1.9634	1.67079	-1.17514	0.239941	0.670506	ACOT7
ENSG00000261189	870.561	2.17951	0.648635	3.36015	0.000778995	0.0711521	NA		ENSG00000069122	169.448	6.38998	1.6482	3.87694	0.000105777	0.0111034	ADGRF5		ENSG00000187017	9.02116	0.955006	4.71584	0.20251	0.839518	NA	ESPN
ENSG00000064989	2793.95	1.17884	0.350838	3.36006	0.000779248	0.0711521	CALCRL		ENSG00000164107	106.127	7.50805	1.93965	3.87083	0.000108466	0.0113001	HAND2		ENSG00000215788	43.4969	-3.57054	3.01638	-1.18372	0.236524	NA	TNFRSF25
ENSG00000236682	101.061	5.98334	1.78396	3.35396	0.000796652	0.0718541	MAP3K2-DT		ENSG00000146197	1024.96	2.97269	0.769271	3.8643	0.000111408	0.01152	SCUBE3		ENSG00000171680	36.1996	-0.929149	3.4509	-0.269248	0.787739	NA	PLEKHG5
ENSG00000143369	44.8295	8.97001	2.68175	3.34483	0.000823323	0.0738097	ECM1		ENSG00000135218	384.719	5.66449	1.46774	3.85932	0.000113701	0.0116699	CD36		ENSG00000162408	289.318	1.28635	1.54788	0.831039	0.405951	0.907161	NOL9
ENSG00000167604	47.7899	8.76502	2.62858	3.33451	0.000854499	0.0757083	NFKBID		ENSG00000138685	99.285	8.52707	2.22074	3.83974	0.000123162	0.0123662	FGF2		ENSG00000204859	221.629	-5.01853	2.09507	-2.39539	0.0166025	0.285571	ZBTB48
ENSG00000137393	120.601	5.18515	1.55559	3.33323	0.00085844	0.0757083	RNF144B		ENSG00000053770	556.059	4.78637	1.25166	3.82401	0.000131301	0.012995	AP5M1		ENSG00000162413	56.3676	1.46965	2.77094	0.530379	0.595849	NA	KLHL21
ENSG00000078401	582.699	3.76037	1.13116	3.32434	0.000886285	0.076447	EDN1		ENSG00000233355	67.4881	9.92429	2.61272	3.79846	0.000145599	0.0141078	CHRM3-AS2		ENSG00000116273	64.0137	-1.67394	2.64063	-0.633916	0.526136	NA	PHF13
ENSG00000166681	11722.3	0.783514	0.235749	3.32351	0.000888919	0.076447	BEX3		ENSG00000156466	67.6618	9.89179	2.61045	3.7893	0.000151071	0.0145364	GDF6		ENSG00000041988	177.757	-2.92741	2.09109	-1.39995	0.16153	0.523197	THAP3
ENSG00000171984	230.679	4.41216	1.33424	3.30688	0.000943402	0.0775267	SHLD1		ENSG00000101282	69.3453	9.80309	2.59032	3.78451	0.00015401	0.014717	RSPO4		ENSG00000007923	486.649	1.2721	1.44128	0.882617	0.377443	0.876811	DNAJC11
ENSG00000132341	18248.6	0.805585	0.245003	3.28806	0.0010088	0.0812324	RAN		ENSG00000175084	77.2779	9.47518	2.52404	3.75398	0.000174051	0.0164381	DES		ENSG00000171735	1600.12	0.180108	1.32716	0.135709	0.892051	0.999962	CAMTA1
ENSG00000125703	335.021	2.65014	0.807644	3.28132	0.00103322	0.0821687	ATG4C		ENSG00000144893	237.608	5.57885	1.48689	3.75204	0.000175401	0.0164381	MED12L		ENSG00000237365	16.6641	1.64166	4.59144	0.357548	0.720681	NA	NA
ENSG00000127184	7688.17	0.838346	0.256711	3.26572	0.00109186	0.0846961	COX7C		ENSG00000186001	399.433	4.43804	1.18291	3.75178	0.00017558	0.0164381	LRCH3		ENSG00000049245	793.175	-3.34576	1.7639	-1.8968	0.0578542	0.325156	VAMP3
ENSG00000273906	42.8783	8.89539	2.72424	3.26528	0.00109357	0.0846961	NA		ENSG00000061918	366.693	5.55507	1.48301	3.7458	0.000179819	0.016722	GUCY1B1		ENSG00000049246	75.996	-3.37873	2.53932	-1.33056	0.183333	NA	PER3
ENSG00000251273	42.7324	8.90524	2.72727	3.26526	0.00109363	0.0846961	NA		ENSG00000197969	449.122	4.17351	1.117	3.73637	0.000186698	0.0171899	VPS13A		ENSG00000116288	4785.43	-0.327804	1.29966	-0.252223	0.800869	0.999962	PARK7
ENSG00000143947	39143.2	0.647409	0.199343	3.24772	0.00116332	0.088015	RPS27A		ENSG00000103034	628.752	3.04157	0.81423	3.73551	0.000187333	0.0171899	NDRG4		ENSG00000284747	21.9515	-3.88305	3.80337	-1.02095	0.307279	NA	NA
ENSG00000214870	183.68	4.86252	1.49982	3.24207	0.00118666	0.0880744	LOC441204		ENSG00000260314	105.987	7.17223	1.92105	3.73349	0.000188845	0.0172147	MRC1		ENSG00000116285	408.351	4.08435	1.80105	2.26776	0.0233436	0.285571	ERRFI1
ENSG00000138032	153.075	4.98269	1.53719	3.24143	0.00118932	0.0880744	PPM1B		ENSG00000153767	390.271	5.19099	1.39287	3.72683	0.000193904	0.017486	GTF2E1		ENSG00000142599	1160.88	1.43824	1.49107	0.964568	0.334761	0.821771	RERE
ENSG00000117632	17544	0.699222	0.215968	3.23762	0.00120532	0.088316	STMN1		ENSG00000269343	82.7085	8.31196	2.23065	3.72626	0.000194345	0.017486	ZNF587B		ENSG00000232912	9.1561	-1.4381	4.70463	-0.305677	0.75985	NA	NA
ENSG00000162066	101.698	5.74043	1.78152	3.22221	0.00127208	0.0889515	AMDHD2		ENSG00000247809	524.669	5.4572	1.46537	3.72411	0.000196008	0.0175218	NR2F2-AS1		ENSG00000234619	10.3244	-0.711111	4.58376	-0.155137	0.876713	NA	NA
ENSG00000164978	526.31	2.49635	0.77512	3.2206	0.00127923	0.0889515	NUDT2		ENSG00000144619	408.967	3.59221	0.969341	3.70583	0.000210699	0.0185952	CNTN4		ENSG00000074800	21304.2	-0.119295	1.26765	-0.0941069	0.925024	0.999962	ENO1
ENSG00000154479	46.182	8.56242	2.66347	3.21477	0.00130551	0.0898715	CCDC173		ENSG00000157429	75.0109	8.76581	2.37062	3.69768	0.000217575	0.0190527	ZNF19		ENSG00000142583	35.8198	-6.58786	3.24539	-2.02991	0.0423652	NA	SLC2A5
ENSG00000105372	55952.9	0.634376	0.197434	3.2131	0.00131308	0.0898715	RPS19		ENSG00000162377	462.315	5.47098	1.48542	3.68311	0.000230403	0.0197066	COA7		ENSG00000049239	276.69	0.0923358	1.73221	0.0533051	0.957489	0.999962	H6PD
ENSG00000110436	161.264	4.99861	1.55578	3.21293	0.00131388	0.0898715	SLC1A2		ENSG00000110422	282.353	5.35333	1.45597	3.67682	0.000236157	0.0200748	HIPK3		ENSG00000171621	33.5023	0.0324362	3.54168	0.00915842	0.992693	NA	SPSB1
ENSG00000134323	317.611	3.30838	1.03155	3.20721	0.00134031	0.0909443	MYCN		ENSG00000281490	82.3304	8.26229	2.25097	3.67054	0.000242036	0.0204491	NA		ENSG00000171612	86.5171	4.57829	2.58156	1.77346	0.0761526	0.358303	SLC25A33
ENSG00000167123	187.292	4.7837	1.4932	3.20366	0.00135692	0.0916509	CERCAM		ENSG00000131378	437.424	4.97757	1.35783	3.66584	0.000246528	0.0207023	RFTN1		ENSG00000188807	161.748	3.32944	2.21308	1.50444	0.132469	0.466116	TMEM201
ENSG00000111912	246.187	4.12485	1.28823	3.20196	0.00136495	0.0917741	NCOA7		ENSG00000101871	480.634	5.32574	1.45385	3.66321	0.000249074	0.0207901	MID1		ENSG00000231789	76.8727	-5.07995	2.56265	-1.98231	0.0474449	NA	PIK3CD-AS2
ENSG00000106633	119.002	5.34788	1.67287	3.19684	0.00138944	0.0923509	GCK		ENSG00000105048	98.4967	6.55814	1.79236	3.65894	0.00025326	0.021013	TNNT1		ENSG00000171603	344.614	1.60468	1.54531	1.03842	0.299075	0.767197	CLSTN1
ENSG00000171208	220.871	4.84655	1.51645	3.19599	0.0013935	0.0923509	NETO2		ENSG00000004468	71.7253	9.39185	2.56945	3.6552	0.000256978	0.0211945	CD38		ENSG00000178585	155.47	0.887287	1.81307	0.489383	0.624571	0.999962	CTNNBIP1
ENSG00000134594	132.451	5.15182	1.61679	3.18645	0.0014403	0.0939307	RAB33A		ENSG00000130176	713.338	4.39135	1.21159	3.62445	0.000289576	0.0230886	CNN1		ENSG00000162441	242.268	-2.92592	1.78004	-1.64373	0.100231	0.401672	LZIC
ENSG00000156384	209.665	3.99008	1.2524	3.18594	0.00144285	0.0939307	SFR1		ENSG00000120156	318.633	5.4875	1.51469	3.62287	0.000291357	0.0230886	TEK		ENSG00000173614	48.7403	-3.15884	2.82015	-1.1201	0.262673	NA	NMNAT1
ENSG00000179097	40.9787	8.80435	2.76922	3.17936	0.001476	0.0940665	HTR1F		ENSG00000141098	271.118	5.58713	1.54228	3.62264	0.000291607	0.0230886	GFOD2		ENSG00000283611	4.50934	0.498026	4.7766	0.104264	0.91696	NA	TMEM274P
ENSG00000163382	2027.71	1.31151	0.414896	3.16106	0.00157197	0.0969831	NAXE		ENSG00000178662	313.378	5.57132	1.54144	3.61436	0.000301086	0.0237037	CSRNP3		ENSG00000130939	588.6	0.227385	1.42787	0.159247	0.873474	0.999962	UBE4B
ENSG00000226887	49.5299	8.24868	2.61162	3.15846	0.00158606	0.0969831	ERVMER34-1		ENSG00000250337	125.503	7.82424	2.17701	3.59403	0.000325603	0.0247888	PURPL		ENSG00000054523	256.64	-2.91108	1.79364	-1.623	0.104589	0.41071	KIF1B
ENSG00000108679	67.8998	6.31438	1.99974	3.1576	0.00159076	0.0969831	LGALS3BP		ENSG00000183723	273.249	5.24248	1.46395	3.58105	0.000342222	0.0254112	CMTM4		ENSG00000199562	1.95952	0.152734	4.79062	0.0318818	0.974566	NA	NA
ENSG00000272602	198.898	4.78605	1.51652	3.15595	0.00159977	0.0969831	ZNF595		ENSG00000183023	136.114	6.39732	1.78672	3.58049	0.000342949	0.0254112	SLC8A1		ENSG00000142657	4392.21	0.397442	1.29377	0.307196	0.758694	0.999962	PGD
ENSG00000111669	17801.3	0.780472	0.24789	3.14846	0.00164132	0.0982901	TPI1		ENSG00000144857	251.672	5.80349	1.62834	3.56407	0.000365155	0.0267703	BOC		ENSG00000175279	38.0659	0.071854	2.66059	0.0270068	0.978454	NA	CENPS
ENSG00000182774	311.836	4.07378	1.2941	3.14797	0.00164406	0.0982901	RPS17		ENSG00000175567	969.386	4.75236	1.33404	3.56237	0.000367521	0.0268019	UCP2		ENSG00000160049	679.193	2.58054	1.62963	1.58351	0.113306	0.428002	DFFA
ENSG00000152760	240.207	4.38623	1.39358	3.14746	0.00164694	0.0982901	TCTEX1D1		ENSG00000137502	407.78	3.8487	1.08083	3.56087	0.000369622	0.026814	RAB30		ENSG00000142655	40.4278	1.34065	3.32242	0.403515	0.686569	NA	PEX14
ENSG00000085644	47.5812	7.57153	2.41518	3.13497	0.00171871	0.101693	ZNF213		ENSG00000185477	80.7904	8.00378	2.25015	3.557	0.00037511	0.0270704	GPRIN3		ENSG00000120948	1302.61	0.0939692	1.33276	0.0705071	0.94379	0.999962	TARDBP
ENSG00000178538	171.608	4.90235	1.56493	3.13263	0.00173248	0.102099	CA8		ENSG00000126733	396.586	4.79626	1.34984	3.55322	0.000380549	0.0273207	DACH2		ENSG00000009724	8.81047	-0.388027	4.77096	-0.081331	0.935179	NA	MASP2
ENSG00000174165	97.5423	5.00768	1.60164	3.1266	0.00176843	0.103394	ZDHHC24		ENSG00000167721	455.157	5.31581	1.498	3.5486	0.000387283	0.0276608	TSR1		ENSG00000271895	96.435	1.09723	1.97352	0.555975	0.578228	0.999962	NA
ENSG00000171606	191.796	4.35578	1.39538	3.12158	0.00179884	0.104758	ZNF274		ENSG00000165323	587.039	3.56486	1.00852	3.53473	0.000408187	0.0288563	FAT3		ENSG00000116649	276.551	0.472751	1.55762	0.303509	0.761502	0.999962	SRM
ENSG00000034152	186.013	4.23205	1.35943	3.1131	0.00185132	0.105974	MAP2K3		ENSG00000145335	543.215	4.86853	1.37819	3.53255	0.00041158	0.0289485	SNCA		ENSG00000171824	1503.85	-0.605594	1.39259	-0.434867	0.663659	0.999962	EXOSC10
ENSG00000006468	535.851	3.53485	1.13572	3.11243	0.00185555	0.105974	ETV1		ENSG00000078401	240.906	5.39561	1.52941	3.52791	0.000418857	0.0291642	EDN1		ENSG00000226849	14.9224	7.41083	4.78865	1.54758	0.121723	NA	NA
ENSG00000164307	149.194	4.95503	1.59735	3.10204	0.00192193	0.108924	ERAP1		ENSG00000169071	171.782	5.92408	1.68081	3.52454	0.000424214	0.0292433	ROR2		ENSG00000198793	1012.95	0.614098	1.35658	0.452683	0.650777	0.999962	MTOR
ENSG00000275805	40.1921	8.63521	2.7901	3.09495	0.00196847	0.110889	NA		ENSG00000196549	385.682	3.53704	1.00422	3.52217	0.000428027	0.0293601	MME		ENSG00000225602	2.56639	-4.8536	4.80296	-1.01054	0.312235	NA	MTOR-AS1
ENSG00000100478	163.88	4.34335	1.40687	3.08724	0.00202025	0.112768	AP4S1		ENSG00000008283	58.2819	9.655	2.74436	3.51812	0.000434613	0.029665	CYB561		ENSG00000171819	9.78175	-2.01587	4.69632	-0.429245	0.667745	NA	ANGPTL7
ENSG00000197021	322.73	2.49281	0.810014	3.07749	0.00208749	0.116083	CXorf40B		ENSG00000146409	175.943	5.99159	1.70539	3.51332	0.000442538	0.0300578	SLC18B1		ENSG00000120942	162.881	-4.0993	2.23719	-1.83235	0.0668998	0.33911	UBIAD1
ENSG00000092621	4265.86	0.877512	0.285371	3.07498	0.00210514	0.116191	PHGDH		ENSG00000279348	184.934	5.93565	1.69315	3.50569	0.000455427	0.030485	NA		ENSG00000204624	19.0323	1.07599	4.37444	0.245972	0.805704	NA	DISP3
ENSG00000147804	213.013	4.25836	1.38972	3.06419	0.0021826	0.119244	SLC39A4		ENSG00000105676	340.372	4.81615	1.37645	3.49897	0.000467056	0.0309571	ARMC6		ENSG00000132879	10.5735	-0.324883	4.7699	-0.068111	0.945697	NA	FBXO44
ENSG00000079150	1118.32	1.6818	0.549094	3.06286	0.00219235	0.119244	FKBP7		ENSG00000138185	380.951	4.93843	1.41188	3.49776	0.000469183	0.0309571	ENTPD1		ENSG00000116670	737.059	-0.570506	1.42978	-0.399018	0.68988	0.999962	MAD2L2
ENSG00000135643	192.596	3.2633	1.06546	3.06281	0.00219269	0.119244	KCNMB4		ENSG00000118518	421.28	5.15788	1.477	3.49214	0.000479162	0.0312064	RNF146		ENSG00000162490	54.7949	-0.873303	3.01076	-0.290061	0.77177	NA	DRAXIN
ENSG00000171992	230.946	4.33085	1.41685	3.05667	0.00223808	0.120206	SYNPO		ENSG00000183454	85.0397	7.34973	2.10579	3.49026	0.000482558	0.0312445	GRIN2A		ENSG00000177674	862.24	0.409311	1.36669	0.299492	0.764565	0.999962	AGTRAP
ENSG00000162618	298.499	2.75516	0.901639	3.05573	0.00224516	0.120206	ADGRL4		ENSG00000198300	1639.27	2.30739	0.662107	3.48492	0.000492291	0.0317264	PEG3		ENSG00000177000	185.717	-4.98074	2.18236	-2.28227	0.0224732	0.285571	MTHFR
ENSG00000146856	127.232	5.03816	1.64935	3.05463	0.0022534	0.120206	AGBL3		ENSG00000106080	243.915	5.63152	1.62144	3.47316	0.00051437	0.0329959	FKBP14		ENSG00000011021	412.808	-4.5304	2.12517	-2.13179	0.0330245	0.28595	CLCN6
ENSG00000159348	227.117	3.63819	1.19134	3.05386	0.00225915	0.120206	CYB5R1		ENSG00000175928	619.427	4.31439	1.24585	3.463	0.000534179	0.0338866	LRRN1		ENSG00000120937	49.8223	-5.44084	2.86136	-1.90149	0.057238	NA	NPPB
ENSG00000117280	81.6476	5.26501	1.72503	3.05212	0.0022723	0.120473	RAB29		ENSG00000084731	203.51	5.7488	1.6604	3.46229	0.000535593	0.0338866	KIF3C		ENSG00000116685	434.764	-0.783177	1.45748	-0.537351	0.591025	0.999962	KIAA2013
ENSG00000164591	88.324	5.15115	1.68954	3.04885	0.00229717	0.120966	MYOZ3		ENSG00000197586	155.1	6.12274	1.76983	3.4595	0.000541181	0.0340846	ENTPD6		ENSG00000083444	824.633	1.10583	1.44611	0.764695	0.444453	0.946149	PLOD1
ENSG00000172794	96.0124	5.58092	1.83056	3.04875	0.00229797	0.120966	RAB37		ENSG00000255690	358.465	5.29195	1.5377	3.44148	0.000578544	0.0361429	TRIL		ENSG00000116688	347.428	4.24135	2.03857	2.08055	0.0374752	0.296197	MFN2
ENSG00000087086	37337.2	0.626981	0.206064	3.04264	0.0023451	0.12301	FTL		ENSG00000087303	184.776	5.29157	1.53832	3.43983	0.000582082	0.0361674	NID2		ENSG00000116691	436.59	-4.27297	1.89166	-2.25885	0.0238928	0.285571	MIIP
ENSG00000277149	162	3.92383	1.29154	3.03811	0.00238068	0.124412	TYW1B		ENSG00000165899	58.5424	9.42698	2.74226	3.43766	0.00058676	0.0362764	OTOGL		ENSG00000048707	487.481	-0.936187	1.45199	-0.64476	0.519083	0.999962	VPS13D
ENSG00000142541	63893.8	0.589928	0.194241	3.0371	0.00238865	0.124412	RPL13A		ENSG00000198589	226.87	5.19457	1.51154	3.4366	0.000589073	0.0362764	LRBA		ENSG00000239149	13.1485	4.48398	4.63748	0.9669	0.333594	NA	SNORA59A
ENSG00000184378	37.7294	8.66037	2.85372	3.03477	0.00240718	0.1245	ACTRT3		ENSG00000138074	676.92	3.54328	1.03184	3.43395	0.000594846	0.0364698	SLC5A6		ENSG00000162496	1206.86	1.18822	1.3495	0.880483	0.378598	0.878021	DHRS3
ENSG00000273008	44.048	8.23133	2.71343	3.03355	0.00241691	0.124568	NA		ENSG00000101004	417.943	4.92824	1.43632	3.43115	0.00060103	0.0366867	NINL		ENSG00000179172	3.3234	0.170491	4.62607	0.0368544	0.970601	NA	HNRNPCL1
ENSG00000048392	110.896	5.13496	1.69417	3.03096	0.00243777	0.125206	RRM2B		ENSG00000162415	83.4178	6.58413	1.91986	3.42949	0.000604716	0.0367498	ZSWIM5		ENSG00000162493	280.834	0.704969	1.58933	0.443565	0.657357	0.999962	PDPN
ENSG00000250742	1625.15	1.50961	0.498538	3.02808	0.00246117	0.125537	LINC02381		ENSG00000161513	73.3857	7.98227	2.33386	3.42019	0.000625767	0.037863	FDXR		ENSG00000116731	258.647	0.153156	1.57819	0.0970453	0.92269	0.999962	PRDM2
ENSG00000101928	205.373	4.59909	1.52111	3.0235	0.00249869	0.126242	MOSPD1		ENSG00000092068	135.809	5.34069	1.56211	3.41889	0.000628765	0.037879	SLC7A8		ENSG00000189337	151.475	-3.81595	2.3224	-1.64311	0.100361	0.402024	KAZN
ENSG00000171813	69.849	5.92121	1.96231	3.01747	0.00254897	0.12691	PWWP2B		ENSG00000162777	58.31	9.38609	2.74646	3.41753	0.000631929	0.0379048	DENND2D		ENSG00000234593	5.67622	-0.594498	4.77475	-0.124509	0.900913	NA	KAZN-AS1
ENSG00000165806	174.279	4.12294	1.36656	3.01702	0.00255275	0.12691	CASP7		ENSG00000104722	169.607	5.44483	1.59538	3.41287	0.000642823	0.0383921	NEFM		ENSG00000235829	49.0712	8.78865	3.18781	2.75696	0.00583423	NA	NA
ENSG00000100156	36.7665	8.68155	2.87999	3.01443	0.00257459	0.127204	SLC16A8		ENSG00000183735	270.177	5.53829	1.62481	3.40859	0.000653003	0.0388327	TBK1		ENSG00000287756	11.3475	-0.95928	4.77052	-0.201085	0.840632	NA	NA
ENSG00000285094	37.4145	8.62246	2.86294	3.01175	0.00259743	0.127204	NA		ENSG00000148848	441.307	3.13374	0.921837	3.39945	0.000675225	0.0397523	ADAM12		ENSG00000171729	297.362	0.428926	1.5797	0.271523	0.785989	0.999962	TMEM51
ENSG00000103404	191.784	4.65059	1.54515	3.00979	0.00261424	0.127204	USP31		ENSG00000101966	502.552	4.30304	1.2661	3.39865	0.000677188	0.0397523	XIAP		ENSG00000142621	14.4867	-0.467906	4.76867	-0.098121	0.921836	NA	FHAD1
ENSG00000160326	64.8167	6.15873	2.05105	3.00272	0.00267579	0.128534	SLC2A6		ENSG00000261072	79.6837	8.00503	2.35612	3.39754	0.000679944	0.0397523	NA		ENSG00000142634	44.0828	-4.70084	3.02103	-1.55604	0.119699	NA	EFHD2
ENSG00000119699	52.7615	6.1497	2.05019	2.99957	0.00270361	0.129019	TGFB3		ENSG00000166840	69.5792	8.42549	2.48089	3.39615	0.000683403	0.0397867	GLYATL1		ENSG00000132906	155.836	2.25361	1.9117	1.17885	0.238457	0.667226	CASP9
ENSG00000118418	4845.94	0.850313	0.283481	2.99954	0.00270388	0.129019	HMGN3		ENSG00000277462	264.425	5.04486	1.48675	3.39322	0.000690771	0.039941	ZNF670		ENSG00000116138	315.033	-2.44252	1.75522	-1.39158	0.164051	0.528342	DNAJC16
ENSG00000140992	182.015	4.47156	1.49164	2.99775	0.00271984	0.129363	PDPK1		ENSG00000203326	91.3823	6.99281	2.06107	3.3928	0.000691819	0.039941	ZNF525		ENSG00000116771	16.2684	0.322474	4.65242	0.0693133	0.94474	NA	AGMAT
ENSG00000101294	1442.38	1.26839	0.423599	2.99432	0.00275057	0.130405	HM13		ENSG00000162836	318.484	5.39704	1.59374	3.38639	0.000708196	0.0405486	ACP6		ENSG00000235084	16.2623	-0.241459	3.69697	-0.0653125	0.947925	NA	NA
ENSG00000184517	172.664	4.60705	1.53971	2.99215	0.00277016	0.13071	ZFP1		ENSG00000171617	407.178	4.58545	1.35532	3.38331	0.000716189	0.0408375	ENC1		ENSG00000197312	153.606	0.638803	1.94308	0.328758	0.742338	0.999962	DDI2
ENSG00000136718	695.431	1.68384	0.563435	2.98852	0.0028033	0.13071	IMP4		ENSG00000101782	425.124	5.08772	1.50724	3.37552	0.000736757	0.04133	RIOK3		ENSG00000116786	140.364	4.78242	2.29546	2.08342	0.0372126	0.296197	PLEKHM2
ENSG00000140830	213.912	4.48974	1.5029	2.98739	0.00281373	0.13071	TXNL4B		ENSG00000102271	317.961	5.44394	1.61887	3.36281	0.000771539	0.0426702	KLHL4		ENSG00000162458	155.233	-0.775163	1.76494	-0.439201	0.660516	0.999962	FBLIM1
ENSG00000108298	48038.3	0.588931	0.197173	2.98688	0.00281842	0.13071	RPL19		ENSG00000102699	311.373	5.37561	1.59879	3.3623	0.000772966	0.0426702	PARP4		ENSG00000233954	70.8053	0.00583874	2.15937	0.0027039	0.997843	NA	UQCRHL
ENSG00000171056	142.456	3.76973	1.26225	2.98651	0.00282181	0.13071	SOX7		ENSG00000104332	2419.6	1.94117	0.57792	3.35888	0.000782581	0.0430295	SFRP1		ENSG00000178715	19.2407	-0.131994	3.45497	-0.0382042	0.969525	NA	NA
ENSG00000119523	327.147	2.88664	0.96739	2.98394	0.0028456	0.13071	ALG2		ENSG00000169851	326.565	4.60762	1.37258	3.3569	0.000788218	0.0431682	PCDH7		ENSG00000179743	374.966	0.766757	1.49953	0.511333	0.609118	0.999962	FLJ37453
ENSG00000034510	60465	0.580647	0.19491	2.97906	0.00289137	0.13071	TMSB10		ENSG00000166199	195.829	5.50044	1.64904	3.33554	0.000851333	0.0455029	ALKBH3		ENSG00000065526	606.144	1.19841	1.50447	0.796564	0.425705	0.926624	SPEN
ENSG00000188612	12366.2	0.672671	0.225849	2.97841	0.00289751	0.13071	SUMO2		ENSG00000162757	63.2201	8.41332	2.52899	3.32675	0.000878652	0.0464679	C1orf74		ENSG00000116809	177.444	-3.98563	2.02569	-1.96754	0.049121	0.310447	ZBTB17
ENSG00000276023	151.893	4.39186	1.47465	2.97824	0.00289907	0.13071	DUSP14		ENSG00000184602	295.882	5.19496	1.56863	3.31179	0.00092701	0.0482881	SNN		ENSG00000173641	22.1764	1.28272	4.12423	0.311021	0.755785	NA	HSPB7
ENSG00000153487	177.432	4.60276	1.54556	2.97805	0.00290087	0.13071	ING1		ENSG00000144681	89.0046	7.48402	2.26216	3.30835	0.000938475	0.0487023	STAC		ENSG00000186510	15.812	-0.334105	3.87613	-0.0861957	0.931311	NA	CLCNKA
ENSG00000198612	1976.61	1.30701	0.438979	2.97738	0.00290722	0.13071	COPS8		ENSG00000116539	627.486	4.27558	1.29392	3.30435	0.000951971	0.0490454	ASH1L		ENSG00000184908	37.2487	-1.96004	2.85393	-0.686787	0.492217	NA	CLCNKB
ENSG00000175087	95.7921	4.84679	1.631	2.97166	0.00296195	0.132767	PDIK1L		ENSG00000109906	57.6752	8.42544	2.55163	3.30198	0.000960041	0.0492291	ZBTB16		ENSG00000142627	271	3.28847	1.81926	1.80759	0.070671	0.346558	EPHA2
ENSG00000198157	335.077	3.74717	1.26323	2.96633	0.00301376	0.133421	HMGN5		ENSG00000182013	392.163	4.36498	1.32225	3.30117	0.000962838	0.0492291	PNMA8A		ENSG00000142632	29.5588	-0.560058	3.70527	-0.151152	0.879856	NA	ARHGEF19
ENSG00000170542	1287.17	1.33215	0.449116	2.96615	0.00301551	0.133421	SERPINB9		ENSG00000105397	345.857	5.10619	1.54854	3.29742	0.00097578	0.0495655	TYK2		ENSG00000288398	28.973	-2.0482	3.4377	-0.595805	0.551305	NA	NA
ENSG00000241163	44.7281	7.59165	2.56076	2.96461	0.00303064	0.133421	LINC00877		ENSG00000133104	556.406	4.47104	1.35602	3.29719	0.000976571	0.0495655	SPART		ENSG00000037637	404.968	1.33749	1.49455	0.894915	0.370833	0.870213	FBXO42
ENSG00000116489	8655.19	0.756078	0.255222	2.96243	0.00305222	0.133972	CAPZA1		ENSG00000172379	212.064	4.87945	1.4807	3.29537	0.000982906	0.0497049	ARNT2		ENSG00000055070	282.4	-0.4294	1.55801	-0.275609	0.782849	0.999962	SZRD1
ENSG00000257093	56.4391	6.43046	2.17598	2.9552	0.00312463	0.13645	DENND11		ENSG00000163719	470.772	4.78151	1.45145	3.29431	0.000986632	0.0497119	MTMR14		ENSG00000157191	731.335	-3.21831	1.77549	-1.81264	0.0698879	0.344404	NECAP2
ENSG00000188511	48.9407	6.82239	2.31088	2.95229	0.0031543	0.136977	C22orf34		ENSG00000148204	85.226	6.63989	2.01686	3.2922	0.000994072	0.0497578	CRB2		ENSG00000080947	34.7986	-4.31587	3.15302	-1.36881	0.171059	NA	CROCCP3
ENSG00000277541	36.6054	8.50308	2.88756	2.94473	0.00323236	0.138589	NA		ENSG00000119720	234.81	5.30104	1.61112	3.29027	0.0010009	0.0497578	NRDE2		ENSG00000261135	7.1597	1.50886	4.74812	0.31778	0.750652	NA	NA
ENSG00000182899	29855.7	0.597922	0.203236	2.94201	0.00326092	0.139409	RPL35A		ENSG00000177888	229.675	5.31925	1.6168	3.28999	0.00100191	0.0497578	ZBTB41		ENSG00000219481	477.666	-3.03231	1.73229	-1.75046	0.0800386	0.365624	NBPF1
ENSG00000130150	266.746	2.60308	0.885365	2.94011	0.00328091	0.139457	MOSPD2		ENSG00000113716	500.907	4.90944	1.49538	3.28308	0.0010268	0.0506309	HMGXB3		ENSG00000215908	247.535	-3.65035	1.93773	-1.88383	0.0595883	0.329121	CROCCP2
ENSG00000250241	34.9946	8.61705	2.93276	2.93821	0.00330116	0.139916	LOC101927359		ENSG00000140022	168.404	5.26786	1.60599	3.28014	0.00103757	0.0509808	STON2		ENSG00000186301	27.06	0.607627	3.82507	0.158854	0.873784	NA	NA
ENSG00000286863	54.1997	6.47406	2.20502	2.93606	0.00332408	0.140345	NA		ENSG00000196172	284.123	5.35535	1.63477	3.27591	0.00105321	0.051451	ZNF681		ENSG00000236698	13.821	0.0128413	3.95487	0.00324697	0.997409	NA	NA
ENSG00000189369	135.308	4.89525	1.66761	2.93549	0.00333024	0.140345	GSPT2		ENSG00000134352	920.844	2.35726	0.72009	3.27357	0.00106199	0.051451	IL6ST		ENSG00000058453	88.3524	-0.412108	2.19195	-0.18801	0.850869	0.999962	CROCC
ENSG00000164308	35.028	8.59935	2.93226	2.93267	0.00336063	0.141104	ERAP2		ENSG00000138592	423.256	5.0481	1.54508	3.26721	0.00108613	0.0524372	USP8		ENSG00000186715	15.2862	0.232045	4.76827	0.0486643	0.961187	NA	MST1L
ENSG00000169242	1519.5	1.23705	0.423001	2.92445	0.00345062	0.143779	EFNA1		ENSG00000132640	680.207	3.28793	1.00832	3.26081	0.00111094	0.0532637	BTBD3		ENSG00000238142	77.0292	0.23296	2.11967	0.109904	0.912486	NA	LOC105376805
ENSG00000133561	109.464	4.85212	1.66005	2.92288	0.00346807	0.1441	GIMAP6		ENSG00000110427	165.933	5.71961	1.75697	3.25539	0.00113237	0.0539179	KIAA1549L		ENSG00000272426	7.43537	-0.862039	4.77313	-0.180603	0.85668	NA	NA
ENSG00000107815	143.917	4.67093	1.60016	2.91904	0.00351107	0.144996	TWNK		ENSG00000172209	55.9327	8.38484	2.57954	3.25052	0.00115196	0.0544761	GPR22		ENSG00000117122	2745.72	0.723754	1.29714	0.557963	0.57687	0.999962	MFAP2
ENSG00000107560	183.554	4.3247	1.48191	2.91834	0.00351903	0.144996	RAB11FIP2		ENSG00000183337	518.271	4.71398	1.45144	3.24779	0.00116306	0.0545776	BCOR		ENSG00000159363	51.1702	-1.92546	2.50928	-0.767336	0.442882	NA	ATP13A2
ENSG00000142676	35155.9	0.592248	0.203152	2.9153	0.00355343	0.146006	RPL11		ENSG00000125841	187.387	5.41743	1.6684	3.24709	0.00116592	0.0545776	NRSN2		ENSG00000117118	686.057	0.0264224	1.39055	0.0190013	0.98484	0.999962	SDHB
ENSG00000129422	302.424	2.71321	0.933082	2.9078	0.00363985	0.148321	MTUS1		ENSG00000205269	60.0293	7.91621	2.44755	3.23435	0.00121921	0.0563114	TMEM170B		ENSG00000179051	666.769	-0.792138	1.39516	-0.567776	0.570187	0.999962	RCC2
ENSG00000105185	3113.8	0.966031	0.332811	2.90264	0.0037003	0.149997	PDCD5		ENSG00000162951	74.6525	6.4039	1.98215	3.23078	0.00123454	0.0565209	LRRTM1		ENSG00000074964	67.9735	-3.29036	2.70433	-1.2167	0.223718	NA	ARHGEF10L
ENSG00000188295	89.3845	5.46902	1.88779	2.89705	0.00376693	0.150596	ZNF669		ENSG00000144229	77.2129	8.13873	2.52018	3.22942	0.00124042	0.0565369	THSD7B		ENSG00000159423	52.4568	-2.20279	2.52464	-0.872515	0.382927	NA	ALDH4A1
ENSG00000100109	186.525	4.23209	1.46135	2.89601	0.00377939	0.150687	TFIP11		ENSG00000130559	575.84	3.51148	1.0878	3.22806	0.00124632	0.0566195	CAMSAP1		ENSG00000272084	20.2276	2.26917	4.28636	0.529393	0.596533	NA	NA
ENSG00000266010	156.296	3.97809	1.37513	2.89287	0.0038174	0.151386	GATA6-AS1		ENSG00000165966	54.9458	8.33535	2.58477	3.22479	0.00126063	0.0570828	PDZRN4		ENSG00000127481	1254.02	4.80907	1.84354	2.60861	0.00909108	0.285571	UBR4
ENSG00000113068	2586.35	1.09185	0.377676	2.89098	0.00384047	0.151894	PFDN1		ENSG00000197070	71.1275	7.28765	2.26217	3.22153	0.0012751	0.0575498	ARRDC1		ENSG00000230424	82.4325	2.10793	2.08376	1.01159	0.311732	0.78881	EMC1-AS1
ENSG00000127989	250.9	3.86046	1.33637	2.88877	0.00386755	0.152191	MTERF1		ENSG00000148053	476.514	4.07263	1.27064	3.20517	0.00134982	0.0604963	NTRK2		ENSG00000127463	156.992	-3.39926	2.11732	-1.60545	0.108395	0.418637	EMC1
ENSG00000105677	1483.69	1.22376	0.42364	2.88869	0.00386856	0.152191	TMEM147		ENSG00000102096	260.296	5.31148	1.65784	3.20385	0.00135603	0.0604963	PIM2		ENSG00000053372	343.966	-0.092435	1.50344	-0.0614824	0.950975	0.999962	MRTO4
ENSG00000122862	380.79	2.21086	0.76627	2.88523	0.00391131	0.152557	SRGN		ENSG00000136059	152.423	5.77103	1.80211	3.20238	0.00136299	0.0605006	VILL		ENSG00000270728	12.7568	-6.93284	4.78928	-1.44757	0.147736	NA	NA
ENSG00000124780	266.541	3.35894	1.16453	2.88438	0.00392181	0.152557	KCNK17		ENSG00000133105	173.237	6.04338	1.89346	3.19171	0.00141431	0.0624098	RXFP2		ENSG00000053371	1052.15	0.072705	1.34933	0.0538825	0.957029	0.999962	AKR7A2
ENSG00000143612	2915.9	0.951251	0.330131	2.88143	0.00395871	0.152557	C1orf43		ENSG00000165959	209.781	5.42977	1.70259	3.18912	0.00142705	0.0626876	CLMN		ENSG00000040487	74.5803	1.48109	2.74838	0.538895	0.589959	NA	SLC66A1
ENSG00000106772	89.1957	5.08097	1.76385	2.88061	0.00396909	0.152557	PRUNE2		ENSG00000168939	138.52	5.84251	1.83423	3.18527	0.0014462	0.0628346	SPRY3		ENSG00000077549	1068.37	-0.737089	1.39801	-0.527243	0.598025	0.999962	CAPZB
ENSG00000162458	173.093	4.001	1.389	2.88048	0.00397068	0.152557	FBLIM1		ENSG00000173801	727.871	2.4462	0.768337	3.18376	0.00145374	0.0628346	JUP		ENSG00000173436	123.146	-1.23882	1.87283	-0.661469	0.508311	0.994665	MICOS10
ENSG00000162639	203.183	4.36707	1.51773	2.87737	0.00401006	0.153273	HENMT1		ENSG00000176018	228.127	5.21424	1.6378	3.18368	0.00145414	0.0628346	LYSMD3		ENSG00000226396	24.3831	0.864635	3.14524	0.274903	0.783391	NA	NA
ENSG00000074266	367.832	3.66282	1.27417	2.87467	0.00404448	0.1534	EED		ENSG00000130762	55.3799	8.31145	2.61714	3.17577	0.0014944	0.0641522	ARHGEF16		ENSG00000169914	191.654	1.65691	1.74865	0.947537	0.343365	0.835278	OTUD3
ENSG00000274565	34.6978	8.45729	2.94473	2.87201	0.00407876	0.153911	NA		ENSG00000198793	430.985	4.24968	1.33862	3.17467	0.0015001	0.0641522	MTOR		ENSG00000225986	24.0538	-1.58745	4.20675	-0.377358	0.705908	NA	UBXN10-AS1
ENSG00000198909	118.725	4.94735	1.72405	2.86961	0.00410981	0.154194	MAP3K3		ENSG00000148908	419.141	4.339	1.36837	3.17092	0.00151955	0.0647843	RGS10		ENSG00000090432	137.495	-1.65346	2.06739	-0.799784	0.423836	0.924999	MUL1
ENSG00000150048	142.29	4.61045	1.60686	2.86922	0.00411483	0.154194	CLEC1A		ENSG00000188536	7624.96	2.14523	0.677379	3.16695	0.00154045	0.0652858	HBA2		ENSG00000158828	22.9533	0.969397	4.0689	0.238246	0.811691	NA	PINK1
ENSG00000129538	1032.26	1.36697	0.476459	2.86901	0.00411753	0.154194	RNASE1		ENSG00000147050	364.543	3.22464	1.01825	3.16685	0.001541	0.0652858	KDM6A		ENSG00000244038	2875.16	0.0435632	1.29523	0.0336335	0.973169	0.999962	DDOST
ENSG00000120875	136.723	4.65625	1.62378	2.86754	0.00413682	0.154247	DUSP4		ENSG00000177427	64.3542	7.71691	2.43893	3.16405	0.0015559	0.0654055	MIEF2		ENSG00000117245	24.3039	0.303258	3.98088	0.0761787	0.939277	NA	KIF17
ENSG00000134762	48.2956	6.61509	2.30867	2.86532	0.00416585	0.154247	DSC3		ENSG00000229536	98.0998	6.60474	2.08766	3.16371	0.00155772	0.0654055	LINC02572		ENSG00000189410	8.01783	-1.49611	4.77517	-0.31331	0.754046	NA	SH2D5
ENSG00000134717	2532.12	0.975006	0.340323	2.86494	0.00417089	0.154247	BTF3L4		ENSG00000198018	281.05	5.11037	1.61725	3.15991	0.00157817	0.0660639	ENTPD7		ENSG00000127483	1205.13	-0.373855	1.33823	-0.279366	0.779964	0.999962	HP1BP3
ENSG00000196104	122.31	4.91821	1.71878	2.86145	0.00421708	0.154435	SPOCK3		ENSG00000128849	428.996	4.19604	1.32836	3.15882	0.0015841	0.0661125	CGNL1		ENSG00000075151	858.28	-0.0064167	1.36613	-0.004697	0.996252	0.999962	EIF4G3
ENSG00000111335	33.3046	8.54561	2.98754	2.86042	0.00423086	0.154435	OAS2		ENSG00000185495	53.3477	8.31218	2.63281	3.15715	0.00159317	0.0662911	NA		ENSG00000233072	4.90517	1.04962	4.77753	0.219699	0.826106	NA	NA
ENSG00000231752	33.4505	8.53105	2.98301	2.85988	0.00423804	0.154435	EMBP1		ENSG00000177119	330.185	4.84528	1.53622	3.15403	0.00161031	0.0664733	ANO6		ENSG00000117298	155.957	-3.92652	2.14887	-1.82725	0.0676624	0.340737	ECE1
ENSG00000116030	4804.36	0.941576	0.329259	2.85968	0.0042407	0.154435	SUMO1		ENSG00000169594	133.968	5.80843	1.84167	3.15389	0.00161107	0.0664733	BNC1		ENSG00000142794	25.5249	-1.53665	3.19749	-0.480579	0.630816	NA	NBPF3
ENSG00000118640	307.64	2.656	0.928982	2.85904	0.00424926	0.154435	VAMP8		ENSG00000169184	248.911	4.19454	1.33002	3.15374	0.00161194	0.0664733	MN1		ENSG00000162551	316.791	-3.64052	1.85134	-1.96643	0.0492494	0.310447	ALPL
ENSG00000112081	15493.4	0.668137	0.233857	2.85703	0.00427627	0.155036	SRSF3		ENSG00000110436	303.938	3.91827	1.24397	3.1498	0.00163381	0.0671753	SLC1A2		ENSG00000076864	298.754	1.84347	1.58184	1.16539	0.24386	0.676776	RAP1GAP
ENSG00000260249	33.9911	8.46887	2.96672	2.85463	0.00430873	0.155508	NA		ENSG00000012174	279.663	5.07206	1.61269	3.1451	0.00166029	0.0674635	MBTPS2		ENSG00000090686	537.996	0.071043	1.47438	0.0481851	0.961569	0.999962	USP48
ENSG00000114391	22674.1	0.594983	0.208436	2.85451	0.00431033	0.155508	RPL24		ENSG00000101928	253.867	5.05078	1.60778	3.14145	0.00168111	0.0681095	MOSPD1		ENSG00000142798	697.303	2.23796	1.52842	1.46424	0.14313	0.487221	HSPG2
ENSG00000171757	87.2298	5.41408	1.90197	2.84657	0.00441932	0.157141	LRRC34		ENSG00000204084	172.457	4.95215	1.57731	3.13961	0.00169173	0.0683399	INPP5B		ENSG00000232037	12.2122	0.97904	4.16205	0.23523	0.81403	NA	NA
ENSG00000198837	211.963	4.0441	1.42508	2.83781	0.00454238	0.16036	DENND4B		ENSG00000166860	227.831	4.64249	1.4794	3.13809	0.00170052	0.0684951	ZBTB39		ENSG00000218510	7.80051	-2.60776	4.67678	-0.557598	0.577119	NA	LINC00339
ENSG00000105991	266.415	2.49967	0.881285	2.8364	0.0045626	0.160402	HOXA1		ENSG00000129473	219.827	5.34776	1.70566	3.13529	0.00171683	0.0689519	BCL2L2		ENSG00000070831	8229.88	-0.082812	1.27897	-0.064749	0.948374	0.999962	CDC42
ENSG00000010278	379.381	2.10706	0.742913	2.83621	0.00456524	0.160402	CD9		ENSG00000118496	296.278	4.98324	1.59088	3.13238	0.00173395	0.0694381	FBXO30		ENSG00000162552	106.027	-4.30714	2.36149	-1.82391	0.0681662	0.341148	WNT4
ENSG00000284966	116.288	4.61109	1.6274	2.83342	0.00460534	0.160666	NA		ENSG00000197580	58.2572	7.86797	2.51365	3.13009	0.00174751	0.0695789	BCO2		ENSG00000285873	6.08382	1.25896	4.77605	0.263599	0.792089	NA	LOC105376845
ENSG00000175061	8835.28	0.734061	0.259372	2.83015	0.0046526	0.161932	SNHG29		ENSG00000281183	64.9347	7.58455	2.42502	3.12762	0.00176227	0.0699656	NPTN-IT1		ENSG00000184677	349.532	-1.92216	1.5525	-1.23811	0.215675	0.62616	ZBTB40
ENSG00000242715	159.608	4.51477	1.5995	2.82261	0.00476337	0.164207	CCDC169		ENSG00000034152	189.581	5.55593	1.77737	3.12593	0.00177246	0.0701692	MAP2K3		ENSG00000173372	11.3711	0.48123	4.76956	0.100896	0.919633	NA	C1QA
ENSG00000182916	723.171	2.39466	0.848486	2.82227	0.00476843	0.164207	TCEAL7		ENSG00000198879	192.41	5.35072	1.71463	3.12062	0.00180469	0.0710513	SFMBT2		ENSG00000159189	11.3779	0.906898	4.7701	0.190121	0.849214	NA	C1QC
ENSG00000169045	32876	0.612104	0.217308	2.81676	0.00485105	0.166012	HNRNPH1		ENSG00000026559	83.7103	6.64305	2.12918	3.12001	0.00180843	0.0710513	KCNG1		ENSG00000173369	12.5478	0.500745	4.76914	0.104997	0.916378	NA	C1QB
ENSG00000172348	40.0594	7.22129	2.56622	2.81398	0.00489327	0.166012	RCAN2		ENSG00000105612	78.1358	6.75901	2.16653	3.11974	0.00181013	0.0710513	DNASE2		ENSG00000133216	231.868	-4.37991	2.1658	-2.02231	0.0431443	0.302762	EPHB2
ENSG00000173559	83.0793	5.31884	1.89084	2.81295	0.00490898	0.166164	NABP1		ENSG00000132554	55.1472	8.22956	2.63969	3.11762	0.00182319	0.0713618	RGS22		ENSG00000004487	1984.43	1.14071	1.37043	0.832371	0.4052	0.907161	KDM1A
ENSG00000186230	73.727	5.40454	1.92308	2.81036	0.00494861	0.166367	ZNF749		ENSG00000113621	406.209	4.2301	1.35915	3.11232	0.00185625	0.0724514	TXNDC15		ENSG00000266802	15.1205	-1.6793	4.60166	-0.364933	0.715161	NA	NA
ENSG00000154723	2559.92	0.992482	0.353372	2.8086	0.00497571	0.16648	ATP5PF		ENSG00000130803	212.165	5.24603	1.68785	3.10811	0.00188285	0.0732831	ZNF317		ENSG00000169641	1531.43	0.571508	1.34586	0.424641	0.671098	0.999962	LUZP1
ENSG00000229117	17286.2	0.602538	0.214655	2.80701	0.00500036	0.166588	RPL41		ENSG00000180479	95.4357	6.30647	2.02996	3.1067	0.00189189	0.0733861	ZNF571		ENSG00000206935	5.28628	-0.38698	4.77496	-0.0810435	0.935407	NA	NA
ENSG00000086289	38.8484	7.30513	2.60546	2.80378	0.00505073	0.167213	EPDR1		ENSG00000187626	167.434	5.61021	1.80624	3.10602	0.00189625	0.0733861	ZKSCAN4		ENSG00000261326	169.527	-1.22894	2.08283	-0.590033	0.555168	0.999962	NA
ENSG00000139549	33.6065	8.3553	2.98019	2.80361	0.00505344	0.167213	DHH		ENSG00000166912	192.226	5.35381	1.72425	3.10501	0.00190274	0.0733861	MTMR10		ENSG00000125944	3673.96	0.233998	1.30607	0.179162	0.85781	0.999962	HNRNPR
ENSG00000174405	140.798	4.48269	1.6004	2.80099	0.00509465	0.167402	LIG4		ENSG00000135298	74.8698	6.97526	2.2469	3.10439	0.00190673	0.0733861	ADGRB3		ENSG00000125945	232.739	-0.656261	1.61704	-0.40584	0.68486	0.999962	ZNF436
ENSG00000088726	33.9214	8.31897	2.97064	2.8004	0.005104	0.167402	TMEM40		ENSG00000188313	427.214	4.40361	1.41961	3.10198	0.00192229	0.0733861	PLSCR1		ENSG00000249087	41.9076	0.4165	2.61276	0.15941	0.873346	NA	ZNF436-AS1
ENSG00000278909	60.1891	6.87131	2.45619	2.79755	0.00514917	0.168497	NA		ENSG00000196345	223.347	5.28761	1.70461	3.10194	0.00192257	0.0733861	ZKSCAN7		ENSG00000088280	326.494	-3.68734	1.83582	-2.00855	0.0445847	0.303941	ASAP3
ENSG00000172361	37.7236	8.01881	2.86754	2.79641	0.00516738	0.168497	CFAP53		ENSG00000214022	175.075	5.34109	1.72263	3.10054	0.00193168	0.0735311	REPIN1		ENSG00000007968	46.5321	3.05025	3.03695	1.00438	0.315195	NA	E2F2
ENSG00000153823	32.0704	8.47445	3.03076	2.79615	0.00517156	0.168497	PID1		ENSG00000133519	103.54	5.97436	1.92946	3.0964	0.00195889	0.0741018	NA		ENSG00000117318	7421.66	-0.469818	1.29328	-0.363276	0.716399	0.999962	ID3
ENSG00000180318	43.4334	7.69998	2.75601	2.79388	0.00520791	0.169078	ALX1		ENSG00000280020	45.9109	9.24474	2.9862	3.09582	0.00196271	0.0741018	NA		ENSG00000142676	25100.1	0.524209	1.26973	0.412852	0.679715	0.999962	RPL11
ENSG00000119655	1193.83	1.25679	0.449879	2.79362	0.00521224	0.169078	NPC2		ENSG00000156172	58.9673	7.6074	2.46273	3.08901	0.00200827	0.0755769	C8orf37		ENSG00000236810	77.2361	6.14773	2.5441	2.41647	0.0156718	NA	ELOA-AS1
ENSG00000135392	95.8968	4.82097	1.72689	2.7917	0.00524312	0.16948	DNAJC14		ENSG00000178538	55.3503	8.17845	2.64816	3.08835	0.00201269	0.0755769	CA8		ENSG00000011007	536.268	-4.31415	1.85914	-2.32051	0.0203133	0.285571	ELOA
ENSG00000110442	885.227	1.43625	0.514522	2.79143	0.00524754	0.16948	COMMD9		ENSG00000204576	410.263	4.27637	1.38658	3.0841	0.00204166	0.076167	PRR3		ENSG00000057757	287.015	-3.66505	1.7124	-2.14031	0.0323301	0.28595	PITHD1
ENSG00000204628	42804.8	0.552534	0.198656	2.78136	0.0054132	0.171383	RACK1		ENSG00000156463	192.891	5.30413	1.7215	3.08112	0.00206226	0.0763237	SH3RF2		ENSG00000011009	1155.58	0.698036	1.36802	0.510252	0.609875	0.999962	LYPLA2
ENSG00000177000	80.0499	4.48524	1.61316	2.78041	0.005429	0.171383	MTHFR		ENSG00000174640	58.1405	7.81395	2.53713	3.07984	0.00207114	0.0763237	SLCO2A1		ENSG00000117308	428.367	-5.40487	2.04262	-2.64604	0.00814398	0.285571	GALE
ENSG00000147119	32.6545	8.37473	3.01237	2.78012	0.00543392	0.171383	CHST7		ENSG00000187676	327.141	4.27911	1.39101	3.07627	0.00209611	0.0766325	B3GLCT		ENSG00000117305	486.727	-0.404581	1.43871	-0.281211	0.778549	0.999962	HMGCL
ENSG00000277586	198.964	4.33195	1.56089	2.7753	0.00551507	0.173204	NEFL		ENSG00000278535	55.7857	8.14832	2.64945	3.07547	0.0021017	0.0766346	DHRS11		ENSG00000179163	39.5271	4.79951	3.14063	1.5282	0.126463	NA	FUCA1
ENSG00000243317	2490.48	0.973961	0.351681	2.76945	0.00561515	0.175601	STMP1		ENSG00000149930	191.545	4.94953	1.6112	3.07195	0.00212664	0.0771379	TAOK2		ENSG00000189266	1988.89	-0.216515	1.32391	-0.163543	0.870091	0.999962	PNRC2
ENSG00000109475	27143	0.594923	0.215123	2.7655	0.00568363	0.177368	RPL34		ENSG00000176783	266.349	4.99169	1.62555	3.07078	0.00213502	0.0772399	RUFY1		ENSG00000188529	3136.16	-0.0263773	1.29233	-0.0204107	0.983716	0.999962	SRSF10
ENSG00000169016	106.817	4.87414	1.76334	2.76415	0.00570717	0.177727	E2F6		ENSG00000136383	246.18	4.28779	1.39969	3.06337	0.00218856	0.0787654	ALPK3		ENSG00000185436	16.4033	3.41627	4.20745	0.811958	0.416816	NA	IFNLR1
ENSG00000182179	70.9037	5.60954	2.03178	2.7609	0.00576422	0.179058	UBA7		ENSG00000232587	46.6945	9.07715	2.96994	3.05634	0.00224055	0.0796917	NA		ENSG00000001460	143.533	0.155956	1.77549	0.0878381	0.930005	0.999962	STPG1
ENSG00000180772	210.191	3.45504	1.25203	2.75955	0.00578809	0.179058	AGTR2		ENSG00000109466	134.191	5.777	1.89154	3.05412	0.00225721	0.0796917	KLHL2		ENSG00000001461	497.936	5.71254	2.13393	2.67701	0.00742834	0.285571	NIPAL3
ENSG00000168374	5038.09	0.771069	0.279477	2.75897	0.00579832	0.179058	ARF4		ENSG00000130700	60.5817	7.4624	2.44372	3.05371	0.00226031	0.0796917	GATA5		ENSG00000133226	2076.84	-1.12209	1.31884	-0.850818	0.394871	0.897509	SRRM1
ENSG00000166710	4429.62	0.776946	0.282004	2.75508	0.00586771	0.180447	B2M		ENSG00000143867	133.608	5.73046	1.87963	3.04872	0.00229816	0.0804123	OSR1		ENSG00000169504	2341.86	0.0843179	1.31887	0.0639321	0.949024	0.999962	CLIC4
ENSG00000156475	37.4641	7.41495	2.69398	2.75242	0.00591572	0.181392	PPP2R2B		ENSG00000125386	411.246	3.09158	1.01678	3.04055	0.00236147	0.0817069	FAM193A		ENSG00000117614	1396.45	0.507803	1.32752	0.382519	0.702076	0.999962	SYF2
ENSG00000135124	187.869	4.1046	1.4927	2.74979	0.00596334	0.182251	P2RX4		ENSG00000168610	221.506	5.15666	1.69668	3.03926	0.00237159	0.0817433	STAT3		ENSG00000117616	663.589	-0.0772199	1.40399	-0.0550002	0.956138	0.999962	RSRP1
ENSG00000117595	37.2891	7.26472	2.64537	2.7462	0.006029	0.1835	IRF6		ENSG00000171606	209.427	4.68196	1.54162	3.03703	0.00238918	0.0820979	ZNF274		ENSG00000183726	1000.12	-0.596594	1.3538	-0.440682	0.659443	0.999962	TMEM50A
ENSG00000074660	86.5696	5.03935	1.83709	2.74311	0.00608594	0.18366	SCARF1		ENSG00000113441	346.821	4.72072	1.5578	3.03039	0.00244242	0.0825676	LNPEP		ENSG00000238084	3.17113	0.164585	4.6283	0.0355606	0.971633	NA	NA
ENSG00000234062	71.7918	4.99289	1.82153	2.74104	0.00612455	0.18366	NA		ENSG00000139190	122.069	5.69641	1.88007	3.02989	0.00244639	0.0825676	VAMP1		ENSG00000204178	63.3674	-0.538553	2.68892	-0.200286	0.841257	NA	MACO1
ENSG00000167173	148.683	3.56304	1.3001	2.74058	0.006133	0.18366	C15orf39		ENSG00000182318	54.4891	7.13018	2.35343	3.0297	0.00244796	0.0825676	ZSCAN22		ENSG00000157978	36.9301	-3.76635	3.08409	-1.22122	0.222003	NA	LDLRAP1
ENSG00000134897	155.87	4.25232	1.55209	2.73974	0.00614886	0.18366	BIVM		ENSG00000254615	241.394	4.89809	1.61685	3.0294	0.00245042	0.0825676	NA		ENSG00000162430	39.8062	-2.49359	3.02797	-0.82352	0.410212	NA	SELENON
ENSG00000143384	1525.64	1.31257	0.479438	2.73772	0.00618667	0.18366	MCL1		ENSG00000050344	87.2475	6.29657	2.08094	3.02582	0.00247957	0.0828848	NFE2L3		ENSG00000117640	337.025	0.0722784	1.50932	0.0478879	0.961806	0.999962	MTFR1L
ENSG00000166741	71.7556	5.28686	1.93297	2.73509	0.00623627	0.18366	NNMT		ENSG00000160789	308.041	4.81317	1.59218	3.023	0.00250281	0.0830317	LMNA		ENSG00000127423	114.303	-4.64114	2.40298	-1.93141	0.0534324	0.317887	AUNIP
ENSG00000110002	111.847	3.62305	1.32468	2.73505	0.0062371	0.18366	VWA5A		ENSG00000084073	411.073	3.51729	1.16426	3.02105	0.00251904	0.0830317	ZMPSTE24		ENSG00000182749	232.305	1.52686	1.63733	0.932526	0.351065	0.846302	PAQR7
ENSG00000286408	49.5584	6.30228	2.306	2.73299	0.00627615	0.18366	NA		ENSG00000132716	228.96	4.47378	1.48107	3.02064	0.00252241	0.0830317	DCAF8		ENSG00000117632	16104.8	-0.146454	1.26899	-0.115409	0.908121	0.999962	STMN1
ENSG00000147669	1675.05	1.06906	0.391242	2.73247	0.00628616	0.18366	POLR2K		ENSG00000112414	209.786	4.24427	1.40511	3.02059	0.00252283	0.0830317	ADGRG6		ENSG00000158006	150.955	-4.60989	2.28472	-2.01771	0.0436216	0.302762	PAFAH2
ENSG00000174946	104.669	4.96291	1.81659	2.73199	0.00629522	0.18366	GPR171		ENSG00000186205	160.015	5.4946	1.81974	3.01944	0.00253246	0.083151	2023-03-01		ENSG00000158008	40.2665	-1.27064	3.61844	-0.351157	0.725471	NA	EXTL1
ENSG00000102144	6544.89	0.776305	0.28426	2.73097	0.00631488	0.18366	PGK1		ENSG00000102290	45.4458	9.03558	2.99937	3.01249	0.00259112	0.0846758	PCDH11X		ENSG00000175087	56.8191	0.0451359	2.97377	0.015178	0.98789	NA	PDIK1L
ENSG00000142327	91.7538	4.78907	1.75419	2.73008	0.00633199	0.18366	RNPEPL1		ENSG00000143919	192.048	4.7687	1.58388	3.01077	0.00260584	0.0848378	CAMKMT		ENSG00000142675	41.2028	1.10347	3.29991	0.334394	0.738082	NA	CNKSR1
ENSG00000121578	122.119	4.69521	1.72554	2.72101	0.00650831	0.188029	B4GALT4		ENSG00000061938	151.441	5.42632	1.80319	3.0093	0.00261852	0.0848378	TNK2		ENSG00000130695	406.171	-2.39877	1.68807	-1.42101	0.155313	0.511833	CEP85
ENSG00000204611	150.401	4.3883	1.61405	2.71882	0.00655158	0.188221	ZNF616		ENSG00000102287	51.0818	8.13377	2.70437	3.00764	0.00263281	0.0848378	GABRE		ENSG00000142669	3204.6	0.481949	1.29243	0.372903	0.709221	0.999962	SH3BGRL3
ENSG00000108852	193.14	4.21633	1.55248	2.71587	0.0066101	0.188394	MPP2		ENSG00000143162	389.316	4.33488	1.44243	3.00525	0.0026536	0.0848775	CREG1		ENSG00000158062	329.537	-0.0538073	1.55332	-0.0346401	0.972367	0.999962	UBXN11
ENSG00000172986	53.1257	6.11808	2.26095	2.70598	0.0068104	0.191302	GXYLT2		ENSG00000241764	84.3217	6.43097	2.14037	3.00461	0.00265919	0.0848775	LOC101927974		ENSG00000169442	15.6859	0.553072	4.72119	0.117147	0.906744	NA	CD52
ENSG00000119335	12972.1	0.74147	0.274037	2.70572	0.00681558	0.191302	SET		ENSG00000106772	154.673	4.97777	1.65689	3.00428	0.00266213	0.0848775	PRUNE2		ENSG00000176092	135.864	10.5407	2.50355	4.21031	2.55024e-05	0.024722	CRYBG2
ENSG00000100060	240.17	2.75108	1.01738	2.70407	0.00684951	0.191445	MFNG		ENSG00000143772	66.1318	6.9987	2.3298	3.00399	0.00266467	0.0848775	ITPKB		ENSG00000131914	928.424	0.443149	1.36908	0.323683	0.746178	0.999962	LIN28A
ENSG00000100298	73.6013	5.45569	2.01804	2.70346	0.00686222	0.191445	APOBEC3H		ENSG00000165338	304.008	4.38501	1.46017	3.00309	0.00267256	0.0849333	HECTD2		ENSG00000117682	170.958	-4.1188	2.2362	-1.84187	0.0654941	0.335512	DHDDS
ENSG00000143727	4319.53	0.788626	0.291877	2.70191	0.00689418	0.191445	ACP1		ENSG00000228043	52.6205	8.08579	2.69619	2.99897	0.00270895	0.0858928	NA		ENSG00000223583	7.13515	3.57561	4.68653	0.762954	0.445491	NA	NA
ENSG00000166295	2572.6	0.915408	0.339375	2.69733	0.00698969	0.192112	ANAPC16		ENSG00000116678	103.433	5.91785	1.97476	2.99675	0.00272879	0.0863243	LEPR		ENSG00000198830	18707.4	-0.400648	1.27544	-0.314126	0.753425	0.999962	HMGN2
ENSG00000119705	3175.86	0.911055	0.337975	2.69563	0.00702561	0.192112	SLIRP		ENSG00000103222	201.903	5.04978	1.68613	2.9949	0.00274533	0.08665	ABCC1		ENSG00000117676	35.1401	0.610317	3.26253	0.187069	0.851607	NA	RPS6KA1
ENSG00000186300	189.818	3.90939	1.4514	2.69353	0.00706992	0.192112	ZNF555		ENSG00000149577	117.752	4.63481	1.54947	2.99122	0.00277861	0.0875009	SIDT2		ENSG00000117713	853.898	1.39465	1.48948	0.936333	0.349102	0.843219	ARID1A
ENSG00000121749	336.54	3.12871	1.1619	2.69275	0.00708648	0.192112	TBC1D15		ENSG00000280426	49.0751	8.7459	2.92516	2.98989	0.00279077	0.0876502	NA		ENSG00000060642	77.8765	4.13219	2.60776	1.58458	0.113062	NA	PIGV
ENSG00000180185	596.598	1.62641	0.604273	2.69152	0.00711279	0.192112	FAHD1		ENSG00000122126	147.87	5.11052	1.70983	2.9889	0.00279984	0.0876502	OCRL		ENSG00000204160	77.0016	0.0547366	2.71988	0.0201246	0.983944	NA	ZDHHC18
ENSG00000185112	36.8059	7.34178	2.72775	2.69151	0.00711295	0.192112	FAM43A		ENSG00000085433	151.449	5.48855	1.83678	2.98814	0.00280683	0.0876502	WDR47		ENSG00000142751	327.623	-4.09563	1.98804	-2.06014	0.0393856	0.29764	GPN2
ENSG00000185808	235.917	3.84567	1.42964	2.68995	0.00714621	0.192112	PIGP		ENSG00000102218	203.064	5.13594	1.71889	2.98794	0.00280865	0.0876502	RP2		ENSG00000198746	113.221	-4.50066	2.41321	-1.865	0.0621808	0.332061	GPATCH3
ENSG00000145526	124.341	4.56409	1.69776	2.6883	0.00718178	0.192112	CDH18		ENSG00000151470	104.736	4.87822	1.63431	2.98489	0.00283685	0.0883311	C4orf33		ENSG00000090273	2682.77	0.681866	1.31304	0.519303	0.60355	0.999962	NUDC
ENSG00000173369	87.612	6.19828	2.30651	2.6873	0.00720323	0.192112	C1QB		ENSG00000064703	283.397	4.76786	1.60499	2.97065	0.00297172	0.0921167	DDX20		ENSG00000253368	82.163	4.46781	2.57101	1.73776	0.0822524	0.370387	TRNP1
ENSG00000154133	85.7898	5.07521	1.88871	2.68713	0.00720694	0.192112	ROBO4		ENSG00000112079	421.566	2.78901	0.939543	2.96847	0.00299282	0.0925636	STK38		ENSG00000158246	73.037	-8.42261	2.88133	-2.92317	0.0034649	NA	TENT5B
ENSG00000135297	147.149	4.37056	1.6269	2.68643	0.00722191	0.192134	MTO1		ENSG00000109381	413.959	4.61087	1.55397	2.96715	0.00300574	0.0927561	ELF2		ENSG00000090020	48.0302	0.455718	3.13569	0.145332	0.884449	NA	SLC9A1
ENSG00000154548	229.426	3.99039	1.48806	2.68161	0.00732684	0.193325	SRSF12		ENSG00000107443	383.507	3.56061	1.20072	2.9654	0.00302287	0.0930125	CCNJ		ENSG00000214973	3.952	-0.898336	4.62347	-0.194299	0.845942	NA	NA
ENSG00000185009	682.22	1.76385	0.658053	2.6804	0.00735332	0.193325	AP3M1		ENSG00000244617	42.1359	9.13714	3.08173	2.96493	0.00302747	0.0930125	ASPRV1		ENSG00000225159	39.0512	-0.0204117	2.63663	-0.00774158	0.993823	NA	NA
ENSG00000204856	492.955	1.93406	0.72238	2.67734	0.00742094	0.194284	FAM216A		ENSG00000261326	238.651	3.94036	1.33155	2.95923	0.00308413	0.094335	NA		ENSG00000142784	156.34	-2.30041	1.84567	-1.24638	0.212624	0.620276	WDTC1
ENSG00000004455	2455.24	0.921925	0.344662	2.67487	0.00747582	0.195031	AK2		ENSG00000159189	247.284	4.32571	1.46481	2.95308	0.00314616	0.0957712	C1QC		ENSG00000186501	459.211	0.921729	1.54227	0.597644	0.550077	0.999962	TMEM222
ENSG00000135390	14247.9	0.604832	0.226257	2.67321	0.00751303	0.195312	ATP5MC2		ENSG00000114698	147.66	5.48033	1.85615	2.95253	0.00315182	0.0957712	PLSCR4		ENSG00000158195	548.577	-0.162224	1.43143	-0.11333	0.909769	0.999962	WASF2
ENSG00000244094	200.814	4.36034	1.63189	2.67195	0.00754112	0.195392	SPRR2F		ENSG00000094880	1019.73	2.27123	0.769556	2.95136	0.00316383	0.0959257	CDC23		ENSG00000126705	81.4909	-3.07238	2.17804	-1.41061	0.158358	0.517923	AHDC1
ENSG00000152782	222.957	3.94289	1.47569	2.67189	0.0075425	0.195392	PANK1		ENSG00000165092	65.3384	7.37101	2.50129	2.94689	0.00320992	0.0963398	ALDH1A1		ENSG00000235912	24.9841	0.554223	3.11479	0.177933	0.858776	NA	NA
ENSG00000105640	33809.2	0.537704	0.201327	2.6708	0.00756705	0.195685	RPL18A		ENSG00000063761	71.4096	6.93319	2.35465	2.94447	0.00323507	0.0967705	ADCK1		ENSG00000126709	177.421	2.85061	1.79312	1.58975	0.111892	0.425197	IFI6
ENSG00000142627	166.581	4.34245	1.62645	2.6699	0.00758742	0.195869	EPHA2		ENSG00000100376	179.654	5.18921	1.76281	2.94372	0.00324295	0.0967705	FAM118A		ENSG00000009780	511.266	0.985541	1.46212	0.674051	0.500279	0.988726	FAM76A
ENSG00000132429	82.199	6.24306	2.34003	2.66794	0.00763182	0.196535	POPDC3		ENSG00000115665	41.0338	9.16481	3.11381	2.94328	0.00324757	0.0967705	SLC5A7		ENSG00000117758	421.367	0.318706	1.46285	0.217866	0.827533	0.999962	STX12
ENSG00000241553	3371.01	0.83926	0.314614	2.66759	0.00763977	0.196535	ARPC4		ENSG00000102753	409.704	3.89027	1.32428	2.93764	0.00330716	0.0980145	KPNA3		ENSG00000270031	31.8421	1.78958	3.86056	0.463555	0.642967	NA	NA
ENSG00000113595	116.782	4.51762	1.69813	2.66036	0.00780572	0.19871	TRIM23		ENSG00000095564	535.835	2.68484	0.914153	2.93697	0.00331437	0.0980145	BTAF1		ENSG00000117751	84.1292	-4.07117	2.5307	-1.60871	0.107679	0.417166	PPP1R8
ENSG00000118432	151.869	4.39126	1.65091	2.65991	0.00781624	0.19871	CNR1		ENSG00000114735	346.599	4.25035	1.44734	2.93667	0.00331761	0.0980145	HEMK1		ENSG00000117748	2209.63	0.365743	1.30429	0.280416	0.779158	0.999962	RPA2
ENSG00000107882	211.675	3.9781	1.49621	2.65879	0.00784216	0.19871	SUFU		ENSG00000159842	149.467	4.82747	1.64632	2.93228	0.00336487	0.0990379	ABR		ENSG00000158156	74.8663	0.248424	2.74135	0.090621	0.927794	NA	XKR8
ENSG00000155090	213.079	3.68061	1.38496	2.65755	0.00787105	0.19871	KLF10		ENSG00000214140	64.2082	7.13412	2.43456	2.93035	0.00338579	0.0991201	PRCD		ENSG00000158161	2004.19	0.443603	1.30889	0.338916	0.734673	0.999962	EYA3
ENSG00000159166	31.0741	8.16156	3.07113	2.65751	0.00787211	0.19871	LAD1		ENSG00000051382	139.82	5.3281	1.81853	2.92989	0.0033908	0.0991201	PIK3CB		ENSG00000228589	15.8192	0.536881	3.74673	0.143293	0.886059	NA	NA
ENSG00000178307	1252.06	1.33149	0.501711	2.6539	0.00795662	0.199844	TMEM11		ENSG00000088882	640.811	2.65711	0.907415	2.92822	0.00340912	0.0993682	CPXM1		ENSG00000126698	2918.9	-0.682158	1.29462	-0.526917	0.598251	0.999962	DNAJC8
ENSG00000095321	125.923	4.43619	1.67188	2.65342	0.00796815	0.199844	CRAT		ENSG00000153012	51.0336	7.96597	2.72155	2.927	0.0034225	0.0993682	LGI2		ENSG00000130770	2100.39	0.284601	1.30702	0.217747	0.827626	0.999962	ATP5IF1
ENSG00000269743	176.176	2.94333	1.10962	2.65255	0.00798874	0.199844	SLC25A53		ENSG00000039523	191.967	4.97361	1.69942	2.92666	0.00342624	0.0993682	RIPOR1		ENSG00000270605	23.138	0.596588	4.05583	0.147094	0.883058	NA	NA
ENSG00000175213	96.8248	4.9235	1.85731	2.65087	0.00802836	0.199844	ZNF408		ENSG00000093072	220.606	4.46839	1.52687	2.9265	0.00342797	0.0993682	ADA2		ENSG00000130766	338.792	2.80781	1.72538	1.62735	0.103662	0.409137	SESN2
ENSG00000256667	95.8014	4.83482	1.82435	2.65016	0.00804546	0.199844	NA		ENSG00000173145	358.716	4.17657	1.42905	2.92262	0.00347098	0.0995683	NOC3L		ENSG00000130772	29.4055	0.43199	3.71035	0.116429	0.907313	NA	MED18
ENSG00000167747	4462.82	0.825282	0.311583	2.64867	0.00808093	0.199844	C19orf48		ENSG00000189369	200.689	5.07779	1.73799	2.92165	0.00348187	0.0995683	GSPT2		ENSG00000204138	647	-4.05571	1.81267	-2.23742	0.0252587	0.285571	PHACTR4
ENSG00000145293	658.781	1.81791	0.686521	2.64801	0.00809676	0.199844	ENOPH1		ENSG00000180353	49.5493	7.81534	2.675	2.92162	0.0034822	0.0995683	HCLS1		ENSG00000180198	369.117	0.0203051	1.50798	0.0134651	0.989257	0.999962	RCC1
ENSG00000104332	1804.08	1.20296	0.454343	2.64768	0.00810461	0.199844	SFRP1		ENSG00000188738	139.587	5.43198	1.85948	2.92123	0.0034865	0.0995683	FSIP2		ENSG00000242125	571.053	1.19062	1.43202	0.831429	0.405731	0.907161	SNHG3
ENSG00000136932	175.398	3.88409	1.46874	2.6445	0.00818112	0.201356	TRMO		ENSG00000143850	125.847	4.35295	1.49043	2.9206	0.00349353	0.0995683	PLEKHA6		ENSG00000200087	8.9971	-1.27532	4.77306	-0.267191	0.789322	NA	SNORA73B
ENSG00000286456	149.869	3.31362	1.25508	2.64016	0.00828667	0.202266	NA		ENSG00000054793	296.485	4.81779	1.64989	2.92007	0.00349955	0.0995683	ATP9A		ENSG00000180098	451.091	-0.291083	1.45348	-0.200266	0.841272	0.999962	TRNAU1AP
ENSG00000154485	28.811	8.33445	3.15756	2.63953	0.00830219	0.202266	MMP21		ENSG00000189298	475.044	2.88942	0.991734	2.9135	0.00357403	0.101271	ZKSCAN3		ENSG00000197989	175.784	-3.68972	2.30518	-1.60062	0.10946	0.420298	SNHG12
ENSG00000197362	102.323	4.51728	1.71314	2.63684	0.00836814	0.202266	ZNF786		ENSG00000178718	39.8132	9.1521	3.14724	2.90798	0.00363772	0.102602	RPP25		ENSG00000221539	10.6807	-1.8911	4.59178	-0.411845	0.680453	NA	SNORD99
ENSG00000084092	379.386	2.18967	0.830423	2.63681	0.008369	0.202266	NOA1		ENSG00000235784	40.5968	9.08042	3.12475	2.90596	0.00366123	0.102901	NA		ENSG00000120656	613.459	-0.78243	1.41654	-0.552352	0.580707	0.999962	TAF12
ENSG00000162927	165.395	4.22122	1.60094	2.63671	0.00837135	0.202266	PUS10		ENSG00000075043	322.994	4.23747	1.45896	2.90444	0.00367916	0.103195	KCNQ2		ENSG00000162419	289.732	5.84559	2.12727	2.74792	0.0059974	0.285571	GMEB1
ENSG00000101182	10766.9	0.613655	0.232808	2.63589	0.00839171	0.202266	PSMA7		ENSG00000285077	74.2972	6.50767	2.24119	2.90366	0.00368824	0.103241	NA		ENSG00000198492	1666.91	-0.0807827	1.31739	-0.0613201	0.951104	0.999962	YTHDF2
ENSG00000026508	242.69	3.30745	1.25489	2.63566	0.00839749	0.202266	CD44		ENSG00000145526	114.132	6.97491	2.40267	2.90298	0.0036963	0.103258	CDH18		ENSG00000116329	6.95345	0.731739	4.76281	0.153636	0.877897	NA	OPRD1
ENSG00000037897	350.44	2.3332	0.886624	2.63156	0.00849944	0.203766	METTL1		ENSG00000198728	330.768	3.78152	1.30375	2.9005	0.0037257	0.103661	LDB1		ENSG00000159023	994.591	0.521826	1.35808	0.384238	0.700802	0.999962	EPB41
ENSG00000115365	599.772	2.31166	0.87976	2.6276	0.00859896	0.205279	LANCL1		ENSG00000162630	55.1463	7.74267	2.67026	2.89959	0.00373646	0.103698	B3GALT2		ENSG00000225616	554.695	0.956307	1.43345	0.667134	0.504686	0.992156	NA
ENSG00000007312	29.1491	8.26088	3.14479	2.62685	0.00861803	0.205279	CD79B		ENSG00000100600	420.472	4.08352	1.40946	2.89722	0.00376485	0.104123	LGMN		ENSG00000253304	2.7443	0.377147	4.78368	0.0788405	0.93716	NA	TMEM200B
ENSG00000104361	60.5489	5.50187	2.10097	2.61873	0.00882587	0.209439	NIPAL2		ENSG00000155760	486.783	2.65838	0.919396	2.89145	0.00383471	0.105644	FZD7		ENSG00000116350	575.222	-0.419314	1.46986	-0.285275	0.775434	0.999962	SRSF4
ENSG00000163346	114.414	4.49712	1.71836	2.61711	0.00886789	0.209439	PBXIP1		ENSG00000253910	61.3044	7.15259	2.47423	2.89083	0.00384224	0.105644	PCDHGB2		ENSG00000116353	162.692	-3.04003	2.00442	-1.51666	0.129352	0.459501	MECR
ENSG00000143353	334.671	2.5656	0.980459	2.61673	0.00887765	0.209439	LYPLAL1		ENSG00000129422	202.91	4.78956	1.65683	2.89079	0.00384272	0.105644	MTUS1		ENSG00000060656	56.1699	2.2066	2.78007	0.793722	0.427357	NA	PTPRU
ENSG00000104808	28.652	8.27676	3.16474	2.6153	0.0089148	0.209812	DHDH		ENSG00000172403	183.871	4.4478	1.53959	2.88894	0.0038654	0.106057	SYNPO2		ENSG00000162512	239.369	-0.341991	1.66865	-0.20495	0.837611	0.999962	SDC3
ENSG00000278023	83.1927	5.03566	1.92565	2.61504	0.00892181	0.209812	RDM1		ENSG00000118513	58.8798	6.36071	2.2048	2.88494	0.00391491	0.106781	MYB		ENSG00000134644	1543.1	0.833248	1.3362	0.623593	0.532895	0.999962	PUM1
ENSG00000110700	33979.8	0.526036	0.20125	2.61384	0.00895316	0.209881	RPS13		ENSG00000115415	310.315	4.48521	1.55625	2.88207	0.0039507	0.107278	STAT1		ENSG00000084628	138.692	0.453035	1.86739	0.242603	0.808313	0.999962	NKAIN1
ENSG00000120833	165.73	4.09936	1.5687	2.61322	0.00896926	0.209926	SOCS2		ENSG00000151552	503.631	4.07434	1.4139	2.88162	0.00395635	0.107278	QDPR		ENSG00000060688	1795.49	-0.00684982	1.31373	-0.00521403	0.99584	0.999962	SNRNP40
ENSG00000273559	167.669	4.17338	1.59793	2.61173	0.00900847	0.209967	CWC25		ENSG00000125089	87.9043	6.00903	2.08617	2.88041	0.00397154	0.10748	SH3TC1		ENSG00000229447	22.6296	2.3602	3.27269	0.72118	0.470799	NA	NA
ENSG00000158122	119.808	4.08828	1.56547	2.61154	0.00901357	0.209967	PRXL2C		ENSG00000147650	150.147	4.68186	1.62647	2.87853	0.0039953	0.107702	LRP12		ENSG00000121766	290.507	-4.40558	2.05745	-2.14128	0.0322513	0.28595	ZCCHC17
ENSG00000145425	33990.2	0.533008	0.204197	2.61026	0.00904725	0.209996	RPS3A		ENSG00000167077	59.3299	7.20181	2.50376	2.8764	0.0040224	0.107926	MEI1		ENSG00000121769	347.55	0.6276	1.62809	0.385482	0.69988	0.999962	FABP3
ENSG00000157693	30.8564	8.04058	3.08166	2.60917	0.00907616	0.209996	TMEM268		ENSG00000033122	421.931	2.6221	0.911681	2.87612	0.00402594	0.107926	LRRC7		ENSG00000168528	10.5618	-1.28117	4.77188	-0.268483	0.788328	NA	SERINC2
ENSG00000123572	322.652	2.9981	1.1501	2.60683	0.00913848	0.209996	NRK		ENSG00000171208	177.108	5.0473	1.75498	2.87599	0.00402763	0.107926	NETO2		ENSG00000142910	10.1718	-1.14087	4.77167	-0.239093	0.811034	NA	TINAGL1
ENSG00000155926	47.9599	6.13927	2.35532	2.60656	0.00914571	0.209996	SLA		ENSG00000135838	193.986	5.15863	1.79547	2.87314	0.0040642	0.108081	NPL		ENSG00000162517	1250.71	-0.409746	1.34327	-0.305036	0.760339	0.999962	PEF1
ENSG00000136933	392.529	1.90675	0.731635	2.60614	0.00915679	0.209996	RABEPK		ENSG00000062038	411.526	2.66217	0.926991	2.87184	0.00408085	0.108081	CDH3		ENSG00000084636	11.335	-2.40909	4.60023	-0.52369	0.600495	NA	COL16A1
ENSG00000072694	61.0733	5.53221	2.12331	2.60547	0.00917486	0.210084	FCGR2B		ENSG00000096968	143.754	5.39462	1.87878	2.87134	0.00408735	0.108081	JAK2		ENSG00000121753	40.2284	1.25981	3.32745	0.378611	0.704977	NA	ADGRB2
ENSG00000127528	28.1427	8.29837	3.18643	2.60429	0.00920654	0.210159	KLF2		ENSG00000182512	364.455	4.36377	1.52114	2.86876	0.00412087	0.10876	GLRX5		ENSG00000184007	409.084	2.55843	1.69564	1.50883	0.131343	0.46384	PTP4A2
ENSG00000124019	429.365	2.39074	0.919087	2.60121	0.00928954	0.211077	FAM124B		ENSG00000130347	181.148	5.08222	1.77267	2.86699	0.00414395	0.109034	RTN4IP1		ENSG00000121774	1559.12	-0.303059	1.32154	-0.229323	0.818618	0.999962	KHDRBS1
ENSG00000064999	185.686	3.79412	1.45987	2.59894	0.00935118	0.211401	ANKS1A		ENSG00000248441	106.008	5.77092	2.01598	2.86259	0.00420192	0.110204	LINC01197		ENSG00000121775	689.449	1.17678	1.40553	0.837252	0.402451	0.906493	TMEM39B
ENSG00000106991	303.637	2.17518	0.838646	2.59368	0.0094956	0.213788	ENG		ENSG00000139737	105.282	5.90921	2.06567	2.86067	0.00422745	0.110327	SLAIN1		ENSG00000025800	675.326	-0.128411	1.39369	-0.0921368	0.926589	0.999962	KPNA6
ENSG00000070087	4842.41	0.755758	0.291506	2.5926	0.00952536	0.214132	PFN2		ENSG00000187391	144.442	5.16866	1.807	2.86035	0.00423177	0.110327	MAGI2		ENSG00000084652	1018.25	0.0609495	1.35031	0.0451373	0.963998	0.999962	TXLNA
ENSG00000152443	144.519	4.29875	1.65905	2.59109	0.00956732	0.214637	ZNF776		ENSG00000237975	91.1263	6.03723	2.11395	2.85591	0.0042914	0.11156	FLG-AS1		ENSG00000160050	298.777	0.379015	1.55903	0.243109	0.807921	0.999962	CCDC28B
ENSG00000156966	60.8705	5.39447	2.08327	2.58942	0.00961368	0.214637	B3GNT7		ENSG00000263711	41.4384	8.85945	3.1037	2.85448	0.00431071	0.11184	LINC02864		ENSG00000160051	12.3523	0.532767	4.76923	0.111709	0.911054	NA	IQCC
ENSG00000106628	2705.54	1.03033	0.397935	2.58918	0.00962035	0.214637	POLD2		ENSG00000176909	49.5231	6.94493	2.43358	2.85379	0.00432008	0.11184	MAMSTR		ENSG00000160055	76.0423	-1.07598	2.1972	-0.489705	0.624343	NA	TMEM234
ENSG00000177640	52.0721	5.79246	2.23889	2.58721	0.00967577	0.215381	CASC2		ENSG00000185504	214.852	4.03237	1.41323	2.8533	0.00432683	0.11184	FAAP100		ENSG00000084623	2269.94	0.201804	1.30398	0.15476	0.877011	0.999962	EIF3I
ENSG00000108953	13318.8	0.58199	0.224971	2.58696	0.00968282	0.215381	YWHAE		ENSG00000101670	44.8987	7.84697	2.75068	2.85274	0.00433445	0.11184	LIPG		ENSG00000220785	6.30972	-1.46216	4.73895	-0.30854	0.757671	NA	NA
ENSG00000113387	5306.25	0.69524	0.268941	2.5851	0.00973499	0.215709	SUB1		ENSG00000047249	313.083	3.94167	1.38269	2.85072	0.00436202	0.111947	ATP6V1H		ENSG00000116478	1086.63	-1.6084	1.48131	-1.08579	0.27757	0.735181	HDAC1
ENSG00000116852	107.217	4.56217	1.76508	2.58468	0.00974698	0.215709	KIF21B		ENSG00000005187	315.29	3.7531	1.31667	2.85045	0.0043658	0.111947	ACSM3		ENSG00000175130	3371.46	0.478266	1.29346	0.369757	0.711564	0.999962	MARCKSL1
ENSG00000107984	198.332	3.31248	1.28169	2.58446	0.00975305	0.215709	DKK1		ENSG00000138246	391.509	3.13649	1.10049	2.85007	0.00437093	0.111947	DNAJC13		ENSG00000162526	11.1913	1.7848	4.77293	0.373943	0.708447	NA	TSSK3
ENSG00000128609	2473.36	0.94268	0.364869	2.58361	0.00977709	0.215855	NDUFA5		ENSG00000213859	46.929	7.96017	2.79385	2.84917	0.00438328	0.112057	KCTD11		ENSG00000225828	42.0229	2.22246	3.29043	0.675429	0.499403	NA	FAM229A
ENSG00000134049	1026.01	1.25828	0.487966	2.57861	0.00991983	0.217384	IER3IP1		ENSG00000083123	400.599	2.86364	1.00578	2.84717	0.00441092	0.112349	BCKDHB		ENSG00000160058	850.283	0.500464	1.37337	0.364407	0.715554	0.999962	BSDC1
ENSG00000237036	119.721	4.34039	1.6839	2.57759	0.00994934	0.217708	ZEB1-AS1		ENSG00000231672	46.6648	8.48703	2.98369	2.84448	0.00444843	0.11305	NA		ENSG00000273274	18.8833	-1.17109	3.56916	-0.328114	0.742826	NA	ZBTB8B
ENSG00000242267	27.7791	8.25006	3.203	2.57573	0.0100029	0.218235	NA		ENSG00000151883	155.877	4.94332	1.73906	2.84252	0.00447579	0.11305	PARP8		ENSG00000160062	36.2043	-3.28219	2.86859	-1.14418	0.252548	NA	ZBTB8A
ENSG00000234741	6426.67	0.713245	0.27715	2.5735	0.0100676	0.218782	GAS5		ENSG00000167130	275.077	4.55077	1.60097	2.8425	0.00447607	0.11305	DOLPP1		ENSG00000176261	497.696	-2.3443	1.59774	-1.46726	0.142305	0.485911	ZBTB8OS
ENSG00000197077	96.2824	4.76985	1.85526	2.57098	0.010141	0.218782	KIAA1671		ENSG00000124205	761.853	2.28341	0.803414	2.84214	0.00448122	0.11305	EDN3		ENSG00000162521	2649.61	-0.348297	1.31707	-0.264447	0.791435	0.999962	RBBP4
ENSG00000033011	207.375	3.92109	1.52553	2.57032	0.0101606	0.218782	ALG1		ENSG00000164048	112.962	5.60614	1.97301	2.84142	0.00449137	0.11305	ZNF589		ENSG00000162522	305.994	5.51418	2.03474	2.71001	0.00672804	0.285571	KIAA1522
ENSG00000151881	226.68	2.93948	1.14369	2.57017	0.0101649	0.218782	TMEM267		ENSG00000150776	357.673	4.49211	1.58111	2.84112	0.00449556	0.11305	NKAPD1		ENSG00000134684	359.149	-1.67255	1.56324	-1.06993	0.284652	0.745185	YARS1
ENSG00000125378	942.356	1.41586	0.550892	2.57012	0.0101662	0.218782	BMP4		ENSG00000125122	39.1737	8.98396	3.16721	2.83655	0.00456032	0.114264	LRRC29		ENSG00000116497	577.164	0.45426	1.4229	0.319249	0.749538	0.999962	S100PBP
ENSG00000198843	1348.54	1.20396	0.468607	2.56922	0.0101927	0.218819	SELENOT		ENSG00000123643	80.6056	6.08184	2.1456	2.83456	0.0045889	0.114488	SLC36A1		ENSG00000160097	153.207	-0.426564	1.96426	-0.217163	0.828081	0.999962	FNDC5
ENSG00000100167	125.633	4.35242	1.69439	2.56873	0.0102072	0.218819	SEPTIN3		ENSG00000049246	180.499	5.00227	1.76497	2.8342	0.00459405	0.114488	PER3		ENSG00000121905	2.15498	0.0106418	4.7883	0.00222245	0.998227	NA	HPCA
ENSG00000140264	11218.5	0.591451	0.230446	2.56655	0.0102717	0.219349	SERF2		ENSG00000101850	156.776	5.1198	1.80768	2.83225	0.00462221	0.114983	GPR143		ENSG00000121900	16.8411	-0.261255	4.58902	-0.0569304	0.954601	NA	TMEM54
ENSG00000128335	130.345	4.21696	1.6431	2.56646	0.0102743	0.219349	APOL2		ENSG00000178971	151.936	5.08646	1.79696	2.83058	0.0046463	0.115128	CTC1		ENSG00000116514	30.7708	0.27943	3.65041	0.0765474	0.938984	NA	RNF19B
ENSG00000196549	295.858	3.43449	1.33862	2.56569	0.010297	0.219349	MME		ENSG00000100167	208.301	4.85143	1.71421	2.83013	0.00465296	0.115128	SEPTIN3		ENSG00000004455	3057.5	-0.0158978	1.29546	-0.0122719	0.990209	0.999962	AK2
ENSG00000239713	96.4236	4.71262	1.83729	2.56498	0.0103181	0.219349	APOBEC3G		ENSG00000185947	188.788	4.96371	1.75515	2.82808	0.00468281	0.115598	ZNF267		ENSG00000142920	46.1359	0.998815	2.9671	0.33663	0.736396	NA	AZIN2
ENSG00000094804	816.577	1.42827	0.556955	2.56442	0.0103348	0.219349	CDC6		ENSG00000171503	280.961	4.76471	1.68507	2.8276	0.00468986	0.115598	ETFDH		ENSG00000116525	126.227	-3.43422	2.16825	-1.58387	0.113224	0.428002	TRIM62
ENSG00000158825	32.3971	7.12723	2.77969	2.56404	0.0103462	0.219349	CDA		ENSG00000221944	216.753	4.71485	1.66921	2.8246	0.00473394	0.116095	TIGD1		ENSG00000160094	253.332	-1.74915	1.68512	-1.038	0.299271	0.767494	ZNF362
ENSG00000122026	35731.2	0.513925	0.200486	2.56339	0.0103654	0.219349	RPL21		ENSG00000005249	196.236	4.75317	1.68374	2.82298	0.00475795	0.116477	PRKAR2B		ENSG00000225313	7.2458	-0.235835	4.77208	-0.0494197	0.960585	NA	NA
ENSG00000144713	41587.3	0.521156	0.203559	2.56023	0.0104604	0.221044	RPL32		ENSG00000137841	155.506	4.88666	1.73207	2.82129	0.00478314	0.11681	PLCB2		ENSG00000134686	372.364	-1.9163	1.58212	-1.21122	0.22581	0.645534	PHC2
ENSG00000226051	61.1673	5.50179	2.15174	2.5569	0.010561	0.22207	ZNF503-AS1		ENSG00000197461	338.516	2.82603	1.00181	2.82093	0.0047884	0.11681	PDGFA		ENSG00000233246	15.1005	0.68027	4.76857	0.142657	0.886561	NA	LOC101929464
ENSG00000171612	42.5856	6.16441	2.41824	2.54913	0.0107992	0.224356	SLC25A33		ENSG00000138658	356.361	3.90557	1.38626	2.81734	0.00484232	0.117051	ZGRF1		ENSG00000121903	46.6453	0.26513	3.16551	0.0837561	0.93325	NA	ZSCAN20
ENSG00000198331	165.249	3.97316	1.56138	2.54465	0.0109389	0.226117	HYLS1		ENSG00000136021	500.679	2.66532	0.946192	2.81689	0.00484909	0.117051	SCYL2		ENSG00000121904	11.5751	2.08748	4.714	0.442825	0.657892	NA	CSMD2
ENSG00000024862	339.52	2.02754	0.797061	2.54377	0.0109663	0.226117	CCDC28A		ENSG00000184402	238.755	4.84375	1.7197	2.81663	0.004853	0.117051	SS18L1		ENSG00000163866	1266.5	0.554206	1.47911	0.374688	0.707893	0.999962	SMIM12
ENSG00000196653	142.604	4.2128	1.65664	2.54299	0.0109909	0.226117	ZNF502		ENSG00000111846	111.024	5.57061	1.97796	2.81634	0.00485741	0.117051	GCNT2		ENSG00000243749	5.37209	0.177444	4.61384	0.038459	0.969322	NA	TMEM35B
ENSG00000148840	343.656	2.36238	0.929416	2.54179	0.0110285	0.226185	PPRC1		ENSG00000080007	52.5884	8.12593	2.88841	2.81329	0.00490373	0.117758	DDX43		ENSG00000163867	98.3678	1.20748	1.99555	0.605084	0.545123	0.999962	ZMYM6
ENSG00000100376	191.708	4.0861	1.6085	2.54031	0.0110755	0.226283	FAM118A		ENSG00000138621	367.09	4.49208	1.59706	2.81272	0.00491244	0.117763	PPCDC		ENSG00000197056	229.892	2.40238	1.68636	1.42459	0.154276	0.510079	ZMYM1
ENSG00000102271	175.333	3.9791	1.5667	2.53979	0.0110919	0.226306	KLHL4		ENSG00000145041	304.293	3.95114	1.40629	2.80963	0.00495991	0.118531	DCAF1		ENSG00000116560	2960.84	0.244797	1.31082	0.186751	0.851856	0.999962	SFPQ
ENSG00000167920	305.592	3.05975	1.20519	2.53881	0.0111231	0.22663	TMEM99		ENSG00000130150	164.674	4.95121	1.76237	2.80941	0.00496321	0.118531	MOSPD2		ENSG00000146463	760.328	-0.74976	1.38927	-0.539679	0.589418	0.999962	ZMYM4
ENSG00000149806	10500.3	0.5875	0.231534	2.53742	0.0111672	0.227215	FAU		ENSG00000163820	91.2942	5.89941	2.10057	2.80848	0.00497761	0.118531	FYCO1		ENSG00000229994	63.5179	-0.118735	2.23892	-0.0530323	0.957706	NA	NA
ENSG00000159388	113.104	4.35941	1.719	2.53602	0.011212	0.227534	BTG2		ENSG00000065534	369.676	3.42229	1.21859	2.80841	0.00497872	0.118531	MYLK		ENSG00000227409	96.6319	-0.619079	1.97483	-0.313485	0.753912	0.999962	ZMYM4-AS1
ENSG00000142089	8498.29	0.646725	0.255024	2.53593	0.0112148	0.227534	IFITM3		ENSG00000158863	103.72	5.37692	1.9165	2.80559	0.0050224	0.118774	FAM160B2		ENSG00000142687	440.204	4.04415	1.81034	2.23392	0.0254882	0.285571	KIAA0319L
ENSG00000213071	42.1959	6.18573	2.43966	2.53549	0.0112291	0.227534	LPAL2		ENSG00000198221	86.2188	4.99637	1.78108	2.80525	0.00502776	0.118774	AFDN-DT		ENSG00000020129	129.196	5.2609	2.29828	2.28906	0.022076	0.285571	NCDN
ENSG00000173376	126.144	4.38405	1.72962	2.53469	0.0112548	0.227704	NDNF		ENSG00000203993	225.544	4.33196	1.54496	2.80393	0.00504842	0.118856	ARRDC1-AS1		ENSG00000126067	3121.88	-0.347893	1.29292	-0.269075	0.787872	0.999962	PSMB2
ENSG00000179776	1106.86	1.18782	0.468714	2.53421	0.0112702	0.227704	CDH5		ENSG00000079277	274.992	4.63364	1.6527	2.80367	0.00505243	0.118856	MKNK1		ENSG00000142686	42.8815	-0.38626	3.25531	-0.118655	0.905548	NA	C1orf216
ENSG00000114503	1795.55	1.02456	0.404359	2.53379	0.0112836	0.227704	NCBP2		ENSG00000196396	250.626	3.97455	1.42036	2.79826	0.00513786	0.120457	PTPN1		ENSG00000092853	996.973	-0.362743	1.36646	-0.265462	0.790654	0.999962	CLSPN
ENSG00000168890	89.5055	4.76899	1.88353	2.53195	0.011343	0.228281	TMEM150A		ENSG00000153339	533.415	2.94835	1.05425	2.79663	0.00516382	0.120861	TRAPPC8		ENSG00000134698	75.2648	1.73311	2.56158	0.676577	0.498674	NA	AGO4
ENSG00000156017	92.2364	4.71814	1.86459	2.53038	0.0113938	0.228991	CARNMT1		ENSG00000075702	136.303	4.22031	1.50962	2.79561	0.00518019	0.120872	WDR62		ENSG00000092847	757.557	0.0754827	1.38965	0.0543177	0.956682	0.999962	AGO1
ENSG00000227121	199.052	2.55308	1.00916	2.5299	0.0114097	0.228998	NA		ENSG00000021355	176.305	4.9463	1.76937	2.79551	0.00518181	0.120872	SERPINB1		ENSG00000126070	677.571	0.437478	1.39264	0.314137	0.753417	0.999962	AGO3
ENSG00000182389	41.5226	6.20761	2.45488	2.52869	0.011449	0.229031	CACNB4		ENSG00000186310	228.867	4.37439	1.5655	2.79425	0.00520204	0.120872	NAP1L3		ENSG00000271554	5.67328	-1.04034	4.77646	-0.217806	0.82758	NA	NA
ENSG00000173372	104.536	4.90289	1.93895	2.52863	0.0114509	0.229031	C1QA		ENSG00000107485	100.534	5.5883	2.00174	2.79173	0.00524278	0.120872	GATA3		ENSG00000092850	15.5081	1.55703	4.74803	0.327932	0.742963	NA	TEKT2
ENSG00000102468	34.7457	7.51519	2.97363	2.52728	0.0114951	0.229031	HTR2A		ENSG00000196437	226.473	4.83512	1.73368	2.78894	0.00528815	0.121566	ZNF569		ENSG00000116863	583.432	-4.57741	1.85944	-2.46172	0.0138272	0.285571	ADPRHL2
ENSG00000286039	93.781	4.84447	1.91719	2.52686	0.0115088	0.229031	NA		ENSG00000244734	55.4525	6.97146	2.50029	2.78826	0.0052992	0.121566	HBB		ENSG00000054116	692.679	1.51262	1.46783	1.03051	0.302771	0.773866	TRAPPC3
ENSG00000213639	6175	0.748331	0.29617	2.52669	0.0115143	0.229031	PPP1CB		ENSG00000125170	180.747	4.48204	1.60856	2.78636	0.00533037	0.121676	DOK4		ENSG00000116871	232.543	-1.32598	1.65684	-0.800308	0.423532	0.924712	MAP7D1
ENSG00000186166	315.462	2.29264	0.907859	2.52532	0.0115593	0.22951	CCDC84		ENSG00000206172	2483.99	2.20026	0.790165	2.78455	0.00536016	0.122155	HBA1		ENSG00000054118	5344.85	0.0531289	1.28224	0.0414346	0.966949	0.999962	THRAP3
ENSG00000118096	516.708	1.69714	0.672304	2.52436	0.0115908	0.229828	IFT46		ENSG00000110328	117.072	5.32855	1.91498	2.78256	0.00539326	0.122602	GALNT18		ENSG00000214193	52.6014	1.49713	3.05028	0.490818	0.623555	NA	SH3D21
ENSG00000163479	4852.2	0.701933	0.278151	2.52357	0.011617	0.230039	SSR2		ENSG00000116106	1154.64	1.86567	0.670767	2.78139	0.00541259	0.122602	EPHA4		ENSG00000286379	28.5109	-4.07512	3.4749	-1.17273	0.240903	NA	NA
ENSG00000197620	97.7362	4.18003	1.65686	2.52287	0.01164	0.230187	CXorf40A		ENSG00000177105	311.485	3.45759	1.24356	2.78039	0.00542938	0.122628	RHOG		ENSG00000196182	448.479	4.60223	1.86346	2.46973	0.0135215	0.285571	STK40
ENSG00000089351	317.869	2.66603	1.05745	2.52118	0.0116964	0.230683	GRAMD1A		ENSG00000118640	208.172	4.59502	1.6549	2.77661	0.00549283	0.122991	VAMP8		ENSG00000181817	409.101	0.484872	1.46852	0.330178	0.741265	0.999962	LSM10
ENSG00000163755	145.841	3.05297	1.21158	2.51982	0.0117415	0.231265	HPS3		ENSG00000148677	150.97	4.82184	1.73831	2.77387	0.00553939	0.123398	ANKRD1		ENSG00000116885	288.682	1.26463	1.5775	0.801664	0.422747	0.92383	OSCP1
ENSG00000197780	161.616	3.63257	1.44353	2.51645	0.0118542	0.232779	TAF13		ENSG00000028310	399.14	4.16844	1.50384	2.77186	0.00557363	0.123763	BRD9		ENSG00000116898	1744.86	-0.869931	1.33485	-0.651709	0.514589	0.998684	MRPS15
ENSG00000143498	249.083	3.27984	1.30359	2.516	0.0118694	0.232779	TAF1A		ENSG00000171155	321.153	4.48721	1.62206	2.76637	0.00566846	0.124935	C1GALT1C1		ENSG00000119535	12.5615	1.37055	4.77062	0.28729	0.773891	NA	CSF3R
ENSG00000169955	82.3037	3.98935	1.58635	2.5148	0.0119101	0.232823	ZNF747		ENSG00000047849	1096.61	1.98919	0.719748	2.76373	0.00571442	0.125544	MAP4		ENSG00000163875	1498.34	-0.574067	1.36602	-0.420249	0.674303	0.999962	MEAF6
ENSG00000000971	141.684	3.69591	1.46975	2.51465	0.011915	0.232823	CFH		ENSG00000104368	326.218	4.02885	1.45831	2.76268	0.00573288	0.125544	PLAT		ENSG00000163877	40.9768	-2.23549	2.74442	-0.81456	0.415324	NA	SNIP1
ENSG00000141526	52.4661	5.63175	2.24002	2.51415	0.0119319	0.232846	SLC16A3		ENSG00000167535	136.605	5.0759	1.83763	2.7622	0.00574131	0.125544	CACNB3		ENSG00000237749	2.8241	-1.62625	4.66924	-0.34829	0.727623	NA	NA
ENSG00000114942	15790.2	0.552365	0.219766	2.51342	0.0119566	0.23302	EEF1B2		ENSG00000164093	75.7831	6.05852	2.19351	2.76202	0.00574444	0.125544	PITX2		ENSG00000163879	824.964	1.54349	1.40357	1.09969	0.271467	0.725042	DNALI1
ENSG00000102048	146.877	3.31155	1.31864	2.51134	0.0120275	0.233505	ASB9		ENSG00000108306	212.491	4.18811	1.51709	2.76062	0.00576924	0.125887	FBXL20		ENSG00000134697	834.584	0.767609	1.36943	0.560534	0.575115	0.999962	GNL2
ENSG00000121274	244.526	3.44793	1.37308	2.5111	0.0120357	0.233505	TENT4B		ENSG00000186660	240.557	4.64071	1.68175	2.75945	0.0057898	0.126138	ZFP91		ENSG00000169218	30.9805	-2.55375	3.43697	-0.743025	0.457466	NA	RSPO1
ENSG00000180263	214.985	3.91914	1.56084	2.51091	0.012042	0.233505	FGD6		ENSG00000135723	248.881	4.70868	1.70744	2.75773	0.00582037	0.126604	FHOD1		ENSG00000116922	323.472	-5.4074	2.07901	-2.60095	0.00929656	0.285571	C1orf109
ENSG00000280870	37.5918	6.79657	2.70727	2.51048	0.0120566	0.233505	MIR325HG		ENSG00000114805	152.823	4.84058	1.75624	2.75621	0.00584752	0.126903	PLCH1		ENSG00000134690	643.707	-1.32517	1.47358	-0.899289	0.368499	0.866415	CDCA8
ENSG00000005961	31.3557	7.7131	3.07288	2.51006	0.0120711	0.233505	ITGA2B		ENSG00000139410	178.468	4.93888	1.79209	2.75594	0.00585239	0.126903	SDSL		ENSG00000196449	30.9692	0.331634	3.64202	0.0910576	0.927447	NA	YRDC
ENSG00000130255	17782.8	0.550452	0.219312	2.50991	0.0120762	0.233505	RPL36		ENSG00000177125	95.2618	5.64772	2.05219	2.75204	0.00592246	0.127623	ZBTB34		ENSG00000197982	282.701	0.561641	1.57263	0.357135	0.720991	0.999962	C1orf122
ENSG00000099282	158.063	4.07808	1.63137	2.49979	0.0124266	0.237478	TSPAN15		ENSG00000130560	415.454	3.93229	1.42946	2.7509	0.00594325	0.127623	UBAC1		ENSG00000188786	277.431	5.59587	1.92483	2.9072	0.00364683	0.285571	MTF1
ENSG00000234745	136.252	4.40163	1.76111	2.49935	0.0124422	0.237478	HLA-B		ENSG00000051009	128.983	5.33912	1.94087	2.7509	0.00594326	0.127623	FAM160A2		ENSG00000204084	319.657	2.24782	1.6768	1.34054	0.180071	0.559669	INPP5B
ENSG00000225377	77.2197	4.98731	1.99624	2.49835	0.0124772	0.237576	NRSN2-AS1		ENSG00000165282	204.205	4.76655	1.73325	2.75005	0.00595853	0.127623	PIGO		ENSG00000183431	1560.54	0.167987	1.32128	0.127139	0.89883	0.999962	SF3A3
ENSG00000270673	73.8253	4.9593	1.98508	2.49829	0.0124795	0.237576	YTHDF3-AS1		ENSG00000012124	124.674	5.36525	1.95099	2.75001	0.0059593	0.127623	CD22		ENSG00000183386	152.615	5.70494	2.2525	2.53271	0.0113184	0.285571	FHL3
ENSG00000150681	26.6167	8.13483	3.25774	2.49708	0.0125222	0.237754	RGS18		ENSG00000155229	662.44	2.50448	0.911278	2.74832	0.0059901	0.127887	MMS19		ENSG00000183520	786.092	-0.0555964	1.38528	-0.0401336	0.967987	0.999962	UTP11
ENSG00000231249	26.2684	8.17238	3.27371	2.49637	0.0125472	0.237754	NA		ENSG00000248564	36.5603	8.93208	3.25083	2.74763	0.00600275	0.12792	NA		ENSG00000215895	3.8666	-0.0126073	4.6255	-0.0027256	0.997825	NA	NA
ENSG00000284753	82.1337	4.77989	1.91521	2.49575	0.0125692	0.237754	EEF1AKMT4		ENSG00000203705	213.342	4.74165	1.72613	2.74698	0.00601472	0.12792	TATDN3		ENSG00000116954	79.2513	2.37873	2.16894	1.09673	0.272761	0.727813	RRAGC
ENSG00000082438	138.545	3.03245	1.2161	2.4936	0.0126456	0.238286	COBLL1		ENSG00000008083	337.107	2.70702	0.985545	2.74673	0.00601934	0.12792	JARID2		ENSG00000228436	57.1126	-1.8804	2.96506	-0.634188	0.525958	NA	LOC105378663
ENSG00000152785	96.6346	3.87672	1.55531	2.49257	0.0126821	0.238669	BMP3		ENSG00000104691	279.159	4.62804	1.68826	2.74131	0.00611942	0.129103	UBXN8		ENSG00000214114	298.125	0.53023	1.53976	0.344359	0.730576	0.999962	MYCBP
ENSG00000155111	201.48	3.85496	1.54741	2.49124	0.0127299	0.239264	CDK19		ENSG00000214176	106.504	5.48618	2.00184	2.74057	0.0061332	0.129103	NA		ENSG00000158315	5.09082	-0.342981	4.77526	-0.0718246	0.942742	NA	RHBDL2
ENSG00000130762	26.1581	8.16201	3.27895	2.48921	0.0128027	0.240047	ARHGEF16		ENSG00000272398	7390.11	1.38696	0.506115	2.7404	0.00613638	0.129103	CD24		ENSG00000174574	256.648	-0.284225	1.58154	-0.179714	0.857377	0.999962	AKIRIN1
ENSG00000215251	153.311	4.05119	1.62857	2.48757	0.0128618	0.240825	FASTKD5		ENSG00000108100	273.608	4.31166	1.57436	2.73868	0.0061687	0.129505	CCNY		ENSG00000168653	6063.95	-0.248678	1.27863	-0.194488	0.845794	0.999962	NDUFS5
ENSG00000167264	215.732	3.04103	1.22334	2.48584	0.0129245	0.241599	DUS2		ENSG00000181467	487.959	3.4766	1.26999	2.73751	0.00619062	0.129573	RAP2B		ENSG00000127603	2099	0.729926	1.37304	0.531614	0.594993	0.999962	MACF1
ENSG00000100906	448.909	2.11293	0.850121	2.48545	0.0129389	0.241599	NFKBIA		ENSG00000062282	43.4996	8.37167	3.06142	2.73457	0.00624613	0.130537	DGAT2		ENSG00000226438	17.9058	-4.69824	4.14046	-1.13472	0.256495	NA	NA
ENSG00000165028	116.011	4.2328	1.70378	2.48436	0.0129785	0.241786	NIPSNAP3B		ENSG00000136574	37.5473	8.80264	3.21969	2.734	0.00625704	0.130569	GATA4		ENSG00000183682	7.45891	1.4444	4.77486	0.302502	0.76227	NA	BMP8A
ENSG00000169567	7176.87	0.63322	0.255394	2.47939	0.0131608	0.243648	HINT1		ENSG00000237356	136.146	5.18934	1.89978	2.73154	0.00630387	0.131348	NA		ENSG00000243970	96.4345	0.141354	2.01643	0.0701008	0.944113	0.999962	PPIEL
ENSG00000186625	163.217	3.92951	1.58588	2.47781	0.0132193	0.24412	KATNA1		ENSG00000112305	123.406	5.235	1.91913	2.72779	0.00637593	0.13265	SMAP1		ENSG00000090621	849.012	0.0910401	1.36698	0.0665993	0.946901	0.999962	PABPC4
ENSG00000138867	265.529	2.18973	0.884233	2.47641	0.013271	0.244416	GUCD1		ENSG00000124785	45.0411	7.7746	2.85593	2.72227	0.0064836	0.134285	NRN1		ENSG00000163909	34.5898	-0.405186	2.8728	-0.141042	0.887837	NA	HEYL
ENSG00000145723	55.8265	5.51494	2.22772	2.4756	0.0133014	0.244416	GIN1		ENSG00000187634	125.097	4.33393	1.59262	2.72125	0.00650347	0.134496	SAMD11		ENSG00000084072	850.482	-0.491008	1.37269	-0.357697	0.72057	0.999962	PPIE
ENSG00000118271	187.353	3.57581	1.44458	2.47532	0.0133118	0.244416	TTR		ENSG00000114745	213.714	4.59157	1.6895	2.71771	0.00657351	0.13554	GORASP1		ENSG00000043514	523.737	-0.332533	1.42827	-0.232822	0.8159	0.999962	TRIT1
ENSG00000079462	2561.25	0.925039	0.374227	2.47187	0.0134409	0.245388	PAFAH1B3		ENSG00000174373	165.059	4.91917	1.81274	2.71367	0.00665434	0.136518	RALGAPA1		ENSG00000202222	5.99105	-3.196	4.66035	-0.685785	0.492848	NA	NA
ENSG00000114021	634.952	1.49946	0.606696	2.47152	0.0134539	0.245388	NIT2		ENSG00000182601	37.6633	8.72881	3.21697	2.71336	0.00666037	0.136518	HS3ST4		ENSG00000116990	28.1758	-0.935874	3.77259	-0.248072	0.804079	NA	MYCL
ENSG00000086666	1486.45	1.06787	0.432441	2.4694	0.0135341	0.246243	ZFAND6		ENSG00000053918	39.1151	8.61119	3.17428	2.7128	0.00667179	0.13655	KCNQ1		ENSG00000168389	81.6185	-9.28542	2.78476	-3.33437	0.000854922	0.169614	MFSD2A
ENSG00000161055	25.5668	8.16382	3.30807	2.46785	0.0135928	0.246946	SCGB3A1		ENSG00000107185	109.213	5.27971	1.94812	2.71015	0.00672528	0.137418	RGP1		ENSG00000228477	3.13748	-0.123247	4.63591	-0.0265853	0.97879	NA	NA
ENSG00000165655	120.471	4.16223	1.68734	2.46674	0.013635	0.247168	ZNF503		ENSG00000140400	195.409	4.65324	1.7175	2.70931	0.00674237	0.137418	MAN2C1		ENSG00000131236	369.274	-0.578335	1.50722	-0.383711	0.701193	0.999962	CAP1
ENSG00000165457	85.4419	5.30098	2.1495	2.46615	0.0136576	0.247274	FOLR2		ENSG00000136869	157.525	3.81458	1.40827	2.70869	0.00675487	0.137418	TLR4		ENSG00000131238	2285.91	-0.45221	1.31335	-0.344318	0.730607	0.999962	PPT1
ENSG00000284024	200.663	3.74476	1.51909	2.46513	0.0136965	0.247422	HSPA14		ENSG00000134780	100.752	5.64738	2.08525	2.70825	0.00676381	0.137418	DAGLA		ENSG00000117000	783.673	0.817439	1.42204	0.574835	0.565403	0.999962	RLF
ENSG00000189306	731.659	1.91361	0.776295	2.46506	0.0136992	0.247422	RRP7A		ENSG00000256043	117.18	5.23304	1.93707	2.70152	0.00690227	0.139583	CTSO		ENSG00000259943	597.798	-0.0263182	1.41049	-0.0186588	0.985113	0.999962	NA
ENSG00000139433	378.277	1.86137	0.755607	2.46341	0.0137621	0.247953	GLTP		ENSG00000149809	196.74	4.60978	1.70662	2.70112	0.00691066	0.139583	TM7SF2		ENSG00000084073	357.051	-4.31903	1.77409	-2.4345	0.0149122	0.285571	ZMPSTE24
ENSG00000011422	151.704	4.08112	1.65732	2.46248	0.013798	0.248298	PLAUR		ENSG00000124198	270.883	4.44898	1.64863	2.6986	0.00696322	0.140236	ARFGEF2		ENSG00000049089	65.2016	1.57897	2.65525	0.594661	0.55207	NA	COL9A2
ENSG00000105877	34.4245	6.91318	2.80918	2.46093	0.0138579	0.248769	DNAH11		ENSG00000111057	4128.53	1.53488	0.569509	2.69509	0.00703694	0.141254	KRT18		ENSG00000084070	79.1411	-3.38597	2.35165	-1.43982	0.149917	NA	SMAP2
ENSG00000168497	70.3926	6.07015	2.47067	2.45688	0.0140149	0.250101	CAVIN2		ENSG00000142627	170.35	4.9211	1.82665	2.69406	0.00705877	0.141254	EPHA2		ENSG00000187801	75.6157	-0.0831115	2.73395	-0.0303998	0.975748	NA	ZFP69B
ENSG00000105552	423.293	1.73039	0.704315	2.45684	0.0140166	0.250101	BCAT2		ENSG00000286145	39.1731	8.54766	3.1739	2.69311	0.00707894	0.141254	NA		ENSG00000260920	48.217	-8.78285	3.20565	-2.73981	0.00614756	NA	NA
ENSG00000168209	4602.85	0.706898	0.288151	2.45322	0.0141584	0.250886	DDIT4		ENSG00000182831	279.48	3.16675	1.1766	2.69143	0.00711464	0.141639	C16orf72		ENSG00000187815	22.1833	-1.06681	3.76398	-0.283426	0.77685	NA	ZFP69
ENSG00000174640	47.3052	5.77071	2.35256	2.45295	0.014169	0.250886	SLCO2A1		ENSG00000178695	140.356	4.91931	1.82813	2.69089	0.00712607	0.141663	KCTD12		ENSG00000238287	12.3376	-0.227939	4.76913	-0.0477948	0.96188	NA	NA
ENSG00000103222	166.367	3.81038	1.55355	2.45269	0.0141793	0.250886	ABCC1		ENSG00000134982	299.127	4.23263	1.57328	2.69033	0.0071381	0.141698	APC		ENSG00000164002	86.5331	-3.24208	2.31681	-1.39937	0.161702	0.523211	EXO5
ENSG00000043462	67.4654	4.93792	2.01494	2.45066	0.0142596	0.252004	LCP2		ENSG00000055211	363.903	4.33387	1.61192	2.68864	0.00717429	0.141836	GINM1		ENSG00000117010	63.9933	-0.882315	2.87223	-0.307188	0.7587	NA	ZNF684
ENSG00000153561	1329.91	1.06906	0.436527	2.44901	0.014325	0.252556	RMND5A		ENSG00000202048	78.908	5.76563	2.14525	2.68762	0.00719622	0.141836	SNORD114-20		ENSG00000117016	28.7389	1.85713	3.43071	0.541326	0.588283	NA	RIMS3
ENSG00000161016	33108.4	0.494122	0.201921	2.44711	0.0144007	0.252825	RPL8		ENSG00000186185	357.18	2.60736	0.970573	2.68641	0.00722238	0.14215	KIF18B		ENSG00000237899	4.3502	-1.69737	4.74096	-0.358023	0.720326	NA	NA
ENSG00000227355	63.5196	4.99799	2.04411	2.44506	0.0144826	0.253823	NA		ENSG00000112343	146.615	4.99949	1.86138	2.6859	0.00723347	0.142166	TRIM38		ENSG00000272145	12.2128	-3.1419	4.70086	-0.668365	0.5039	NA	NA
ENSG00000155307	128.691	4.18763	1.71334	2.44413	0.0145201	0.254179	SAMSN1		ENSG00000271917	34.2377	8.94243	3.33338	2.68269	0.00730329	0.143335	NA		ENSG00000066136	1144.79	1.28371	1.34135	0.957032	0.338551	0.826683	NFYC
ENSG00000130517	30.61	6.90713	2.82677	2.44347	0.0145466	0.254212	PGPEP1		ENSG00000237187	884.857	1.94103	0.724323	2.67979	0.00736693	0.144379	NR2F1-AS1		ENSG00000198974	4.11449	0.0773827	4.77722	0.0161983	0.987076	NA	MIR30E
ENSG00000168826	159.146	3.76435	1.54072	2.44323	0.0145563	0.254212	ZBTB49		ENSG00000123933	239.825	4.38134	1.63626	2.67765	0.00741415	0.144895	MXD4		ENSG00000117013	32.2106	2.69617	3.6177	0.745271	0.456108	NA	KCNQ4
ENSG00000099869	57.5301	5.39188	2.20797	2.44201	0.0146057	0.254473	IGF2-AS		ENSG00000055208	460.339	2.92755	1.09438	2.67509	0.00747101	0.145643	TAB2		ENSG00000179862	35.9529	4.34731	3.30359	1.31594	0.188196	NA	CITED4
ENSG00000177125	102.951	4.43203	1.81611	2.44039	0.0146713	0.255152	ZBTB34		ENSG00000150394	157.136	4.94126	1.84722	2.67498	0.00747346	0.145643	CDH8		ENSG00000171793	1402.74	0.454803	1.33608	0.3404	0.733555	0.999962	CTPS1
ENSG00000125870	2460.42	0.83098	0.340538	2.4402	0.0146792	0.255152	SNRPB2		ENSG00000172164	49.1038	7.93335	2.9686	2.67242	0.00753057	0.146468	SNTB1		ENSG00000281207	9.60114	0.119502	4.77022	0.0250516	0.980014	NA	SLFNL1-AS1
ENSG00000146966	126.965	3.62033	1.48394	2.43967	0.0147005	0.255173	DENND2A		ENSG00000068650	210.688	4.59856	1.72123	2.67167	0.00754749	0.146468	ATP11A		ENSG00000010803	577.816	0.188438	1.41913	0.132784	0.894364	0.999962	SCMH1
ENSG00000131238	1474.75	1.28641	0.527432	2.43901	0.0147277	0.255173	PPT1		ENSG00000227028	34.2083	8.89161	3.33459	2.66648	0.00766501	0.148333	SLC8A1-AS1		ENSG00000286640	2.5459	-0.212795	4.78509	-0.0444703	0.96453	NA	NA
ENSG00000165349	95.501	4.49066	1.84356	2.43586	0.0148564	0.256126	SLC7A3		ENSG00000081665	164.061	3.92492	1.47232	2.66581	0.00768022	0.14842	ZNF506		ENSG00000127124	4.80043	0.684529	4.76706	0.143596	0.88582	NA	HIVEP3
ENSG00000162511	527.763	1.55789	0.639911	2.43454	0.0149106	0.256676	LAPTM5		ENSG00000175344	140.45	4.3004	1.61349	2.66528	0.00769234	0.148447	CHRNA7		ENSG00000198815	912.65	1.77771	1.48666	1.19578	0.231783	0.656415	FOXJ3
ENSG00000170502	701.467	1.43384	0.589428	2.4326	0.0149909	0.257543	NUDT9		ENSG00000178252	490.351	2.63051	0.987146	2.66476	0.00770424	0.14847	WDR6		ENSG00000066185	6.67118	1.07046	4.77428	0.224214	0.822591	NA	ZMYND12
ENSG00000185252	173.657	2.9225	1.20251	2.43033	0.0150849	0.258559	ZNF74		ENSG00000100983	453.01	3.49379	1.31257	2.6618	0.00777239	0.149575	GSS		ENSG00000127125	602.448	-0.00349203	1.43247	-0.00243777	0.998055	0.999962	PPCS
ENSG00000104691	167.034	3.30433	1.36049	2.42877	0.01515	0.259062	UBXN8		ENSG00000197093	64.8165	6.21371	2.3355	2.66055	0.00780128	0.149923	GAL3ST4		ENSG00000186409	93.62	-3.67147	2.57439	-1.42615	0.153825	0.509981	CCDC30
ENSG00000171100	80.6399	4.52425	1.86293	2.42857	0.0151586	0.259062	MTM1		ENSG00000196890	56.7052	6.51381	2.44939	2.65936	0.00782893	0.150238	H2BU1		ENSG00000171960	719.965	0.504192	1.42303	0.354308	0.723108	0.999962	PPIH
ENSG00000174227	226.737	3.28404	1.35236	2.42837	0.0151668	0.259062	PIGG		ENSG00000248008	123.685	5.19057	1.95214	2.65891	0.00783933	0.150238	NRAV		ENSG00000285728	47.4777	-3.73539	3.00215	-1.24424	0.213413	NA	NA
ENSG00000120699	1592.36	0.975802	0.401976	2.42751	0.0152028	0.259278	EXOSC8		ENSG00000183801	246.231	4.64338	1.74793	2.6565	0.0078956	0.150898	OLFML1		ENSG00000065978	1317.75	0.286342	1.34234	0.213315	0.831081	0.999962	YBX1
ENSG00000087302	5238.89	0.655331	0.270145	2.42585	0.0152724	0.259469	RTRAF		ENSG00000116213	243.998	4.46214	1.68105	2.65438	0.00794538	0.151641	WRAP73		ENSG00000117385	678.862	1.13668	1.41882	0.801145	0.423048	0.924279	P3H1
ENSG00000101871	391.458	3.16947	1.30667	2.4256	0.0152831	0.259469	MID1		ENSG00000272686	244.364	4.53129	1.70863	2.65201	0.00800145	0.15211	NA		ENSG00000274386	2.72455	-1.73805	4.71181	-0.368871	0.712224	NA	TMEM269
ENSG00000116273	128.884	4.07262	1.67933	2.42514	0.0153024	0.259469	PHF13		ENSG00000180667	105.485	5.10008	1.92314	2.65195	0.00800289	0.15211	YOD1		ENSG00000177868	517.398	-0.412712	1.43146	-0.288315	0.773106	0.999962	SVBP
ENSG00000091704	64.4995	5.09131	2.09981	2.42465	0.015323	0.259469	CPA1		ENSG00000121940	138.294	4.98672	1.88204	2.64964	0.00805774	0.152943	CLCC1		ENSG00000164010	46.7692	-0.896033	3.16638	-0.282983	0.77719	NA	ERMAP
ENSG00000164465	105.306	4.23708	1.74773	2.42433	0.0153366	0.259469	DCBLD1		ENSG00000176907	121.526	5.23782	1.97818	2.6478	0.00810176	0.153568	TCIM		ENSG00000228192	14.8249	2.55748	4.37676	0.584331	0.558997	NA	NA
ENSG00000272791	28.9403	7.04561	2.90853	2.42239	0.0154187	0.260269	NA		ENSG00000135736	117.891	5.16531	1.95365	2.64392	0.00819517	0.154361	CCDC102A		ENSG00000164011	766.448	-0.483188	1.38059	-0.349987	0.726349	0.999962	ZNF691
ENSG00000176697	66.1902	5.11581	2.11403	2.41994	0.0155232	0.260336	BDNF		ENSG00000168807	158.515	4.8691	1.84193	2.64348	0.00820593	0.154361	SNTB2		ENSG00000117394	1722.2	0.614034	1.31568	0.466705	0.640711	0.999962	SLC2A1
ENSG00000161904	166.706	3.85022	1.59111	2.41984	0.0155275	0.260336	LEMD2		ENSG00000069020	254.057	3.40021	1.28664	2.6427	0.00822475	0.15442	MAST4		ENSG00000284138	12.5206	-1.21381	4.20929	-0.288365	0.773067	NA	NA
ENSG00000223784	24.8216	8.09779	3.34741	2.41912	0.0155582	0.260336	NA		ENSG00000105281	303.416	4.15181	1.57225	2.64069	0.00827382	0.154922	SLC1A5		ENSG00000227533	4.31388	0.590071	4.77735	0.123514	0.9017	NA	SLC2A1-AS1
ENSG00000232533	89.3506	4.09555	1.69361	2.41824	0.015596	0.260673	NA		ENSG00000080823	154.146	4.95773	1.87854	2.63913	0.00831185	0.155214	MOK		ENSG00000117395	1311.13	-0.135762	1.33401	-0.10177	0.91894	0.999962	EBNA1BP2
ENSG00000144792	161.937	3.88777	1.60845	2.41709	0.015645	0.260895	ZNF660		ENSG00000152291	602.197	2.36756	0.89749	2.63798	0.00834007	0.155396	TGOLN2		ENSG00000066056	8.02666	-0.444762	4.77163	-0.0932096	0.925737	NA	TIE1
ENSG00000170791	822.851	1.28298	0.531153	2.41547	0.0157151	0.260895	CHCHD7		ENSG00000130764	306.277	4.30923	1.63363	2.63782	0.00834402	0.155396	LRRC47		ENSG00000117400	8.22212	-0.471672	4.77151	-0.0988517	0.921256	NA	MPL
ENSG00000204580	162.569	3.91198	1.62116	2.41308	0.0158184	0.261484	DDR1		ENSG00000159256	413.571	2.87963	1.09212	2.63674	0.00837072	0.155684	MORC3		ENSG00000117399	1152.21	0.0550511	1.34129	0.0410434	0.967261	0.999962	CDC20
ENSG00000102978	891.768	1.23512	0.512034	2.41219	0.0158569	0.261484	POLR2C		ENSG00000136213	267.335	4.38795	1.66534	2.63487	0.0084169	0.156333	CHST12		ENSG00000066322	308.706	0.450463	1.52826	0.294755	0.768181	0.999962	ELOVL1
ENSG00000167513	154.277	3.16954	1.3141	2.41195	0.0158673	0.261484	CDT1		ENSG00000278619	149.365	5.01723	1.90525	2.63337	0.00845433	0.156609	MRM1		ENSG00000159479	565.342	0.356578	1.42738	0.249812	0.802732	0.999962	MED8
ENSG00000120837	1066.78	1.13525	0.47071	2.41179	0.0158743	0.261484	NFYB		ENSG00000181472	129.862	5.03351	1.91214	2.63239	0.00847862	0.156798	ZBTB2		ENSG00000198198	225.726	0.788272	2.13872	0.368572	0.712447	0.999962	SZT2
ENSG00000149781	126.523	4.28273	1.77808	2.40862	0.0160128	0.263472	FERMT3		ENSG00000188070	204.971	4.44597	1.68917	2.63205	0.00848719	0.156798	C11orf95		ENSG00000142949	1287.29	-0.272775	1.34384	-0.202981	0.83915	0.999962	PTPRF
ENSG00000172594	130.624	4.08619	1.697	2.40789	0.0160451	0.263709	SMPDL3A		ENSG00000164068	167.923	4.0498	1.53929	2.63096	0.00851446	0.157092	RNF123		ENSG00000066135	105.351	-0.453237	2.07378	-0.218556	0.826996	0.999962	KDM4A
ENSG00000128016	125.129	3.93374	1.63418	2.40716	0.016077	0.263931	ZFP36		ENSG00000185339	262.123	4.52698	1.72224	2.62855	0.00857502	0.15779	TCN2		ENSG00000236200	82.5156	0.155331	2.17437	0.071437	0.94305	0.999962	NA
ENSG00000171729	77.1957	4.72377	1.96307	2.40631	0.0161145	0.263971	TMEM51		ENSG00000120279	347.696	3.52644	1.34214	2.62747	0.00860227	0.157959	MYCT1		ENSG00000126091	315.671	-1.23671	1.5232	-0.811912	0.416842	0.918231	ST3GAL3
ENSG00000182013	205.299	3.67872	1.53069	2.40331	0.0162472	0.265237	PNMA8A		ENSG00000185220	181.163	4.69059	1.78534	2.62728	0.00860703	0.157959	PGBD2		ENSG00000224751	8.9061	0.442815	4.76769	0.0928783	0.926	NA	NA
ENSG00000160255	36.1959	6.21567	2.58739	2.4023	0.0162925	0.265237	ITGB2		ENSG00000109066	101.777	4.29822	1.63757	2.62476	0.008671	0.158507	TMEM104		ENSG00000117408	75.4031	1.06532	2.21426	0.481117	0.630433	NA	IPO13
ENSG00000230937	67.4967	6.02425	2.50802	2.40199	0.016306	0.265237	MIR205HG		ENSG00000125753	185.964	4.59297	1.75156	2.62222	0.00873595	0.159078	VASP		ENSG00000132768	196.721	0.200144	1.77289	0.112891	0.910117	0.999962	DPH2
ENSG00000186088	50.1224	5.56711	2.31891	2.40074	0.016362	0.265237	GSAP		ENSG00000236204	33.3951	8.82465	3.36596	2.62173	0.00874839	0.159078	LINC01376		ENSG00000117410	1255.78	-0.782592	1.38534	-0.564908	0.572137	0.999962	ATP6V0B
ENSG00000170889	28524.5	0.494501	0.20598	2.40072	0.0163629	0.265237	RPS9		ENSG00000181827	684.841	2.26213	0.86456	2.61651	0.00888327	0.160687	RFX7		ENSG00000117411	325.175	0.117602	1.55521	0.0756177	0.939723	0.999962	B4GALT2
ENSG00000169951	98.6894	4.31314	1.79674	2.40054	0.0163711	0.265237	ZNF764		ENSG00000090612	290.753	4.38999	1.67977	2.61345	0.00896338	0.161717	ZNF268		ENSG00000159214	37.0089	-0.346127	3.42164	-0.101158	0.919425	NA	CCDC24
ENSG00000143494	134.108	3.94714	1.64581	2.39829	0.0164718	0.26569	VASH2		ENSG00000116096	104.777	5.31968	2.03551	2.61344	0.00896351	0.161717	SPR		ENSG00000196517	57.4806	-3.03644	2.46539	-1.23162	0.218089	NA	SLC6A9
ENSG00000180992	1497.67	1.11523	0.465301	2.3968	0.016539	0.26569	MRPL14		ENSG00000134262	217.84	4.12527	1.57929	2.61211	0.00899853	0.161785	AP4B1		ENSG00000230615	10.99	1.24698	4.77106	0.261362	0.793813	NA	NA
ENSG00000179562	118.2	4.37921	1.82775	2.39596	0.0165769	0.26569	GCC1		ENSG00000147251	211.05	3.98748	1.52657	2.61204	0.00900029	0.161785	DOCK11		ENSG00000233514	14.0459	-0.874695	3.92507	-0.222848	0.823654	NA	NA
ENSG00000162692	241.9	3.06161	1.27786	2.39588	0.0165804	0.26569	VCAM1		ENSG00000159399	212.134	3.57941	1.37135	2.61013	0.00905081	0.162235	HK2		ENSG00000178028	603.93	0.980195	1.47101	0.66634	0.505194	0.992715	DMAP1
ENSG00000156239	379.033	2.2201	0.927032	2.39485	0.016627	0.26569	N6AMT1		ENSG00000260788	57.7862	7.31348	2.80389	2.60833	0.00909842	0.162714	NA		ENSG00000117419	696.598	0.646737	1.39047	0.465121	0.641845	0.999962	ERI3
ENSG00000263072	216.228	2.91422	1.2171	2.3944	0.0166478	0.26569	NA		ENSG00000174740	113.336	5.22991	2.00554	2.60773	0.00911449	0.162714	PABPC5		ENSG00000187147	421.689	1.40427	1.46307	0.959813	0.337149	0.82471	RNF220
ENSG00000062716	5495.77	0.68026	0.284263	2.39307	0.0167083	0.26569	VMP1		ENSG00000112096	141.025	4.45129	1.70734	2.60714	0.00913007	0.162714	SOD2		ENSG00000126106	193.723	-4.28649	2.25998	-1.89669	0.0578685	0.325156	TMEM53
ENSG00000012779	51.2764	5.29973	2.21497	2.39268	0.0167257	0.26569	ALOX5		ENSG00000196151	81.7375	5.77112	2.21389	2.60677	0.00913998	0.162714	WDSUB1		ENSG00000142945	534.984	-1.91998	1.54248	-1.24474	0.213227	0.621474	KIF2C
ENSG00000164885	389.423	1.91278	0.799482	2.39252	0.0167331	0.26569	CDK5		ENSG00000280291	44.7504	7.45178	2.86798	2.59827	0.00936958	0.165317	NA		ENSG00000142937	36747.5	0.490216	1.26626	0.387137	0.698655	0.999962	RPS8
ENSG00000180425	194.316	3.03921	1.27042	2.3923	0.0167433	0.26569	C11orf71		ENSG00000235919	45.8617	7.06743	2.72087	2.59749	0.00939084	0.165317	ASH1L-AS1		ENSG00000234093	14.0243	0.209385	3.93304	0.0532374	0.957543	NA	NA
ENSG00000140307	2005.91	0.906161	0.378927	2.39139	0.0167847	0.26569	GTF2A2		ENSG00000180739	33.2514	8.7629	3.37558	2.59596	0.00943258	0.165317	S1PR5		ENSG00000142959	4.50542	-0.0531404	4.7762	-0.0111261	0.991123	NA	BEST4
ENSG00000149269	344.371	1.96728	0.822781	2.39101	0.016802	0.26569	PAK1		ENSG00000170265	141.435	4.84878	1.86794	2.59579	0.00943739	0.165317	ZNF282		ENSG00000173846	44.6655	-8.37237	3.27937	-2.55305	0.0106786	NA	PLK3
ENSG00000152804	143.53	3.72666	1.55877	2.39077	0.0168133	0.26569	HHEX		ENSG00000232040	111.72	5.15801	1.98735	2.59543	0.00944732	0.165317	ZBED9		ENSG00000222009	23.0801	-1.30085	4.06662	-0.319884	0.749056	NA	BTBD19
ENSG00000248008	162.471	4.04374	1.69161	2.39047	0.0168268	0.26569	NRAV		ENSG00000286214	266.92	3.85891	1.48695	2.59518	0.00945416	0.165317	NA		ENSG00000117425	36.0845	0.708981	3.45133	0.205423	0.837242	NA	PTCH2
ENSG00000108622	143.577	3.48098	1.45632	2.39025	0.0168369	0.26569	ICAM2		ENSG00000169193	126.724	5.00569	1.92904	2.59492	0.00946136	0.165317	CCDC126		ENSG00000226499	3.39687	0.524322	4.63015	0.113241	0.90984	NA	NA
ENSG00000184497	115.388	3.15353	1.31971	2.38956	0.0168685	0.265716	TMEM255B		ENSG00000135929	71.5219	5.8454	2.2561	2.59093	0.00957159	0.166823	CYP27A1		ENSG00000070785	539.133	-4.21982	1.83113	-2.30448	0.0211955	0.285571	EIF2B3
ENSG00000105254	2740.89	0.846477	0.354295	2.38919	0.0168857	0.265716	TBCB		ENSG00000170946	158.608	4.81212	1.85837	2.58943	0.00961351	0.167298	DNAJC24		ENSG00000126107	165.648	-5.14528	2.22037	-2.31731	0.0204869	0.285571	HECTD3
ENSG00000112293	28.3156	6.99727	2.92935	2.38868	0.0169091	0.265802	GPLD1		ENSG00000181873	52.7735	6.59683	2.54953	2.58747	0.00966824	0.167298	IBA57		ENSG00000126088	1815.09	0.525817	1.3226	0.397564	0.690951	0.999962	UROD
ENSG00000164117	126.043	4.05579	1.69992	2.38587	0.0170388	0.267272	FBXO8		ENSG00000170561	45.5902	7.87588	3.04551	2.58606	0.00970797	0.167298	IRX2		ENSG00000162415	27.6454	0.535578	3.79497	0.141128	0.887769	NA	ZSWIM5
ENSG00000185798	78.3199	4.64032	1.94535	2.38534	0.0170633	0.267374	WDR53		ENSG00000253284	38.0404	8.31029	3.21427	2.58544	0.0097256	0.167298	NA		ENSG00000186603	71.7183	0.125605	2.77474	0.0452672	0.963894	NA	HPDL
ENSG00000137731	28.2488	7.05301	2.96096	2.382	0.0172189	0.268941	FXYD2		ENSG00000131899	293.268	3.58493	1.38667	2.58528	0.00973007	0.167298	LLGL1		ENSG00000132781	33.9113	-4.34015	3.27921	-1.32353	0.185658	NA	MUTYH
ENSG00000105171	492.376	1.69937	0.713753	2.3809	0.0172706	0.268941	POP4		ENSG00000240891	31.9147	8.85437	3.42532	2.58497	0.00973872	0.167298	PLCXD2		ENSG00000132773	412.343	0.323549	1.46732	0.220503	0.825479	0.999962	TOE1
ENSG00000166033	216.195	3.35054	1.40728	2.38086	0.0172725	0.268941	HTRA1		ENSG00000142528	170.637	4.22326	1.63398	2.58464	0.0097481	0.167298	ZNF473		ENSG00000070759	41.405	3.06749	3.07882	0.996318	0.319096	NA	TESK2
ENSG00000108588	567.396	1.66237	0.699262	2.37732	0.0174388	0.270355	CCDC47		ENSG00000273559	215.823	4.01241	1.55255	2.5844	0.00975484	0.167298	CWC25		ENSG00000280670	29.7128	-0.858856	3.42333	-0.250883	0.801905	NA	CCDC163
ENSG00000118680	4863.24	0.652127	0.274372	2.3768	0.0174635	0.270355	MYL12B		ENSG00000185008	159.817	4.6659	1.80625	2.58319	0.00978905	0.167298	ROBO2		ENSG00000132763	50.5044	-2.30732	2.82199	-0.817619	0.413575	NA	MMACHC
ENSG00000120963	1471.16	0.982141	0.413285	2.37643	0.0174812	0.270355	ZNF706		ENSG00000109576	286.055	4.02164	1.5575	2.58211	0.00981996	0.167568	AADAT		ENSG00000117450	4404.74	-0.398441	1.28494	-0.310086	0.756496	0.999962	PRDX1
ENSG00000136783	741.313	1.61879	0.681486	2.37539	0.0175304	0.270679	NIPSNAP3A		ENSG00000103647	63.8085	6.05457	2.34679	2.57994	0.00988167	0.168	CORO2B		ENSG00000117448	2128.97	0.049374	1.30604	0.0378044	0.969844	0.999962	AKR1A1
ENSG00000132436	319.868	2.61134	1.09972	2.37456	0.01757	0.2708	FIGNL1		ENSG00000120029	197.161	4.54314	1.76192	2.57851	0.00992274	0.168286	ARMH3		ENSG00000132780	3621.33	-0.0902939	1.28845	-0.0700795	0.94413	0.999962	NASP
ENSG00000143333	1517.22	1.09576	0.461522	2.37422	0.0175861	0.2708	RGS16		ENSG00000133706	1141.75	2.02744	0.787683	2.57393	0.0100552	0.170112	LARS1		ENSG00000159592	730.975	0.65528	1.42445	0.460023	0.6455	0.999962	GPBP1L1
ENSG00000197808	53.9752	5.5578	2.34104	2.37407	0.0175932	0.2708	ZNF461		ENSG00000137185	274.099	4.39647	1.70855	2.57321	0.0100759	0.170112	ZSCAN9		ENSG00000225447	8.95366	-6.47789	4.79101	-1.35209	0.176346	NA	NA
ENSG00000051382	144.646	3.93481	1.65812	2.37306	0.0176416	0.270846	PIK3CB		ENSG00000147164	255.238	3.92268	1.52515	2.57199	0.0101116	0.170112	SNX12		ENSG00000159596	1186.55	1.42306	1.41384	1.00652	0.314165	0.794137	TMEM69
ENSG00000112306	48834.1	0.477283	0.201185	2.37236	0.0176747	0.270846	RPS12		ENSG00000141644	267.52	3.96487	1.54358	2.56863	0.0102102	0.171067	MBD1		ENSG00000197429	68.1946	0.0830288	2.67803	0.0310037	0.975267	NA	IPP
ENSG00000277767	24.4377	7.99306	3.36963	2.37209	0.0176878	0.270846	NA		ENSG00000169704	34.6142	8.52858	3.32371	2.56598	0.0102885	0.171756	GP9		ENSG00000086015	265.514	-3.56702	1.88932	-1.88799	0.0590275	0.328424	MAST2
ENSG00000168918	168.542	3.30924	1.3953	2.37171	0.0177061	0.270846	INPP5D		ENSG00000103111	157.268	4.79133	1.86784	2.56517	0.0103126	0.171867	MON1B		ENSG00000117461	605.072	-0.432958	1.41135	-0.306768	0.75902	0.999962	PIK3R3
ENSG00000242808	34.097	6.36792	2.68731	2.36963	0.0178061	0.271814	SOX2-OT		ENSG00000170631	186.435	4.53427	1.7678	2.56492	0.01032	0.171867	ZNF16		ENSG00000085998	184.92	0.454693	1.77665	0.255927	0.798007	0.999962	POMGNT1
ENSG00000060656	64.9149	5.02157	2.1206	2.368	0.0178845	0.272448	PTPRU		ENSG00000121753	38.9431	7.65785	2.98699	2.56374	0.0103552	0.172247	ADGRB2		ENSG00000085999	177.253	-0.477654	1.69862	-0.2812	0.778557	0.999962	RAD54L
ENSG00000135245	655.781	1.41588	0.598111	2.36725	0.0179207	0.272479	HILPDA		ENSG00000256188	45.0744	7.01266	2.73611	2.563	0.0103771	0.172247	TAS2R30		ENSG00000132128	1133.87	0.649899	1.34547	0.483029	0.629075	0.999962	LRRC41
ENSG00000168092	3771.31	0.835739	0.353122	2.36672	0.0179466	0.272553	PAFAH1B2		ENSG00000084234	1477.71	1.60666	0.626892	2.5629	0.0103801	0.172247	APLP2		ENSG00000173660	4349.93	0.188163	1.28426	0.146515	0.883515	0.999962	UQCRH
ENSG00000155465	105.067	4.11695	1.74101	2.36469	0.0180454	0.273005	SLC7A7		ENSG00000250742	1814.28	1.71935	0.671144	2.56182	0.0104126	0.17258	LINC02381		ENSG00000117481	242.792	1.69332	1.6945	0.999304	0.317647	0.799518	NSUN4
ENSG00000189308	230.49	2.85467	1.20794	2.36325	0.0181155	0.273005	LIN54		ENSG00000185551	1705.21	1.94471	0.759376	2.56093	0.0104392	0.172662	NR2F2		ENSG00000079277	83.3347	-3.36767	2.28031	-1.47685	0.139716	0.48097	MKNK1
ENSG00000179144	76.5981	4.75148	2.01065	2.36315	0.0181202	0.273005	GIMAP7		ENSG00000219891	119.789	5.06136	1.97709	2.56001	0.0104668	0.172726	NA		ENSG00000123472	191.333	0.128642	1.66672	0.0771824	0.938478	0.999962	ATPAF1
ENSG00000114270	80.7215	4.54507	1.92368	2.36269	0.018143	0.273012	COL7A1		ENSG00000250312	130.077	4.80165	1.87726	2.5578	0.0105335	0.173546	ZNF718		ENSG00000159658	318.598	-4.55222	2.06726	-2.20206	0.0276614	0.285571	EFCAB14
ENSG00000204311	42.9225	5.63526	2.38549	2.36231	0.0181615	0.273014	PJVK		ENSG00000198742	147.623	4.74708	1.85656	2.55692	0.0105603	0.173781	SMURF1		ENSG00000123473	231.296	2.61911	1.84649	1.41843	0.156065	0.513369	STIL
ENSG00000122406	41667.5	0.510426	0.216225	2.36062	0.0182442	0.273661	RPL5		ENSG00000087510	96.2042	5.36944	2.10155	2.55499	0.0106191	0.174542	TFAP2C		ENSG00000162368	332.976	-0.117554	1.55533	-0.0755814	0.939752	0.999962	CMPK1
ENSG00000163737	294.088	2.09888	0.889244	2.3603	0.0182601	0.273661	PF4		ENSG00000151892	338.652	2.92585	1.14561	2.55397	0.0106504	0.174848	GFRA1		ENSG00000237424	53.0322	6.94056	2.80874	2.47106	0.0134713	NA	FOXD2-AS1
ENSG00000142611	82.0777	4.44314	1.88437	2.35789	0.0183794	0.27517	PRDM16		ENSG00000160305	496.995	2.67475	1.04794	2.55239	0.0106986	0.175255	DIP2A		ENSG00000186564	185.791	1.37411	1.70769	0.804664	0.421013	0.923065	FOXD2
ENSG00000162496	831.194	1.24052	0.526698	2.35527	0.0185091	0.27569	DHRS3		ENSG00000285543	31.4796	8.79366	3.44568	2.55208	0.0107081	0.175255	NA		ENSG00000227947	15.4944	0.755917	4.745	0.159308	0.873426	NA	LINC01738
ENSG00000125691	16089.9	0.520308	0.220971	2.35464	0.0185407	0.27569	RPL23		ENSG00000204120	388.35	3.36303	1.31798	2.55165	0.0107215	0.175255	GIGYF2		ENSG00000269113	169.529	0.940783	1.72064	0.546764	0.584541	0.999962	TRABD2B
ENSG00000022556	65.0463	5.98417	2.54161	2.35448	0.0185486	0.27569	NLRP2		ENSG00000110931	204.25	3.90617	1.53112	2.55119	0.0107357	0.175255	CAMKK2		ENSG00000226133	14.1075	0.107815	4.76853	0.0226097	0.981962	NA	NA
ENSG00000170100	69.2218	4.88997	2.07688	2.35447	0.018549	0.27569	ZNF778		ENSG00000269113	111.186	4.28538	1.68032	2.55034	0.0107617	0.175255	TRABD2B		ENSG00000279096	6.07597	0.303988	4.77337	0.0636843	0.949222	NA	NA
ENSG00000189223	222.816	2.74614	1.16698	2.3532	0.0186127	0.27569	PAX8-AS1		ENSG00000179562	127.101	4.96516	1.94691	2.55028	0.0107637	0.175255	GCC1		ENSG00000132122	141.033	-3.16205	2.14696	-1.4728	0.140804	0.482829	SPATA6
ENSG00000107874	2245.73	0.846276	0.359648	2.35307	0.0186191	0.27569	CUEDC2		ENSG00000165943	193.784	4.13456	1.62248	2.5483	0.0108249	0.175713	MOAP1		ENSG00000235105	27.3423	-1.29941	3.22174	-0.403326	0.686708	NA	NA
ENSG00000105989	37.5098	6.34296	2.69949	2.34968	0.0187893	0.27658	WNT2		ENSG00000024422	82.4138	5.54212	2.17547	2.54754	0.0108484	0.175713	EHD2		ENSG00000162373	422.169	-0.00492389	1.49087	-0.00330271	0.997365	0.999962	BEND5
ENSG00000137818	63104.6	0.465311	0.198035	2.34964	0.0187914	0.27658	RPLP1		ENSG00000197265	339.178	4.08114	1.60241	2.54688	0.010869	0.175713	GTF2E2		ENSG00000162374	9.32154	1.88651	4.74038	0.397967	0.690655	NA	ELAVL4
ENSG00000168096	198.559	3.65738	1.55776	2.34784	0.0188828	0.277648	ANKS3		ENSG00000173548	135.358	4.86358	1.91072	2.54542	0.0109146	0.175896	SNX33		ENSG00000185104	193.912	0.266079	1.6734	0.159004	0.873665	0.999962	FAF1
ENSG00000285728	34.759	6.21897	2.6503	2.34651	0.0189501	0.278227	NA		ENSG00000157625	116.744	4.98924	1.9608	2.54449	0.0109436	0.175896	TAB3		ENSG00000123091	92.6487	-1.98481	2.40751	-0.824425	0.409698	0.909461	RNF11
ENSG00000166347	646.948	1.4411	0.614257	2.34609	0.0189713	0.278227	CYB5A		ENSG00000114767	214.733	3.82707	1.50407	2.54448	0.010944	0.175896	RRP9		ENSG00000233406	2.76729	2.70122	4.72228	0.572017	0.56731	NA	NA
ENSG00000228889	23.8616	7.97662	3.40147	2.34505	0.0190244	0.278227	UBAC2-AS1		ENSG00000103876	449.288	2.35393	0.925179	2.54429	0.0109499	0.175896	FAH		ENSG00000085832	736.702	0.502894	1.38607	0.36282	0.716739	0.999962	EPS15
ENSG00000140157	506.87	2.03826	0.869302	2.34471	0.0190421	0.278227	NIPA2		ENSG00000240579	30.9854	8.8122	3.46523	2.54303	0.0109896	0.176036	NA		ENSG00000117859	1367.45	0.58739	1.32879	0.442047	0.658455	0.999962	OSBPL9
ENSG00000149100	4769.81	0.657025	0.280232	2.34457	0.0190489	0.278227	EIF3M		ENSG00000136811	611.779	2.16704	0.85288	2.54085	0.0110585	0.176322	ODF2		ENSG00000078618	1269.95	0.103944	1.33406	0.0779154	0.937895	0.999962	NRDC
ENSG00000050748	165.208	3.37042	1.4376	2.34448	0.0190538	0.278227	MAPK9		ENSG00000108861	204.474	3.72971	1.46826	2.54022	0.0110783	0.176322	DUSP3		ENSG00000169213	240.314	3.11062	1.86006	1.67232	0.0944616	0.38983	RAB3B
ENSG00000259153	52.7771	5.16491	2.20402	2.34341	0.0191086	0.27838	LOC100506411		ENSG00000172728	234.801	4.56121	1.79579	2.53994	0.0110871	0.176322	FUT10		ENSG00000117862	293.032	-0.0570363	1.54178	-0.0369939	0.97049	0.999962	TXNDC12
ENSG00000197062	213.19	3.01073	1.28502	2.34295	0.0191321	0.27838	ZSCAN26		ENSG00000112941	232.156	3.80276	1.49768	2.5391	0.0111137	0.176322	TENT4A		ENSG00000134717	1095.84	-0.671051	1.3592	-0.49371	0.621511	0.999962	BTF3L4
ENSG00000137054	139.482	3.85245	1.64438	2.3428	0.0191396	0.27838	POLR1E		ENSG00000167380	245.48	4.20616	1.65664	2.53897	0.0111181	0.176322	ZNF226		ENSG00000157077	182.089	-3.23006	2.01578	-1.60238	0.109071	0.419409	ZFYVE9
ENSG00000143409	27.3032	6.98788	2.98471	2.34122	0.0192206	0.278406	MINDY1		ENSG00000176531	41.1498	7.52838	2.96528	2.53885	0.0111219	0.176322	PHLDB3		ENSG00000154222	80.0989	-1.98799	2.26046	-0.879462	0.379151	0.878443	CC2D1B
ENSG00000267390	53.1041	5.20509	2.22338	2.34107	0.0192288	0.278406	NA		ENSG00000119965	156.026	4.70506	1.85467	2.53687	0.0111848	0.176926	C10orf88		ENSG00000085840	322.939	-4.35998	1.90066	-2.29393	0.0217943	0.285571	ORC1
ENSG00000140511	890.39	1.18281	0.505273	2.34094	0.0192355	0.278406	HAPLN3		ENSG00000176092	32.0591	8.67747	3.42057	2.53685	0.0111856	0.176926	CRYBG2		ENSG00000134748	1526.72	0.824869	1.35312	0.609607	0.542122	0.999962	PRPF38A
ENSG00000157985	130.001	3.97138	1.69735	2.33976	0.0192961	0.278738	AGAP1		ENSG00000130856	224.602	3.90867	1.54114	2.53622	0.0112057	0.177008	ZNF236		ENSG00000134744	1561.41	-0.575093	1.33685	-0.430186	0.66706	0.999962	TUT4
ENSG00000168958	1770.09	0.900257	0.384901	2.33893	0.019339	0.279086	MFF		ENSG00000135093	226.618	3.27782	1.29268	2.53568	0.011223	0.177008	USP30		ENSG00000116157	810.917	-3.60007	1.79221	-2.00874	0.0445648	0.303941	GPX7
ENSG00000138085	1528.34	0.994136	0.42651	2.33086	0.0197607	0.283934	ATRAID		ENSG00000128294	183.629	4.36288	1.72076	2.53543	0.0112308	0.177008	TPST2		ENSG00000182183	40.6521	-5.68972	3.04324	-1.86963	0.0615353	NA	SHISAL2A
ENSG00000111640	41421.8	0.540061	0.231763	2.33023	0.0197938	0.283934	GAPDH		ENSG00000112658	171.679	4.60397	1.81667	2.53429	0.0112674	0.177008	SRF		ENSG00000162377	577.156	0.962897	1.45229	0.663018	0.507319	0.994304	COA7
ENSG00000169727	2050.25	0.844219	0.362337	2.32993	0.0198098	0.283934	GPS1		ENSG00000132535	108.041	4.93501	1.94864	2.53255	0.0113237	0.177407	DLG4		ENSG00000162378	439.304	0.846515	1.52279	0.555898	0.57828	0.999962	ZYG11B
ENSG00000142632	135.149	3.93783	1.69516	2.32299	0.0201799	0.287804	ARHGEF19		ENSG00000196350	48.1905	6.63943	2.62188	2.53232	0.0113312	0.177407	ZNF729		ENSG00000228929	176.8	0.359035	1.69742	0.211519	0.832483	0.999962	NA
ENSG00000163810	39.6951	6.6273	2.85329	2.32268	0.0201961	0.287804	TGM4		ENSG00000149679	129.068	4.87063	1.92574	2.52923	0.0114312	0.17835	CABLES2		ENSG00000121310	83.6734	-3.35273	2.64473	-1.2677	0.204904	0.604853	ECHDC2
ENSG00000260018	77.3104	4.60618	1.98569	2.31969	0.0203576	0.288717	NA		ENSG00000147649	460.342	3.30452	1.30668	2.52895	0.0114403	0.17835	MTDH		ENSG00000116171	867.548	-0.3013	1.36541	-0.220666	0.825353	0.999962	SCP2
ENSG00000159377	3123.95	0.7361	0.317439	2.31887	0.0204021	0.288717	PSMB4		ENSG00000172399	35.4271	8.34211	3.29874	2.52887	0.0114429	0.17835	MYOZ2		ENSG00000157184	30.3877	0.478139	3.66699	0.13039	0.896258	NA	CPT2
ENSG00000073169	84.9851	4.5055	1.94302	2.31882	0.0204049	0.288717	SELENOO		ENSG00000154124	139.101	3.97505	1.57422	2.5251	0.0115666	0.179132	OTULIN		ENSG00000162384	656.937	-4.10294	1.68943	-2.4286	0.0151572	0.285571	CZIB
ENSG00000108176	99.298	3.99267	1.72187	2.3188	0.0204058	0.288717	DNAJC12		ENSG00000100109	182.981	4.44635	1.76095	2.52498	0.0115706	0.179132	TFIP11		ENSG00000162385	1504.1	0.110797	1.3234	0.0837212	0.933278	0.999962	MAGOH
ENSG00000166813	55.2788	4.42927	1.91029	2.31864	0.0204144	0.288717	KIF7		ENSG00000125827	308.109	3.84749	1.52415	2.52435	0.0115911	0.179248	TMX4		ENSG00000226754	36.193	-3.10728	3.32439	-0.934692	0.349947	NA	LOC100507564
ENSG00000135083	108.485	3.70906	1.59989	2.31833	0.0204316	0.288717	CCNJL		ENSG00000138613	187.751	3.19688	1.26693	2.52333	0.011625	0.179373	APH1B		ENSG00000157193	277.595	-5.21825	2.0507	-2.54462	0.0109396	0.285571	LRP8
ENSG00000115268	28714.8	0.472451	0.203796	2.31825	0.0204358	0.288717	RPS15		ENSG00000160963	177.934	4.15756	1.64952	2.52046	0.0117202	0.180082	COL26A1		ENSG00000058804	925.588	1.01929	1.44188	0.706915	0.479619	0.977387	NDC1
ENSG00000118707	646.026	1.52528	0.659082	2.31425	0.0206541	0.291244	TGIF2		ENSG00000184611	547.991	2.22357	0.88233	2.52011	0.0117319	0.180082	KCNH7		ENSG00000058799	183.212	3.01123	1.99114	1.51231	0.130454	0.461801	YIPF1
ENSG00000213659	22.8552	8.0025	3.45901	2.31352	0.020694	0.291529	NA		ENSG00000081307	350.185	3.55858	1.4129	2.51864	0.0117809	0.180572	UBA5		ENSG00000081870	1037.54	0.0345243	1.35341	0.0255091	0.979649	0.999962	HSPB11
ENSG00000204104	71.8098	4.49295	1.94383	2.31139	0.0208114	0.292493	TRAF3IP1		ENSG00000204344	150.393	4.60019	1.8285	2.51582	0.0118755	0.18182	STK19		ENSG00000116212	326.084	-3.77858	1.7879	-2.11342	0.0345647	0.288448	LRRC42
ENSG00000187840	2430.85	0.828607	0.35868	2.31015	0.0208796	0.292787	EIF4EBP1		ENSG00000141560	417.419	3.20396	1.2745	2.51389	0.0119407	0.182616	FN3KRP		ENSG00000116209	1321.02	-0.243807	1.35173	-0.180367	0.856864	0.999962	TMEM59
ENSG00000172586	1055.35	1.11162	0.481199	2.31011	0.0208823	0.292787	CHCHD1		ENSG00000165240	189.104	4.12481	1.64283	2.5108	0.0120458	0.183759	ATP7A		ENSG00000116205	422.272	0.508603	1.52137	0.334307	0.738148	0.999962	TCEANC2
ENSG00000171928	351.135	2.0299	0.878978	2.30939	0.0209221	0.293068	TVP23B		ENSG00000112033	137.376	4.30405	1.71445	2.51045	0.0120578	0.183759	PPARD		ENSG00000215883	14.0967	-0.388616	4.7687	-0.081493	0.93505	NA	CYB5RL
ENSG00000101935	144.689	3.75513	1.62697	2.30806	0.0209961	0.293548	AMMECR1		ENSG00000263327	71.3328	5.67054	2.25891	2.5103	0.012063	0.183759	TAPT1-AS1		ENSG00000116221	2125.36	0.418461	1.31178	0.319002	0.749725	0.999962	MRPL37
ENSG00000145247	1377.96	0.978585	0.424368	2.30598	0.0211118	0.294614	OCIAD2		ENSG00000165138	225.858	4.00279	1.59488	2.50978	0.0120806	0.183759	ANKS6		ENSG00000157216	644.382	-0.382354	1.39867	-0.273369	0.784569	0.999962	SSBP3
ENSG00000115641	572.082	1.81528	0.787208	2.30597	0.0211122	0.294614	FHL2		ENSG00000136478	163.506	4.50667	1.79567	2.50975	0.0120817	0.183759	TEX2		ENSG00000198711	34.918	-4.14971	3.26176	-1.27223	0.203291	NA	SSBP3-AS1
ENSG00000175445	52.9885	5.19582	2.25504	2.3041	0.0212172	0.294815	LPL		ENSG00000204438	196.41	4.35103	1.73545	2.50715	0.0121709	0.184761	GPANK1		ENSG00000162390	51.9269	2.65176	2.81603	0.941666	0.346364	NA	ACOT11
ENSG00000156398	172.426	3.51027	1.52351	2.30407	0.0212187	0.294815	SFXN2		ENSG00000161179	296.691	3.96783	1.58293	2.50664	0.0121886	0.184761	YDJC		ENSG00000243725	57.2589	-1.38386	2.33154	-0.593541	0.552819	NA	TTC4
ENSG00000204592	676.902	1.52375	0.661405	2.30381	0.0212333	0.294815	HLA-E		ENSG00000124440	402.523	2.31526	0.923784	2.50628	0.0122009	0.184761	HIF3A		ENSG00000162396	87.184	-3.02074	2.53355	-1.1923	0.233146	0.657927	PARS2
ENSG00000188643	827.72	1.26291	0.548367	2.30304	0.0212766	0.294815	S100A16		ENSG00000184634	409.503	2.3501	0.938056	2.50529	0.012235	0.185074	MED12		ENSG00000116133	1805.94	0.182689	1.33641	0.136701	0.891267	0.999962	DHCR24
ENSG00000084628	89.2514	4.0987	1.77982	2.30287	0.021286	0.294815	NKAIN1		ENSG00000142556	343.903	2.59639	1.03666	2.50458	0.0122598	0.185247	ZNF614		ENSG00000169174	72.9735	-4.61968	2.62814	-1.75778	0.0787853	NA	PCSK9
ENSG00000005022	4659.07	0.638953	0.277554	2.30209	0.0213303	0.294877	SLC25A5		ENSG00000167642	195.089	4.54624	1.81576	2.50376	0.0122881	0.185271	SPINT2		ENSG00000162402	922.717	0.679477	1.40028	0.485243	0.627504	0.999962	USP24
ENSG00000159339	62.3732	5.93906	2.58055	2.30147	0.0213652	0.294961	PADI4		ENSG00000188938	462.921	3.4678	1.3855	2.50292	0.0123173	0.185429	FAM120AOS		ENSG00000260971	38.3764	1.83175	2.70061	0.678274	0.497598	NA	NA
ENSG00000146457	2946.21	0.733992	0.319018	2.30079	0.0214037	0.294961	WTAP		ENSG00000241973	278.624	3.18501	1.27332	2.50135	0.0123723	0.185933	PI4KA		ENSG00000162407	326.758	-1.64315	1.69305	-0.970525	0.331785	0.816533	PLPP3
ENSG00000123349	8929.52	0.547186	0.238218	2.297	0.0216189	0.296923	PFDN5		ENSG00000143147	354.98	3.36669	1.3476	2.49829	0.0124794	0.187024	GPR161		ENSG00000236776	57.5921	3.00508	2.74238	1.09579	0.27317	NA	NA
ENSG00000086504	1017.42	1.11754	0.486607	2.29659	0.0216424	0.296971	MRPL28		ENSG00000130299	74.6855	5.55338	2.22311	2.49802	0.0124889	0.187024	GTPBP3		ENSG00000225475	9.34429	-0.329561	4.58506	-0.0718771	0.9427	NA	NA
ENSG00000164109	2727.28	0.82171	0.358203	2.29398	0.0217918	0.298334	MAD2L1		ENSG00000274349	70.8369	5.67201	2.27104	2.49754	0.0125058	0.187024	ZNF658		ENSG00000162409	241.493	1.11456	1.63428	0.681987	0.495247	0.986627	PRKAA2
ENSG00000268182	42.2696	4.99086	2.17742	2.2921	0.0218999	0.298904	SMIM17		ENSG00000131373	278.589	3.76772	1.50901	2.49681	0.0125315	0.187024	HACL1		ENSG00000173406	18.057	1.37284	4.46715	0.307318	0.758601	NA	DAB1
ENSG00000150593	1888.14	0.864078	0.376994	2.29202	0.0219045	0.298904	PDCD4		ENSG00000095739	303.214	3.75563	1.5043	2.49659	0.0125393	0.187024	BAMBI		ENSG00000223416	186.63	0.611933	1.68102	0.364024	0.71584	0.999962	NA
ENSG00000169744	1120.25	1.0713	0.467496	2.29156	0.0219309	0.298988	LDB2		ENSG00000100626	40.2495	7.4462	2.98651	2.49328	0.0126568	0.188572	GALNT16		ENSG00000162600	43.3215	0.393723	3.24339	0.121392	0.90338	NA	OMA1
ENSG00000116752	958.679	1.14756	0.501121	2.28998	0.0220225	0.299927	BCAS2		ENSG00000158545	294.253	3.56794	1.43215	2.49131	0.0127273	0.189419	ZC3H18		ENSG00000185839	9.35169	-0.104919	4.58698	-0.0228732	0.981751	NA	NA
ENSG00000280273	22.4583	7.97477	3.48369	2.28917	0.0220692	0.299927	NA		ENSG00000160299	299.269	2.74359	1.10227	2.48904	0.0128088	0.190427	PCNT		ENSG00000162601	825.761	-0.869755	1.37717	-0.631552	0.527679	0.999962	MYSM1
ENSG00000159314	71.6544	4.6058	2.01217	2.28897	0.0220809	0.299927	ARHGAP27		ENSG00000215305	218.637	4.22803	1.7004	2.48649	0.012901	0.191513	VPS16		ENSG00000177606	377.096	0.491905	1.48589	0.33105	0.740607	0.999962	JUN
ENSG00000171311	791.044	1.22211	0.534373	2.287	0.0221957	0.300947	EXOSC1		ENSG00000253636	51.7172	7.25591	2.91841	2.48626	0.0129094	0.191513	NA		ENSG00000224609	32.5505	0.615541	3.57818	0.172026	0.863417	NA	HSD52
ENSG00000168405	26.1417	6.9126	3.02272	2.28688	0.0222029	0.300947	CMAHP		ENSG00000168813	222.674	4.22825	1.70161	2.48486	0.0129604	0.191663	ZNF507		ENSG00000270457	5.69192	1.36472	4.77742	0.285661	0.775138	NA	NA
ENSG00000122861	90.2324	4.38325	1.91808	2.28523	0.0222991	0.300947	PLAU		ENSG00000185803	131.24	4.80091	1.93232	2.48453	0.0129721	0.191663	SLC52A2		ENSG00000172456	232.846	4.17411	2.23815	1.86499	0.0621835	0.332061	FGGY
ENSG00000116288	5958.52	0.61933	0.271092	2.28458	0.0223376	0.300947	PARK7		ENSG00000251247	129.338	4.87988	1.96445	2.4841	0.0129881	0.191663	ZNF345		ENSG00000162599	22.9701	-2.91429	3.38938	-0.859831	0.389882	NA	NFIA
ENSG00000105516	27.2787	6.74586	2.95281	2.28455	0.0223391	0.300947	DBP		ENSG00000138650	33.746	7.67765	3.091	2.48387	0.0129964	0.191663	PCDH10		ENSG00000162604	476.824	0.495575	1.44163	0.34376	0.731027	0.999962	TM2D1
ENSG00000215114	549.928	1.77687	0.779081	2.28072	0.0225649	0.30267	UBXN2B		ENSG00000120254	292.31	3.5125	1.41422	2.4837	0.0130025	0.191663	MTHFD1L		ENSG00000132849	130.301	-3.22068	2.09384	-1.53817	0.124007	0.448187	PATJ
ENSG00000214114	407.717	1.6323	0.715837	2.28027	0.0225917	0.30267	MYCBP		ENSG00000100299	54.5942	6.1974	2.49523	2.4837	0.0130026	0.191663	ARSA		ENSG00000240563	128.584	-5.10308	2.26075	-2.25725	0.0239922	0.285571	L1TD1
ENSG00000122547	47.7284	5.39467	2.36599	2.28009	0.0226025	0.30267	EEPD1		ENSG00000064961	401.264	3.74947	1.51054	2.4822	0.0130575	0.19186	HMG20B		ENSG00000132854	54.2771	-4.57833	2.81794	-1.62471	0.104225	NA	KANK4
ENSG00000154589	23.1011	7.85885	3.44693	2.27995	0.0226104	0.30267	LY96		ENSG00000108852	99.4801	5.22712	2.10784	2.47985	0.0131437	0.192457	MPP2		ENSG00000162607	710.071	0.273014	1.4311	0.190773	0.848704	0.999962	USP1
ENSG00000126432	5188.13	0.651621	0.285847	2.27961	0.0226307	0.30267	PRDX5		ENSG00000008118	117.726	4.94111	1.99272	2.47958	0.0131536	0.192457	CAMK1G		ENSG00000116641	643.137	-1.90288	1.5419	-1.23411	0.217161	0.628968	DOCK7
ENSG00000170365	125.892	3.43239	1.50615	2.27892	0.0226721	0.30275	SMAD1		ENSG00000146535	200.711	3.94795	1.59279	2.47864	0.0131883	0.19276	GNA12		ENSG00000132855	91.1544	4.97818	2.55635	1.94737	0.0514898	0.314321	ANGPTL3
ENSG00000150316	1536.7	1.03769	0.45536	2.27882	0.0226776	0.30275	CWC15		ENSG00000185432	82.0629	5.37601	2.16974	2.47773	0.0132223	0.193054	METTL7A		ENSG00000125703	740.047	0.32748	1.38541	0.236378	0.813139	0.999962	ATG4C
ENSG00000173451	87.5701	4.40151	1.93223	2.27795	0.0227298	0.303173	THAP2		ENSG00000131018	345.979	2.49661	1.00847	2.47564	0.0132997	0.19398	SYNE1		ENSG00000088035	420.401	-4.54423	1.95864	-2.3201	0.0203356	0.285571	ALG6
ENSG00000041353	82.9523	4.13287	1.81552	2.27641	0.0228217	0.303283	RAB27B		ENSG00000061273	216.11	3.85025	1.55553	2.4752	0.0133161	0.194015	HDAC7		ENSG00000142856	1270.51	-1.01221	1.3562	-0.746358	0.455451	0.955039	ITGB3BP
ENSG00000133401	127.656	2.83302	1.24489	2.27572	0.0228629	0.303283	PDZD2		ENSG00000136152	215.597	3.41257	1.38067	2.47167	0.0134482	0.194836	COG3		ENSG00000203965	595.974	2.06986	1.5047	1.3756	0.168947	0.537059	EFCAB7
ENSG00000086205	75.9132	4.19991	1.84557	2.27566	0.0228661	0.303283	FOLH1		ENSG00000053328	75.2934	5.53234	2.23844	2.47151	0.0134542	0.194836	METTL24		ENSG00000079739	372.904	4.7245	1.80023	2.62439	0.00868045	0.285571	PGM1
ENSG00000115738	4234.92	0.651983	0.286535	2.27541	0.0228815	0.303283	ID2		ENSG00000156162	254.788	3.21302	1.30006	2.47145	0.0134568	0.194836	DPY19L4		ENSG00000185483	193.463	-1.53568	2.20736	-0.69571	0.48661	0.981867	ROR1
ENSG00000261115	37.3697	5.8779	2.58455	2.27425	0.0229512	0.303934	TMEM178B		ENSG00000160785	112.21	4.88743	1.97878	2.46992	0.0135145	0.195466	SLC25A44		ENSG00000177452	2.93976	0.256613	4.78222	0.0536598	0.957206	NA	NA
ENSG00000170500	22.4684	7.92125	3.48356	2.2739	0.0229723	0.303941	LONRF2		ENSG00000112877	245.041	4.07789	1.65382	2.46574	0.0136729	0.197345	CEP72		ENSG00000228056	22.9068	-4.31465	3.74044	-1.15351	0.248699	NA	NA
ENSG00000204428	73.7335	3.79895	1.67121	2.27317	0.0230159	0.304245	LY6G5C		ENSG00000106633	109.468	4.89064	1.98449	2.46443	0.013723	0.197862	GCK		ENSG00000223949	7.04249	-1.07101	4.77436	-0.224326	0.822503	NA	ROR1-AS1
ENSG00000188811	472.931	1.52924	0.673018	2.27221	0.0230736	0.304462	NHLRC3		ENSG00000269887	39.1728	7.877	3.19861	2.46263	0.0137923	0.198449	NA		ENSG00000158966	626.106	-0.474302	1.44091	-0.329168	0.742029	0.999962	CACHD1
ENSG00000198918	18375.6	0.505507	0.222517	2.27177	0.0231004	0.304462	RPL39		ENSG00000111885	206.107	4.4975	1.8285	2.45967	0.0139067	0.19968	MAN1A1		ENSG00000162437	284.159	-0.117961	1.56786	-0.0752371	0.940026	0.999962	RAVER2
ENSG00000152763	72.003	4.59525	2.02306	2.27143	0.023121	0.304462	WDR78		ENSG00000197119	111.208	4.47162	1.82036	2.45644	0.014032	0.201078	SLC25A29		ENSG00000162434	297.086	-4.07412	2.07399	-1.96438	0.0494856	0.310695	JAK1
ENSG00000177830	1224.26	1.10543	0.486699	2.27128	0.0231301	0.304462	CHID1		ENSG00000118004	111.419	4.85957	1.97995	2.45439	0.0141123	0.201796	COLEC11		ENSG00000226891	15.0672	-0.819117	4.76892	-0.171762	0.863625	NA	LINC01359
ENSG00000185986	221.882	2.26007	0.995362	2.2706	0.0231713	0.304667	NA		ENSG00000235618	32.8751	7.63605	3.11237	2.45345	0.0141492	0.201944	FAM21EP		ENSG00000265996	4.89143	-0.907261	4.77758	-0.1899	0.849388	NA	MIR3671
ENSG00000173275	103.326	4.17911	1.84094	2.2701	0.0232014	0.304791	ZNF449		ENSG00000042493	208.032	4.27397	1.74213	2.45331	0.0141549	0.201944	CAPG		ENSG00000162433	76.6288	-4.58591	2.6241	-1.74761	0.080531	NA	AK4
ENSG00000117245	22.7913	7.85843	3.4653	2.26775	0.0233446	0.3064	KIF17		ENSG00000184205	99.2814	5.06439	2.06455	2.45302	0.0141664	0.201944	TSPYL2		ENSG00000116675	15.6555	-0.750145	4.72715	-0.158689	0.873914	NA	DNAJC6
ENSG00000226328	79.0012	4.55828	2.01132	2.26631	0.0234326	0.307282	NUP50-DT		ENSG00000175087	99.1289	5.16012	2.10504	2.45132	0.0142333	0.202689	PDIK1L		ENSG00000213625	746.389	0.0859131	1.38594	0.0619889	0.950572	0.999962	LEPROT
ENSG00000142731	380.925	2.59338	1.14462	2.26572	0.0234686	0.307435	PLK4		ENSG00000171467	183.791	4.36289	1.78086	2.44987	0.0142907	0.202844	ZNF318		ENSG00000116678	33.2537	-0.578663	3.29773	-0.175473	0.860708	NA	LEPR
ENSG00000109854	70.3643	4.47459	1.97527	2.26531	0.023494	0.307435	HTATIP2		ENSG00000253771	46.5375	6.53107	2.66667	2.44914	0.0143196	0.202844	NA		ENSG00000184588	13.7389	2.37781	4.50612	0.527684	0.597719	NA	PDE4B
ENSG00000129197	1309.25	0.974971	0.430508	2.2647	0.0235313	0.307487	RPAIN		ENSG00000128607	358.146	2.94769	1.20371	2.44883	0.014332	0.202844	KLHDC10		ENSG00000118473	13.9815	1.27991	4.02451	0.318028	0.750464	NA	SGIP1
ENSG00000180329	319.109	1.84526	0.814998	2.26413	0.023566	0.307616	CCDC43		ENSG00000168386	273.117	3.71975	1.51967	2.44774	0.0143757	0.202918	FILIP1L		ENSG00000152760	66.8803	-2.29929	2.51357	-0.91475	0.360323	NA	TCTEX1D1
ENSG00000146674	2272.29	1.24777	0.551183	2.2638	0.0235863	0.307616	IGFBP3		ENSG00000124126	182.991	4.50216	1.84002	2.44679	0.0144134	0.202926	PREX1		ENSG00000152763	100.646	-3.68152	2.4738	-1.4882	0.136698	0.475723	WDR78
ENSG00000124659	159.064	3.37839	1.49265	2.26335	0.0236144	0.307616	TBCC		ENSG00000159713	152.571	4.61622	1.8878	2.44529	0.0144736	0.203393	TPPP3		ENSG00000198160	1981.8	-0.437882	1.33175	-0.328802	0.742305	0.999962	MIER1
ENSG00000185222	2187.08	0.813225	0.359501	2.26209	0.0236916	0.30791	TCEAL9		ENSG00000167202	29.3877	8.63567	3.53904	2.44012	0.0146824	0.204873	TBC1D2B		ENSG00000116704	461.889	1.21105	1.46415	0.827134	0.408161	0.908465	SLC35D1
ENSG00000059728	70.9963	4.5891	2.02895	2.26181	0.0237094	0.30791	MXD1		ENSG00000070718	251.386	3.99153	1.63697	2.43836	0.0147539	0.205458	AP3M2		ENSG00000142864	3998.02	-0.54885	1.28853	-0.425951	0.670143	0.999962	SERBP1
ENSG00000049883	383.425	1.77822	0.786347	2.26137	0.0237365	0.307991	PTCD2		ENSG00000077044	227.422	3.85516	1.5823	2.43643	0.014833	0.206144	DGKD		ENSG00000116717	84.5587	-4.04521	2.54839	-1.58736	0.112432	0.42658	GADD45A
ENSG00000174343	22.7884	7.83097	3.46532	2.25981	0.0238328	0.308562	CHRNA9		ENSG00000286261	38.2145	7.85562	3.22766	2.43384	0.0149396	0.20721	ZNF761		ENSG00000172380	597.966	0.91197	1.52844	0.596666	0.55073	0.999962	GNG12
ENSG00000105127	206.446	3.55481	1.57317	2.25965	0.023843	0.308562	AKAP8		ENSG00000136169	201.774	4.37803	1.80001	2.43222	0.0150065	0.207723	SETDB2		ENSG00000232284	11.5938	-3.71446	4.68716	-0.792476	0.428083	NA	GNG12-AS1
ENSG00000101856	2557.83	0.900038	0.398505	2.25854	0.0239122	0.308687	PGRMC1		ENSG00000103549	140.802	4.63225	1.90508	2.43152	0.0150355	0.207916	RNF40		ENSG00000162595	23.7057	0.0248665	4.01853	0.00618795	0.995063	NA	DIRAS3
ENSG00000147403	47441.8	0.444885	0.197001	2.25829	0.0239278	0.308687	RPL10		ENSG00000251369	135.84	4.61219	1.89757	2.43057	0.015075	0.208176	ZNF550		ENSG00000116729	680.163	0.332402	1.49687	0.222065	0.824263	0.999962	WLS
ENSG00000147224	268.109	2.41209	1.06848	2.25749	0.0239775	0.308687	PRPS1		ENSG00000154620	58.8767	5.94216	2.445	2.43033	0.0150852	0.208176	TMSB4Y		ENSG00000229133	4.16091	-0.156392	4.61312	-0.0339016	0.972956	NA	NA
ENSG00000110723	45.0344	5.35718	2.37377	2.25682	0.0240194	0.308687	EXPH5		ENSG00000223749	314.047	3.29682	1.35693	2.42963	0.0151144	0.208176	NA		ENSG00000024526	389.749	-3.39353	1.68891	-2.0093	0.0445053	0.303941	DEPDC1
ENSG00000079739	285.493	1.911	0.846783	2.25678	0.0240218	0.308687	PGM1		ENSG00000237125	38.2518	6.94554	2.85939	2.42903	0.0151393	0.208312	HAND2-AS1		ENSG00000285407	7.06309	1.00918	4.77356	0.211411	0.832566	NA	NA
ENSG00000169860	131.451	3.9291	1.74114	2.25662	0.0240316	0.308687	P2RY1		ENSG00000105127	188.604	4.41299	1.81782	2.42762	0.0151981	0.208913	AKAP8		ENSG00000033122	483.932	-5.14162	1.81236	-2.83697	0.00455437	0.285571	LRRC7
ENSG00000182628	3400.54	0.73736	0.326797	2.25633	0.0240502	0.308687	SKA2		ENSG00000127586	194.289	3.92345	1.61786	2.42509	0.0153047	0.209519	CHTF18		ENSG00000066557	979.241	-0.41022	1.36598	-0.300312	0.76394	0.999962	LRRC40
ENSG00000065802	202.354	2.91417	1.29179	2.25592	0.0240755	0.308687	ASB1		ENSG00000138821	350.953	3.96302	1.63427	2.42494	0.0153107	0.209519	SLC39A8		ENSG00000116754	3281.35	0.279358	1.30607	0.213892	0.830631	0.999962	SRSF11
ENSG00000183978	2384.54	0.774618	0.343411	2.25566	0.0240921	0.308687	COA3		ENSG00000021762	103.559	5.00259	2.06319	2.42469	0.0153216	0.209519	OSBPL5		ENSG00000118454	541.682	0.566543	1.44104	0.393147	0.694211	0.999962	ANKRD13C
ENSG00000172748	119.78	3.72959	1.65357	2.25548	0.0241032	0.308687	ZNF596		ENSG00000100023	170.881	4.48874	1.85156	2.4243	0.0153378	0.209519	PPIL2		ENSG00000197568	97.2352	0.453437	2.55545	0.177439	0.859163	0.999962	HHLA3
ENSG00000197958	22764.9	0.47206	0.20936	2.25478	0.0241473	0.308985	RPL12		ENSG00000121297	234.455	4.35617	1.79701	2.42412	0.0153456	0.209519	TSHZ3		ENSG00000116761	162.054	-4.42973	2.26313	-1.95735	0.0503065	0.31201	CTH
ENSG00000189042	272.746	2.27078	1.00742	2.25405	0.0241927	0.309272	ZNF567		ENSG00000135253	86.3966	5.18715	2.13987	2.42405	0.0153487	0.209519	KCP		ENSG00000132485	2049.75	-0.581824	1.31676	-0.44186	0.658591	0.999962	ZRANB2
ENSG00000232907	26.8332	6.69315	2.96978	2.25376	0.0242116	0.309272	DLGAP4-AS1		ENSG00000111271	158.289	3.91359	1.61488	2.42345	0.0153738	0.209519	ACAD10		ENSG00000207721	5.09376	0.0311702	4.77487	0.00652797	0.994791	NA	MIR186
ENSG00000185246	1074.12	1.1192	0.496773	2.25294	0.0242631	0.309664	PRPF39		ENSG00000133216	144.363	3.81695	1.57507	2.42335	0.0153783	0.209519	EPHB2		ENSG00000226324	5.08788	-0.773153	4.77651	-0.161866	0.871412	NA	NA
ENSG00000159593	1956.04	0.841916	0.373857	2.25197	0.024324	0.309906	NAE1		ENSG00000165716	206.986	4.25511	1.75656	2.42242	0.0154176	0.209849	DIPK1B		ENSG00000233994	4.43686	-1.07203	4.63047	-0.231517	0.816913	NA	NA
ENSG00000078900	23.239	7.74259	3.44019	2.25063	0.0244089	0.310084	TP73		ENSG00000141013	94.8929	5.04326	2.0827	2.42151	0.0154563	0.21017	GAS8		ENSG00000286863	8.21526	-1.20125	4.77351	-0.251648	0.801313	NA	NA
ENSG00000113552	1265.88	1.11589	0.495845	2.25049	0.0244181	0.310084	GNPDA1		ENSG00000115145	220.363	3.60819	1.49154	2.41911	0.0155587	0.211006	STAM2		ENSG00000254685	144.689	-4.76989	2.3122	-2.06292	0.0391202	0.297526	FPGT
ENSG00000180806	21.9307	7.91569	3.51742	2.25043	0.0244219	0.310084	HOXC9		ENSG00000167895	28.5458	8.65996	3.57982	2.4191	0.0155588	0.211006	TMC8		ENSG00000116791	949.302	1.46342	1.38087	1.05978	0.289246	0.752125	CRYZ
ENSG00000132016	64.19	4.74733	2.11332	2.24639	0.0246792	0.31224	C19orf57		ENSG00000125730	47.8927	6.4433	2.66377	2.41887	0.015569	0.211006	C3		ENSG00000162623	156.755	-0.399718	1.74921	-0.228513	0.819247	0.999962	TYW3
ENSG00000128791	503.974	1.74751	0.778121	2.2458	0.0247168	0.31224	TWSG1		ENSG00000123989	132.584	4.5611	1.88629	2.41803	0.0156049	0.211153	CHPF		ENSG00000213579	9.01476	0.21983	4.77058	0.0460803	0.963246	NA	NA
ENSG00000151876	89.7263	4.37511	1.94871	2.24513	0.0247596	0.312495	FBXO4		ENSG00000183647	119.991	4.87617	2.01787	2.41649	0.0156708	0.211632	ZNF530		ENSG00000117054	1131.83	-0.461442	1.34725	-0.342507	0.73197	0.999962	ACADM
ENSG00000102230	204.832	2.23731	0.997615	2.24266	0.0249189	0.314237	PCYT1B		ENSG00000231312	198.598	4.39004	1.81791	2.41488	0.0157404	0.212159	MAP4K3-DT		ENSG00000137955	1256.73	0.0598975	1.33617	0.0448279	0.964245	0.999962	RABGGTB
ENSG00000160097	51.3336	5.05385	2.25474	2.24143	0.0249981	0.314968	FNDC5		ENSG00000163481	331.956	3.64275	1.50949	2.41323	0.015812	0.212916	RNF25		ENSG00000184005	1591.69	1.4272	1.34691	1.05961	0.289321	0.752125	ST6GALNAC3
ENSG00000169740	434.292	1.87865	0.838355	2.24088	0.0250338	0.315149	ZNF32		ENSG00000107554	149.929	4.47485	1.85536	2.41185	0.0158716	0.213274	DNMBP		ENSG00000223905	16.8577	0.372456	4.5868	0.0812018	0.935281	NA	NA
ENSG00000221843	50.6862	4.97562	2.2211	2.24016	0.0250806	0.315222	C2orf16		ENSG00000104299	278.353	3.35595	1.39162	2.41155	0.0158847	0.213274	INTS9		ENSG00000226415	111.906	-0.467906	1.89459	-0.24697	0.804932	0.999962	NA
ENSG00000151746	447.584	1.60233	0.715284	2.24013	0.0250822	0.315222	BICD1		ENSG00000167632	96.7432	4.95469	2.05532	2.41067	0.0159232	0.213378	TRAPPC9		ENSG00000117069	16.2978	1.96523	4.65979	0.421741	0.673214	NA	ST6GALNAC5
ENSG00000156411	4613.49	0.626598	0.279867	2.23891	0.0251617	0.315398	ATP5MPL		ENSG00000167114	123.201	4.71938	1.96211	2.40526	0.0161611	0.215704	SLC27A4		ENSG00000142892	260.605	-3.9392	1.94655	-2.02368	0.0430028	0.302518	PIGK
ENSG00000271270	167.935	3.71337	1.65923	2.23801	0.0252203	0.315398	TMCC1-AS1		ENSG00000177425	116.12	4.33954	1.80492	2.40428	0.0162043	0.215843	PAWR		ENSG00000226084	427.724	0.627665	1.46133	0.429516	0.667548	0.999962	NA
ENSG00000183454	130.225	3.79718	1.69679	2.23787	0.0252296	0.315398	GRIN2A		ENSG00000135776	176.631	3.79014	1.57659	2.40401	0.0162163	0.215843	ABCB10		ENSG00000036549	871.051	1.35024	1.47058	0.918171	0.358529	0.854644	ZZZ3
ENSG00000111057	3794.93	0.908351	0.405944	2.23763	0.0252455	0.315398	KRT18		ENSG00000084112	101.533	4.72024	1.96415	2.4032	0.0162525	0.216057	SSH1		ENSG00000077254	749.927	0.249015	1.38045	0.180387	0.856849	0.999962	USP33
ENSG00000146386	1592.45	0.905153	0.404811	2.23599	0.0253526	0.315959	ABRACL		ENSG00000004961	494.809	2.88929	1.20282	2.4021	0.0163012	0.216057	HCCS		ENSG00000180488	72.1592	0.629214	2.77039	0.227121	0.820329	NA	MIGA1
ENSG00000196981	94.7569	3.99186	1.78552	2.23568	0.0253729	0.315959	WDR5B		ENSG00000001084	153.861	4.55805	1.89753	2.4021	0.0163014	0.216057	GCLC		ENSG00000219201	2.81191	-1.63288	4.67203	-0.349501	0.726713	NA	NA
ENSG00000181004	172.23	3.73982	1.67427	2.2337	0.0255025	0.316205	BBS12		ENSG00000125454	140.673	4.75052	1.97907	2.40038	0.0163781	0.216202	SLC25A19		ENSG00000232015	7.01414	0.715847	4.59367	0.155833	0.876164	NA	NA
ENSG00000143933	12071.1	0.565241	0.253146	2.23286	0.0255579	0.316362	CALM2		ENSG00000004975	306.657	3.76366	1.56856	2.39943	0.0164205	0.216442	DVL2		ENSG00000162614	121.967	-4.78343	2.31426	-2.06694	0.0387402	0.297526	NEXN
ENSG00000149596	112.581	4.01192	1.79833	2.23092	0.0256866	0.317424	JPH2		ENSG00000099260	163.738	3.16946	1.32108	2.39915	0.0164331	0.216442	PALMD		ENSG00000162613	3778.33	0.0265013	1.28743	0.0205847	0.983577	0.999962	FUBP1
ENSG00000106635	120.008	3.94612	1.76914	2.23053	0.0257121	0.317473	BCL7B		ENSG00000287269	39.2409	6.82753	2.84722	2.39796	0.0164866	0.216928	NA		ENSG00000162616	367.905	-3.62709	1.90737	-1.90163	0.0572202	0.323436	DNAJB4
ENSG00000172399	28.3064	6.53402	2.93061	2.22958	0.0257755	0.317991	MYOZ2		ENSG00000136379	119.3	4.71739	1.96805	2.39699	0.0165303	0.216978	ABHD17C		ENSG00000273338	6.27536	0.658444	4.77362	0.137934	0.890293	NA	NA
ENSG00000070404	91.575	4.32458	1.93993	2.22924	0.0257976	0.317999	FSTL3		ENSG00000251615	55.1957	6.00918	2.50898	2.39507	0.0166171	0.217347	NA		ENSG00000117114	1815.15	0.211264	1.33746	0.157959	0.874489	0.999962	ADGRL2
ENSG00000143320	2755.67	0.828957	0.37216	2.22742	0.0259192	0.318826	CRABP2		ENSG00000106993	138.978	4.52215	1.88828	2.39485	0.0166273	0.217347	CDC37L1		ENSG00000227288	3.36517	2.4428	4.67654	0.522352	0.601426	NA	NA
ENSG00000260077	91.1473	3.4425	1.54568	2.22717	0.025936	0.318826	NA		ENSG00000071242	113.199	4.74989	1.9839	2.39422	0.0166556	0.217511	RPS6KA2		ENSG00000137941	28.133	2.24344	3.46986	0.646551	0.517922	NA	TTLL7
ENSG00000058729	461.819	1.51039	0.678411	2.22637	0.0259897	0.318826	RIOK2		ENSG00000222009	31.5104	7.55553	3.15762	2.3928	0.0167205	0.218153	BTBD19		ENSG00000271576	555.01	0.399914	1.42033	0.281565	0.778277	0.999962	NA
ENSG00000145632	1433.23	1.11516	0.500946	2.2261	0.0260072	0.318826	PLK2		ENSG00000135622	140.726	4.71724	1.97795	2.38491	0.0170831	0.222257	SEMA4F		ENSG00000142875	199.444	-0.92467	1.77545	-0.520809	0.6025	0.999962	PRKACB
ENSG00000265174	87.3981	4.29879	1.93142	2.22571	0.0260335	0.318826	NA		ENSG00000173530	98.5964	4.87017	2.04305	2.38377	0.0171363	0.222705	TNFRSF10D		ENSG00000226970	6.41421	-1.21567	4.60244	-0.264136	0.791675	NA	NA
ENSG00000170881	58.9412	4.76514	2.14099	2.22567	0.0260364	0.318826	RNF139		ENSG00000118655	172.597	3.57599	1.50032	2.38348	0.0171497	0.222705	DCLRE1B		ENSG00000203943	12.7452	0.571991	4.76913	0.119936	0.904534	NA	SAMD13
ENSG00000203724	81.5167	4.34125	1.9507	2.22548	0.0260492	0.318826	C1orf53		ENSG00000132906	242.092	4.13808	1.73717	2.38208	0.0172152	0.223346	CASP9		ENSG00000117133	355.86	-4.82952	2.08342	-2.31807	0.0204456	0.285571	RPF1
ENSG00000188786	76.3964	4.46644	2.00709	2.22534	0.0260587	0.318826	MTF1		ENSG00000162783	31.1906	7.56893	3.17859	2.38122	0.0172553	0.223536	IER5		ENSG00000174021	1499.52	-0.0350386	1.32496	-0.0264449	0.978902	0.999962	GNG5
ENSG00000156482	13876.6	0.494105	0.222171	2.22399	0.0261492	0.319669	RPL30		ENSG00000152229	143.333	4.55721	1.91393	2.38108	0.0172621	0.223536	PSTPIP2		ENSG00000122432	3.13228	-0.45801	4.78207	-0.0957767	0.923698	NA	SPATA1
ENSG00000148926	682.812	1.26864	0.570871	2.22229	0.0262637	0.320092	ADM		ENSG00000174718	1792.77	1.50819	0.633713	2.37993	0.0173158	0.224022	RESF1		ENSG00000117151	13.5045	-0.654315	4.76914	-0.137198	0.890875	NA	CTBS
ENSG00000164258	1460.43	0.918257	0.413208	2.22226	0.0262656	0.320092	NDUFS4		ENSG00000183049	109.524	4.75977	2.0009	2.37882	0.0173684	0.224373	CAMK1D		ENSG00000117155	188.822	-4.17973	1.95118	-2.14215	0.0321816	0.28595	SSX2IP
ENSG00000053438	2548.3	0.75291	0.338881	2.22175	0.0262999	0.320092	NNAT		ENSG00000247934	96.0225	5.0076	2.10541	2.37844	0.0173858	0.224373	NA		ENSG00000171517	35.0896	0.414178	3.48466	0.118857	0.905388	NA	LPAR3
ENSG00000128833	57.6095	4.83348	2.17562	2.22166	0.0263066	0.320092	MYO5C		ENSG00000112576	177.831	3.95281	1.6625	2.37764	0.0174239	0.224373	CCND3		ENSG00000055732	23.5564	-1.01972	3.68355	-0.276831	0.78191	NA	MCOLN3
ENSG00000109991	144.105	3.64077	1.63912	2.22117	0.0263392	0.320139	P2RX3		ENSG00000105173	127.561	4.65205	1.95672	2.37748	0.0174316	0.224373	CCNE1		ENSG00000280099	21.3249	-1.02428	4.18818	-0.244566	0.806793	NA	NA
ENSG00000115685	832.655	1.15817	0.521535	2.2207	0.0263714	0.320243	PPP1R7		ENSG00000165061	31.9714	8.15647	3.43323	2.37574	0.0175137	0.224903	ZMAT4		ENSG00000097096	126.385	3.48575	2.30472	1.51244	0.130422	0.461801	SYDE2
ENSG00000187049	1178.91	1.10011	0.495863	2.21857	0.0265161	0.320243	TMEM216		ENSG00000237819	75.637	5.38732	2.26886	2.37446	0.0175747	0.225477	CDK6-AS1		ENSG00000162642	1956.63	0.474347	1.31073	0.361896	0.71743	0.999962	C1orf52
ENSG00000269893	1314.29	0.99977	0.450709	2.21821	0.0265402	0.320243	SNHG8		ENSG00000106348	164.301	4.49329	1.89318	2.37341	0.0176246	0.225699	IMPDH1		ENSG00000142867	273.427	-1.66553	1.6164	-1.0304	0.302824	0.773866	BCL10
ENSG00000113742	90.3664	4.15261	1.87334	2.21669	0.0266444	0.320614	CPEB4		ENSG00000160190	80.2854	5.34975	2.25572	2.37164	0.0177095	0.226265	SLC37A1		ENSG00000223653	49.1879	5.4491	2.93128	1.85895	0.0630344	NA	NA
ENSG00000124313	39.6343	5.52821	2.49448	2.21618	0.0266793	0.320614	IQSEC2		ENSG00000076258	85.1767	5.19218	2.19013	2.37072	0.0177535	0.226305	FMO4		ENSG00000153904	207.403	-0.00703947	1.64777	-0.00427211	0.996591	0.999962	DDAH1
ENSG00000003137	121.867	3.61353	1.63086	2.21572	0.0267104	0.320614	CYP26B1		ENSG00000114023	590.039	1.92917	0.814266	2.36921	0.0178263	0.226838	FAM162A		ENSG00000142871	433.116	-1.55007	1.50593	-1.02931	0.303334	0.774333	CCN1
ENSG00000039139	37.2381	6.47061	2.92185	2.21456	0.0267905	0.320614	DNAH5		ENSG00000013288	119.611	4.84601	2.04545	2.36917	0.0178281	0.226838	MAN2B2		ENSG00000117174	294.167	-0.494656	1.55452	-0.318206	0.750329	0.999962	ZNHIT6
ENSG00000059377	190.392	2.8976	1.30845	2.21453	0.0267925	0.320614	TBXAS1		ENSG00000169718	176.809	4.32953	1.8281	2.36832	0.0178692	0.227127	DUS1L		ENSG00000122417	584.21	1.48839	1.51807	0.980447	0.326865	0.811499	ODF2L
ENSG00000198924	144.642	3.82299	1.72679	2.21393	0.0268334	0.320614	DCLRE1A		ENSG00000173611	205.153	2.90358	1.22644	2.3675	0.0179089	0.227127	SCAI		ENSG00000097033	594.769	1.33171	1.55775	0.854889	0.392612	0.895703	SH3GLB1
ENSG00000121579	1045.98	1.17502	0.530906	2.21323	0.0268818	0.320932	NAA50		ENSG00000165238	34.6771	7.19746	3.04162	2.36633	0.0179656	0.227127	WNK2		ENSG00000230721	5.40378	0.00918647	4.60636	0.0019943	0.998409	NA	NA
ENSG00000126822	276.838	2.18658	0.988257	2.21256	0.0269278	0.321123	PLEKHG3		ENSG00000143320	2803.18	1.36276	0.576119	2.36541	0.0180102	0.227483	CRABP2		ENSG00000183291	1864.34	-0.401934	1.31174	-0.306414	0.75929	0.999962	SELENOF
ENSG00000164414	92.6595	4.10328	1.85519	2.21179	0.0269814	0.321316	SLC35A1		ENSG00000165702	127.032	4.25162	1.79836	2.36416	0.0180709	0.227904	GFI1B		ENSG00000153936	195.461	-0.873733	1.68435	-0.518737	0.603944	0.999962	HS2ST1
ENSG00000167941	168.184	2.51266	1.13643	2.211	0.0270357	0.321316	SOST		ENSG00000144647	82.2629	5.2289	2.21184	2.36405	0.0180764	0.227904	POMGNT2		ENSG00000267734	10.3977	0.952755	4.77068	0.199711	0.841707	NA	NA
ENSG00000112137	133.814	3.75408	1.69842	2.21034	0.0270816	0.321316	PHACTR1		ENSG00000162413	177.527	3.89412	1.64882	2.36176	0.0181886	0.228076	KLHL21		ENSG00000267272	35.3679	-3.03203	2.92744	-1.03573	0.300328	NA	LINC01140
ENSG00000166166	63.8719	4.23399	1.91589	2.20994	0.0271094	0.321316	TRMT61A		ENSG00000111371	1431.7	1.53226	0.648781	2.36175	0.0181888	0.228076	SLC38A1		ENSG00000143013	197.777	0.550962	1.67349	0.329229	0.741982	0.999962	LMO4
ENSG00000091844	94.5788	4.13969	1.87362	2.20946	0.0271429	0.321321	RGS17		ENSG00000104870	370.134	2.40456	1.0184	2.36112	0.0182199	0.228259	FCGRT		ENSG00000237505	5.10161	1.08897	4.77724	0.227949	0.819686	NA	PKN2-AS1
ENSG00000008277	94.6583	4.01034	1.81626	2.20802	0.0272427	0.321321	ADAM22		ENSG00000112186	375.195	2.31407	0.980556	2.35996	0.0182769	0.228723	CAP2		ENSG00000065243	847.786	0.337685	1.37295	0.245956	0.805716	0.999962	PKN2
ENSG00000177683	755.064	1.20421	0.545611	2.20708	0.0273087	0.321321	THAP5		ENSG00000236432	82.9905	5.15892	2.18627	2.3597	0.0182899	0.228723	MFF-DT		ENSG00000241975	8.22506	-0.227528	4.77122	-0.0476876	0.961965	NA	NA
ENSG00000100823	6006.07	0.581905	0.263672	2.20692	0.0273194	0.321321	APEX1		ENSG00000019582	615.093	2.44567	1.03822	2.35563	0.0184913	0.231033	CD74		ENSG00000137947	1344.71	0.818923	1.3747	0.59571	0.551369	0.999962	GTF2B
ENSG00000116209	2143.51	0.882521	0.399964	2.2065	0.027349	0.321321	TMEM59		ENSG00000204086	45.6482	7.19546	3.05597	2.35456	0.0185445	0.231091	RPA4		ENSG00000137944	407.453	-5.86925	2.02144	-2.9035	0.00369023	0.285571	KYAT3
ENSG00000131115	179.213	3.4829	1.57866	2.20624	0.0273674	0.321321	ZNF227		ENSG00000165275	172.072	4.4311	1.88204	2.35442	0.0185519	0.231091	TRMT10B		ENSG00000213516	129.863	-1.50449	1.86242	-0.807816	0.419196	0.920845	RBMXL1
ENSG00000189221	66.8855	4.53649	2.05768	2.20466	0.0274778	0.322285	MAOA		ENSG00000163435	30.9842	8.17719	3.47394	2.35387	0.0185793	0.231091	ELF3		ENSG00000234518	26.6642	-0.113806	3.03849	-0.0374548	0.970122	NA	NA
ENSG00000282851	106.149	3.83376	1.73914	2.2044	0.0274962	0.322285	BISPR		ENSG00000188785	107.334	4.77271	2.02847	2.35286	0.0186297	0.23151	ZNF548		ENSG00000197147	78.1034	3.76214	2.70058	1.39309	0.163594	NA	LRRC8B
ENSG00000197016	51.4707	4.95238	2.24925	2.2018	0.0276797	0.323923	ZNF470		ENSG00000161204	377.906	2.56954	1.0925	2.35198	0.0186738	0.231643	ABCF3		ENSG00000171488	100.424	-1.79546	2.3363	-0.768505	0.442187	0.945635	LRRC8C
ENSG00000267519	68.4636	4.7418	2.1551	2.20027	0.0277877	0.324285	NA		ENSG00000279744	40.3967	6.802	2.89298	2.35121	0.0187127	0.231709	NA		ENSG00000171492	130.553	-1.78977	1.82784	-0.979174	0.327494	0.812366	LRRC8D
ENSG00000203705	338.084	1.71661	0.781898	2.19544	0.0281318	0.326885	TATDN3		ENSG00000075340	136.25	4.57799	1.94869	2.34926	0.0188107	0.232421	ADD2		ENSG00000162664	1037.23	-0.117842	1.37164	-0.0859133	0.931535	0.999962	ZNF326
ENSG00000263874	47.5878	5.0807	2.31522	2.19448	0.0282011	0.327433	LINC00672		ENSG00000019485	205.883	2.81696	1.19909	2.34925	0.0188113	0.232421	PRDM11		ENSG00000233593	101.237	-3.24853	2.31262	-1.4047	0.160112	0.520847	LINC02609
ENSG00000176533	91.2975	4.24797	1.9362	2.19397	0.0282379	0.327604	GNG7		ENSG00000204560	157.794	3.90373	1.66196	2.34887	0.0188303	0.232421	DHX16		ENSG00000122482	637.439	-2.58504	1.56222	-1.65473	0.0979801	0.396916	ZNF644
ENSG00000275835	178.203	2.5995	1.18529	2.19312	0.0282986	0.32782	TUBGCP5		ENSG00000164649	392.227	2.51975	1.07285	2.34866	0.0188412	0.232421	CDCA7L		ENSG00000162669	154.825	-4.53503	2.24972	-2.01582	0.0438183	0.302762	HFM1
ENSG00000267216	20.904	7.86492	3.58623	2.19309	0.0283009	0.32782	ZNF8-ERVK3-1		ENSG00000159322	368.268	3.65433	1.55631	2.34807	0.0188708	0.232421	ADPGK		ENSG00000097046	1460.72	0.0378485	1.32515	0.0285616	0.977214	0.999962	CDC7
ENSG00000133059	78.4571	4.38338	1.99992	2.19178	0.0283956	0.32866	DSTYK		ENSG00000164326	73.7646	6.50911	2.77455	2.34601	0.0189757	0.232899	CARTPT		ENSG00000069702	36.2937	0.997087	3.44527	0.289407	0.77227	NA	TGFBR3
ENSG00000224786	38.9287	5.51918	2.51936	2.19071	0.0284731	0.328763	NA		ENSG00000103047	86.8408	4.8701	2.07593	2.34599	0.0189768	0.232899	TANGO6		ENSG00000189195	44.9293	1.08262	3.20624	0.337659	0.73562	NA	KIAA1107
ENSG00000180739	104.111	3.98305	1.81834	2.19048	0.0284892	0.328763	S1PR5		ENSG00000030304	40.7451	6.75961	2.88347	2.34426	0.0190648	0.233358	MUSK		ENSG00000174842	317.993	0.893868	1.75038	0.510672	0.609581	0.999962	GLMN
ENSG00000149089	423.702	1.84332	0.841536	2.19043	0.0284934	0.328763	APIP		ENSG00000105726	136.767	3.77007	1.60861	2.34369	0.0190942	0.233512	ATP13A1		ENSG00000122484	649.84	4.20702	1.88781	2.22852	0.0258457	0.285571	RPAP2
ENSG00000261652	20.9526	7.84626	3.58304	2.18983	0.0285364	0.329002	C15orf65		ENSG00000137055	285.774	3.39727	1.45127	2.3409	0.0192372	0.234881	PLAA		ENSG00000067208	456.312	2.13156	1.64233	1.29789	0.194326	0.588473	EVI5
ENSG00000255248	580.64	1.3361	0.610425	2.1888	0.0286113	0.329184	MIR100HG		ENSG00000058091	207.783	2.90833	1.24332	2.33917	0.0193266	0.235523	CDK14		ENSG00000122406	29803.1	0.609654	1.26664	0.481316	0.630292	0.999962	RPL5
ENSG00000134201	596.365	1.32664	0.606209	2.18843	0.0286384	0.329184	GSTM5		ENSG00000108469	89.7607	4.79897	2.05209	2.33858	0.0193574	0.235625	RECQL5		ENSG00000154511	118.889	-3.94298	2.44765	-1.61093	0.107195	0.416327	DIPK1A
ENSG00000180176	58.679	4.68289	2.14129	2.18695	0.0287463	0.329743	TH		ENSG00000203668	283.934	3.66798	1.56862	2.33835	0.019369	0.235625	CHML		ENSG00000207523	21.6535	3.75058	3.81592	0.982877	0.325668	NA	SNORA66
ENSG00000196459	606.098	1.30878	0.598488	2.18681	0.0287566	0.329743	TRAPPC2		ENSG00000172765	123.986	4.04801	1.73186	2.33738	0.0194193	0.235712	TMCC1		ENSG00000143033	2560.45	0.910778	1.32984	0.684876	0.493422	0.985867	MTF2
ENSG00000123131	2832.84	0.733466	0.335561	2.18579	0.0288311	0.330203	PRDX4		ENSG00000125144	364.585	3.34399	1.43095	2.3369	0.0194442	0.235712	MT1G		ENSG00000117500	302.454	0.424119	1.58814	0.267054	0.789428	0.999962	TMED5
ENSG00000144182	59.1456	4.76398	2.18151	2.1838	0.0289771	0.330203	LIPT1		ENSG00000213672	179.722	4.31034	1.8463	2.33458	0.0195655	0.236768	NCKIPSD		ENSG00000122483	317.834	-0.514518	1.52137	-0.338194	0.735217	0.999962	CCDC18
ENSG00000113621	544.338	1.46292	0.669918	2.18374	0.0289815	0.330203	TXNDC15		ENSG00000170180	623.326	3.0317	1.29902	2.33384	0.0196041	0.236822	GYPA		ENSG00000223745	649.062	4.50028	1.67802	2.68189	0.00732065	0.285571	NA
ENSG00000141012	64.9651	4.53973	2.07907	2.18354	0.0289962	0.330203	GALNS		ENSG00000033867	467	2.35581	1.01025	2.3319	0.0197058	0.237636	SLC4A7		ENSG00000229567	4.148	2.42746	4.66836	0.519981	0.603077	NA	NA
ENSG00000172115	2345.06	0.834208	0.382365	2.18171	0.0291312	0.330604	CYCS		ENSG00000129250	144.149	4.04802	1.73646	2.33118	0.0197436	0.237706	KIF1C		ENSG00000117505	529.685	-1.45732	1.48647	-0.980391	0.326893	0.811499	DR1
ENSG00000173208	34.5716	6.55868	3.00624	2.18169	0.0291324	0.330604	ABCD2		ENSG00000139998	137.384	4.46528	1.91549	2.33114	0.0197459	0.237706	RAB15		ENSG00000137942	777.12	0.545596	1.3775	0.396077	0.692049	0.999962	FNBP1L
ENSG00000172458	21.9025	7.68403	3.52252	2.1814	0.0291536	0.330604	IL17D		ENSG00000164010	137.809	4.61631	1.98264	2.32837	0.0198925	0.238724	ERMAP		ENSG00000137936	16.1852	1.84566	4.23769	0.435534	0.663175	NA	BCAR3
ENSG00000144354	3486.69	0.694712	0.318485	2.1813	0.0291609	0.330604	CDCA7		ENSG00000128311	250.422	3.69009	1.58553	2.32736	0.0199464	0.238724	TST		ENSG00000067334	1305.7	0.233631	1.33236	0.175352	0.860803	0.999962	DNTTIP2
ENSG00000213619	2171.98	0.86355	0.395902	2.18122	0.029167	0.330604	NDUFS3		ENSG00000174206	106.075	4.6467	1.99661	2.32729	0.0199498	0.238724	C12orf66		ENSG00000023909	25.4404	-0.788731	3.9158	-0.201422	0.840368	NA	GCLM
ENSG00000109738	116.369	3.95456	1.81348	2.18065	0.0292096	0.330833	GLRB		ENSG00000260630	58.3978	5.74984	2.47064	2.32727	0.0199511	0.238724	SNAI3-AS1		ENSG00000137962	183.865	4.78057	2.29835	2.08	0.0375256	0.296197	ARHGAP29
ENSG00000122863	83.2803	4.43644	2.03589	2.17912	0.0293228	0.331287	CHST3		ENSG00000174437	519.804	2.08053	0.894675	2.32546	0.0200472	0.239631	ATP2A2		ENSG00000117528	190.558	-1.26747	1.74072	-0.728132	0.466533	0.965536	ABCD3
ENSG00000010671	122.219	3.82233	1.75415	2.17902	0.0293299	0.331287	BTK		ENSG00000167186	136.654	4.50013	1.93564	2.32487	0.0200788	0.239631	COQ7		ENSG00000117525	30.2599	-4.93158	3.3773	-1.46021	0.144231	NA	F3
ENSG00000162065	210.161	2.51291	1.15409	2.1774	0.0294507	0.331287	TBC1D24		ENSG00000259877	57.8069	5.70594	2.45496	2.32425	0.0201121	0.239822	NA		ENSG00000224081	13.5074	-0.491057	4.76896	-0.10297	0.917987	NA	SLC44A3-AS1
ENSG00000197959	65.5129	4.54699	2.08833	2.17733	0.029456	0.331287	DNM3		ENSG00000089876	195.137	4.31007	1.85521	2.32322	0.0201672	0.240273	DHX32		ENSG00000143036	173.65	-0.703665	1.79648	-0.391691	0.695287	0.999962	SLC44A3
ENSG00000129493	69.6718	4.31264	1.98147	2.17649	0.0295187	0.331287	HEATR5A		ENSG00000234684	113.877	4.74654	2.04345	2.32281	0.0201895	0.240276	SDCBP2-AS1		ENSG00000117519	7180.74	0.143763	1.28585	0.111803	0.91098	0.999962	CNN3
ENSG00000203867	57.9818	4.78937	2.20085	2.17615	0.029544	0.331287	RBM20		ENSG00000178631	36.5615	7.15616	3.08114	2.32257	0.0202022	0.240276	NA		ENSG00000235501	10.8835	-3.90804	4.68411	-0.834318	0.404102	NA	NA
ENSG00000110628	21.544	7.71427	3.54516	2.176	0.0295549	0.331287	SLC22A18		ENSG00000166734	418.365	2.51527	1.08346	2.32151	0.0202592	0.240747	CASC4		ENSG00000172339	314.435	0.410727	1.54218	0.266328	0.789987	0.999962	ALG14
ENSG00000273451	65.3809	4.57519	2.10278	2.17578	0.0295718	0.331287	NA		ENSG00000110514	230.527	3.16852	1.36547	2.32045	0.0203165	0.241165	MADD		ENSG00000152078	399.56	5.19036	2.19854	2.36082	0.0182346	0.285571	TLCD4
ENSG00000127870	256.353	2.56061	1.17799	2.17371	0.029727	0.331568	RNF6		ENSG00000125149	157.599	3.85596	1.6619	2.32022	0.0203292	0.241165	C16orf70		ENSG00000226026	21.9242	-2.85592	3.3758	-0.845999	0.397554	NA	LOC101928118
ENSG00000117676	93.3398	4.17706	1.92267	2.17253	0.0298157	0.331568	RPS6KA1		ENSG00000185798	123.429	4.44209	1.91627	2.3181	0.0204441	0.24189	WDR53		ENSG00000122481	40.2815	-1.13254	3.06424	-0.3696	0.71168	NA	RWDD3
ENSG00000177889	3477.31	0.702313	0.323306	2.17228	0.0298344	0.331568	UBE2N		ENSG00000127328	103.613	4.79831	2.07089	2.31703	0.0205024	0.242183	RAB3IP		ENSG00000228852	2.74627	0.86577	4.7859	0.1809	0.856446	NA	NA
ENSG00000197943	100.009	4.07924	1.87921	2.17073	0.0299518	0.331871	PLCG2		ENSG00000247081	89.5037	4.98631	2.15471	2.31414	0.0206598	0.243502	LOC105369147		ENSG00000228502	86.1069	0.945954	2.04488	0.462596	0.643654	0.999962	NA
ENSG00000128891	113.216	3.83185	1.76601	2.16979	0.0300231	0.332232	CCDC32		ENSG00000145569	100.784	4.88696	2.11189	2.31402	0.0206667	0.243502	OTULINL		ENSG00000137970	1078.45	0.0960235	1.35283	0.0709798	0.943414	0.999962	NA
ENSG00000198246	169.921	2.98336	1.37528	2.16928	0.0300618	0.332232	SLC29A3		ENSG00000174705	310.93	2.83661	1.22601	2.3137	0.0206844	0.243503	SH3PXD2B		ENSG00000117569	4087.04	-0.86075	1.28927	-0.667623	0.504374	0.991967	PTBP2
ENSG00000018869	118.105	3.34328	1.54156	2.16877	0.0301005	0.332232	ZNF582		ENSG00000120094	90.6247	5.10128	2.20607	2.31238	0.0207567	0.24394	HOXB1		ENSG00000188641	73.1403	-4.00471	2.62286	-1.52685	0.126799	NA	DPYD
ENSG00000049089	34.4111	5.69202	2.62484	2.16852	0.0301192	0.332232	COL9A2		ENSG00000015133	72.1174	4.42437	1.91435	2.31116	0.0208241	0.244492	CCDC88C		ENSG00000226053	5.48272	-0.306	4.77447	-0.064091	0.948898	NA	LINC01776
ENSG00000180423	77.4533	4.26724	1.96881	2.16742	0.0302026	0.332408	HARBI1		ENSG00000186532	257.534	3.50113	1.51527	2.31057	0.0208566	0.244492	SMYD4		ENSG00000162627	314.794	-5.31854	2.1492	-2.47466	0.0133363	0.285571	SNX7
ENSG00000136052	31.5249	5.96783	2.75819	2.16368	0.0304892	0.33432	SLC41A2		ENSG00000114473	173.97	4.05119	1.75367	2.31013	0.020881	0.244571	IQCG		ENSG00000117598	6.65451	-0.637749	4.77342	-0.133604	0.893716	NA	PLPPR5
ENSG00000114125	2488.29	0.749117	0.34641	2.16251	0.0305786	0.33505	RNF7		ENSG00000162636	81.7354	5.03942	2.18212	2.30942	0.0209204	0.244793	FAM102B		ENSG00000156869	190.116	-3.28169	1.99158	-1.64778	0.099397	0.400057	FRRS1
ENSG00000198618	2068.93	0.806755	0.373294	2.16118	0.0306814	0.335928	NA		ENSG00000232160	83.807	5.00961	2.16964	2.30896	0.0209456	0.244793	RAP2C-AS1		ENSG00000162688	208.666	0.46389	1.64705	0.281649	0.778213	0.999962	AGL
ENSG00000176387	67.1081	4.65427	2.15425	2.1605	0.0307338	0.336253	HSD11B2		ENSG00000152457	675.932	1.8317	0.793344	2.30883	0.0209529	0.244793	DCLRE1C		ENSG00000117620	79.9284	-3.35704	2.22068	-1.51172	0.130605	0.462074	SLC35A3
ENSG00000107020	467.67	1.47421	0.682678	2.15945	0.0308156	0.33665	PLGRKT		ENSG00000179750	141.815	4.23266	1.8339	2.30801	0.0209986	0.244793	APOBEC3B		ENSG00000156875	110.034	0.619254	1.91225	0.323835	0.746063	0.999962	MFSD14A
ENSG00000171224	142.88	3.88571	1.80007	2.15865	0.0308776	0.33683	FAM241B		ENSG00000180357	295.811	2.51559	1.0909	2.30598	0.0211118	0.245214	ZNF609		ENSG00000156876	322.943	-0.0302987	1.52518	-0.0198657	0.984151	0.999962	SASS6
ENSG00000228793	24.2544	6.80546	3.15408	2.15767	0.0309536	0.3373	LOC100507336		ENSG00000186675	115.556	4.6961	2.03651	2.30596	0.0211129	0.245214	MAGEE2		ENSG00000122435	296.143	-4.71107	2.08275	-2.26194	0.0237009	0.285571	TRMT13
ENSG00000119013	1763.96	0.856224	0.396912	2.15721	0.0309891	0.3373	NDUFB3		ENSG00000112837	228.456	3.82347	1.65897	2.30473	0.0211817	0.245505	TBX18		ENSG00000137992	63.1254	1.92417	2.42535	0.793357	0.42757	NA	DBT
ENSG00000177042	252.395	2.35393	1.09144	2.15672	0.0310278	0.337468	TMEM80		ENSG00000198563	259.548	2.66792	1.15792	2.30406	0.0212194	0.245505	DDX39B		ENSG00000224616	35.8785	1.7722	2.92631	0.605611	0.544773	NA	NA
ENSG00000134419	9361.5	0.519539	0.240958	2.15614	0.031073	0.337468	RPS15A		ENSG00000157483	148.463	3.15943	1.37133	2.30393	0.0212269	0.245505	MYO1E		ENSG00000137996	319.835	-3.53292	1.96879	-1.79446	0.0727397	0.352104	RTCA
ENSG00000137038	2529.54	0.73784	0.342406	2.15487	0.0311721	0.33775	DMAC1		ENSG00000170949	213.073	3.48805	1.51402	2.30383	0.0212322	0.245505	ZNF160		ENSG00000079335	178.593	1.33856	1.74847	0.765558	0.443939	0.946149	CDC14A
ENSG00000170464	286.598	2.18645	1.01471	2.15476	0.0311809	0.33775	DNAJC18		ENSG00000108175	804.437	2.037	0.884339	2.30342	0.0212554	0.245505	ZMIZ1		ENSG00000162692	134.211	-2.66593	2.14958	-1.24021	0.214897	0.624938	VCAM1
ENSG00000104064	713.882	1.1986	0.556286	2.15464	0.0311903	0.33775	GABPB1		ENSG00000100714	539.6	2.69208	1.16879	2.3033	0.021262	0.245505	MTHFD1		ENSG00000162694	1465.4	-0.227502	1.32673	-0.171476	0.86385	0.999962	EXTL2
ENSG00000042753	2953.27	0.685359	0.318463	2.15209	0.0313906	0.339422	AP2S1		ENSG00000064545	258.185	4.00887	1.74131	2.30221	0.0213232	0.245802	TMEM161A		ENSG00000273204	3.32971	-0.12591	4.78024	-0.0263397	0.978986	NA	NA
ENSG00000124562	2732.75	0.702912	0.32677	2.15109	0.0314692	0.339775	SNRPC		ENSG00000172932	94.4843	4.91856	2.13707	2.30154	0.021361	0.246033	ANKRD13D		ENSG00000162695	931.165	1.50102	1.43191	1.04826	0.294518	0.759727	SLC30A7
ENSG00000177311	213.039	2.72873	1.26912	2.1501	0.0315475	0.339775	ZBTB38		ENSG00000132694	187.45	4.02644	1.75055	2.3001	0.0214423	0.246765	ARHGEF11		ENSG00000230946	13.5339	0.799566	4.76913	0.167654	0.866855	NA	NA
ENSG00000169692	144.504	3.44525	1.60248	2.14995	0.0315591	0.339775	AGPAT2		ENSG00000125898	87.8672	4.93453	2.14622	2.29918	0.0214949	0.247165	FAM110A		ENSG00000117543	652.778	-2.42208	1.55266	-1.55995	0.118771	0.43695	DPH5
ENSG00000287670	20.3765	7.7882	3.62411	2.149	0.0316346	0.340319	NA		ENSG00000037757	41.0756	6.42618	2.79635	2.29806	0.0215584	0.24728	MRI1		ENSG00000233184	176.333	-4.9351	2.17136	-2.27282	0.0230371	0.285571	LOC102606465
ENSG00000198242	12504	0.482459	0.2246	2.14809	0.0317069	0.340453	RPL23A		ENSG00000197150	176.081	3.02429	1.31665	2.29695	0.0216214	0.247588	ABCB8		ENSG00000170989	96.3616	0.490144	2.09485	0.233976	0.815004	0.999962	S1PR1
ENSG00000134851	455.639	1.8934	0.882012	2.14668	0.0318185	0.340797	TMEM165		ENSG00000085832	391.052	2.24711	0.978677	2.29607	0.0216719	0.247588	EPS15		ENSG00000226715	7.5017	-0.198284	4.60116	-0.0430943	0.965626	NA	NA
ENSG00000175283	174.504	3.22704	1.5033	2.14663	0.0318225	0.340797	DOLK		ENSG00000058668	993.222	1.65313	0.719996	2.29602	0.0216747	0.247588	ATP2B4		ENSG00000183298	21.3058	0.228986	3.31475	0.0690808	0.944925	NA	NA
ENSG00000104312	142.73	3.68141	1.71585	2.14553	0.0319104	0.341301	RIPK2		ENSG00000225648	269.053	3.62228	1.578	2.2955	0.0217048	0.247728	SBDSP1		ENSG00000118733	45.5657	2.75458	3.21626	0.856455	0.391746	NA	OLFM3
ENSG00000159164	21.0549	7.66859	3.57849	2.14297	0.0321154	0.341464	SV2A		ENSG00000247572	131.76	4.48578	1.95445	2.29516	0.0217241	0.247744	CKMT2-AS1		ENSG00000060718	400.286	-2.29218	1.71062	-1.33997	0.180255	0.559993	COL11A1
ENSG00000185052	79.6184	4.16979	1.94599	2.14276	0.0321325	0.341464	SLC24A3		ENSG00000287346	28.3128	8.25107	3.59577	2.29466	0.0217527	0.247866	LOC105370689		ENSG00000185946	664.225	1.11744	1.4369	0.777673	0.436762	0.938709	RNPC3
ENSG00000145916	196.276	3.26692	1.52467	2.14271	0.032136	0.341464	RMND5B		ENSG00000053254	344.73	2.33798	1.01995	2.29224	0.0218918	0.248972	FOXN3		ENSG00000198890	307.094	0.280835	1.52959	0.183601	0.854326	0.999962	PRMT6
ENSG00000169083	69.478	4.41216	2.05916	2.1427	0.0321373	0.341464	AR		ENSG00000172366	98.0738	4.75631	2.07515	2.29204	0.0219036	0.248972	MCRIP2		ENSG00000162631	56.3141	1.19088	2.9841	0.399075	0.689838	NA	NTNG1
ENSG00000161970	3885.21	0.642058	0.299723	2.14217	0.0321795	0.341464	RPL26		ENSG00000152076	251.051	3.41337	1.49	2.29085	0.021972	0.249402	CCDC74B		ENSG00000224550	22.0873	-0.463779	3.27945	-0.14142	0.887538	NA	NA
ENSG00000131143	7788.48	0.546154	0.254961	2.14211	0.0321847	0.341464	COX4I1		ENSG00000205683	130.317	3.94262	1.72121	2.29061	0.0219861	0.249402	DPF3		ENSG00000085491	250.724	-3.2195	1.80783	-1.78087	0.0749341	0.356328	SLC25A24
ENSG00000149090	32.736	5.82774	2.72239	2.14067	0.0323004	0.341583	PAMR1		ENSG00000139726	1978.47	1.36353	0.595334	2.29036	0.0220005	0.249402	DENR		ENSG00000162636	48.1135	0.709039	2.54545	0.278552	0.780589	NA	FAM102B
ENSG00000181218	845.775	1.11726	0.521961	2.14051	0.0323132	0.341583	H2AW		ENSG00000249068	44.3898	6.20789	2.71072	2.29012	0.0220141	0.249402	NA		ENSG00000162639	155.672	4.36303	2.27275	1.91971	0.0548945	0.321285	HENMT1
ENSG00000232065	26.8443	6.42455	3.00166	2.14034	0.0323277	0.341583	LINC01063		ENSG00000158470	131.269	4.45626	1.94611	2.28982	0.0220315	0.249402	B4GALT5		ENSG00000134186	504.925	-0.493301	1.43457	-0.343866	0.730947	0.999962	PRPF38B
ENSG00000185664	165.691	3.08452	1.44137	2.13998	0.032356	0.341583	PMEL		ENSG00000227500	111.125	4.64393	2.02863	2.28919	0.022068	0.249481	SCAMP4		ENSG00000116266	487.672	-5.6583	1.99578	-2.83513	0.00458064	0.285571	STXBP3
ENSG00000146416	500.291	1.41649	0.662099	2.13939	0.0324038	0.341583	AIG1		ENSG00000170464	244.577	3.25515	1.42234	2.28859	0.022103	0.249485	DNAJC18		ENSG00000121957	68.4775	-0.473376	2.26255	-0.209222	0.834275	NA	GPSM2
ENSG00000167157	97.5744	4.01111	1.87507	2.13917	0.0324218	0.341583	PRRX2		ENSG00000245648	108.219	3.75532	1.64203	2.287	0.022196	0.250243	LOC101928100		ENSG00000121940	124.483	-4.1981	2.38627	-1.75927	0.0785312	0.363727	CLCC1
ENSG00000105695	63.4167	4.58069	2.1432	2.13732	0.0325724	0.342287	MAG		ENSG00000142632	83.1764	4.95537	2.16787	2.28582	0.0222646	0.250608	ARHGEF19		ENSG00000085433	24.5033	0.394611	3.96874	0.0994297	0.920797	NA	WDR47
ENSG00000157851	214.125	2.69491	1.26096	2.13719	0.0325822	0.342287	DPYSL5		ENSG00000211459	31019.5	1.38745	0.607137	2.28523	0.0222993	0.25074	NA		ENSG00000244716	139.083	0.563862	1.78938	0.315117	0.752673	0.999962	NA
ENSG00000113494	92.907	3.8183	1.78721	2.13646	0.0326421	0.342287	PRLR		ENSG00000188153	853.6	1.67968	0.735511	2.28369	0.0223895	0.251015	COL4A5		ENSG00000197780	15.6712	-0.0461394	4.72282	-0.00976946	0.992205	NA	TAF13
ENSG00000165914	122.637	3.52963	1.65255	2.13587	0.0326899	0.342287	TTC7B		ENSG00000174032	41.4836	6.28723	2.75314	2.28366	0.0223914	0.251015	SLC25A30		ENSG00000215717	176.492	4.61727	2.26471	2.03879	0.0414711	0.29952	TMEM167B
ENSG00000156113	56.0158	4.68036	2.19134	2.13584	0.0326922	0.342287	KCNMA1		ENSG00000260804	76.8409	5.06676	2.22435	2.27786	0.0227347	0.254541	LINC01963		ENSG00000116299	8.65231	-2.1205	4.72815	-0.448484	0.653804	NA	KIAA1324
ENSG00000266947	19.9694	7.801	3.65369	2.1351	0.0327527	0.342629	NA		ENSG00000213626	657.721	2.25637	0.990692	2.27757	0.022752	0.254541	LBH		ENSG00000031698	1523.69	0.443296	1.32387	0.334849	0.737739	0.999962	SARS1
ENSG00000120533	2393.89	0.811301	0.38018	2.13399	0.0328434	0.342738	ENY2		ENSG00000057294	807.344	1.66761	0.732549	2.27644	0.0228194	0.254541	PKP2		ENSG00000143126	62.3151	-2.70004	2.44264	-1.10538	0.268996	NA	CELSR2
ENSG00000151692	196.251	2.46576	1.15577	2.13344	0.0328888	0.342738	RNF144A		ENSG00000253693	29.7961	8.07548	3.5478	2.27619	0.0228344	0.254541	NA		ENSG00000134222	516.142	-4.01055	1.75928	-2.27965	0.0226286	0.285571	PSRC1
ENSG00000164114	151.059	3.32664	1.55955	2.13308	0.0329186	0.342738	MAP9		ENSG00000126803	291.973	3.37893	1.48488	2.27555	0.0228727	0.254557	HSPA2		ENSG00000134243	270.082	3.40064	1.89128	1.79806	0.072167	0.35067	SORT1
ENSG00000220785	135.23	2.9146	1.36654	2.13284	0.0329378	0.342738	NA		ENSG00000010610	110.977	4.29312	1.88821	2.27364	0.0229874	0.255629	CD4		ENSG00000143106	1352.17	-0.594446	1.35952	-0.437246	0.661933	0.999962	PSMA5
ENSG00000106153	9595.43	0.539823	0.253116	2.13271	0.0329484	0.342738	CHCHD2		ENSG00000246640	69.6338	6.36693	2.80297	2.2715	0.0231169	0.25652	PICART1		ENSG00000162650	105.982	2.20465	2.32108	0.949838	0.342194	0.833476	ATXN7L2
ENSG00000125835	4364.18	0.622371	0.292014	2.13131	0.0330637	0.343695	SNRPB		ENSG00000204525	138.022	3.51247	1.54634	2.27148	0.023118	0.25652	HLA-C		ENSG00000156097	8.01979	-1.18129	4.77364	-0.24746	0.804552	NA	GPR61
ENSG00000152910	137.769	3.19383	1.49972	2.12962	0.0332028	0.344899	CNTNAP4		ENSG00000196220	253.63	3.12227	1.37527	2.2703	0.0231895	0.256974	SRGAP3		ENSG00000065135	1885.1	-0.649006	1.32121	-0.49122	0.623271	0.999962	GNAI3
ENSG00000104884	218.173	2.06712	0.971127	2.12858	0.0332887	0.345548	ERCC2		ENSG00000158089	85.8576	4.97703	2.19258	2.26994	0.0232111	0.256974	GALNT14		ENSG00000134183	8.2182	-0.845825	4.7723	-0.177236	0.859323	NA	GNAT2
ENSG00000130741	8743.74	0.548552	0.2579	2.12699	0.0334208	0.346677	EIF2S3		ENSG00000177192	109.06	4.53747	1.99908	2.26978	0.0232209	0.256974	PUS1		ENSG00000116337	198.513	-3.42192	1.97544	-1.73223	0.083232	0.372417	AMPD2
ENSG00000185215	40.8255	5.15532	2.42662	2.12449	0.0336294	0.348108	TNFAIP2		ENSG00000196975	137.188	4.40498	1.94095	2.2695	0.0232382	0.256974	ANXA4		ENSG00000235045	3.49981	-1.61696	4.64739	-0.347928	0.727894	NA	NA
ENSG00000248441	92.9782	4.23845	1.99586	2.12362	0.0337022	0.348534	LINC01197		ENSG00000035720	34.645	7.13363	3.14483	2.26836	0.0233071	0.25712	STAP1		ENSG00000168765	150.517	-4.32012	2.04338	-2.1142	0.0344981	0.288448	GSTM4
ENSG00000103811	84.7449	4.02959	1.89827	2.12278	0.0337726	0.348614	CTSH		ENSG00000166963	179.453	3.88846	1.71703	2.26464	0.0235351	0.258816	MAP1A		ENSG00000213366	280.122	-4.08914	1.96803	-2.07778	0.0377292	0.296632	GSTM2
ENSG00000111879	92.0959	4.05028	1.90897	2.1217	0.0338628	0.348787	FAM184A		ENSG00000205078	149.383	4.16412	1.83893	2.26442	0.0235481	0.258816	SYCE1L		ENSG00000134201	226.197	-0.891494	1.6118	-0.553103	0.580193	0.999962	GSTM5
ENSG00000144647	171.409	2.70348	1.27441	2.12136	0.0338914	0.348787	POMGNT2		ENSG00000073417	120.804	4.63137	2.04536	2.26432	0.0235542	0.258816	PDE8A		ENSG00000134202	373.998	-4.13675	1.75624	-2.35546	0.0184998	0.285571	GSTM3
ENSG00000216937	110.898	3.51208	1.65572	2.12117	0.0339072	0.348787	CCDC7		ENSG00000137822	101.601	4.66411	2.06177	2.26218	0.023686	0.259853	TUBGCP4		ENSG00000184371	28.9881	-0.149831	3.72989	-0.0401704	0.967957	NA	CSF1
ENSG00000245149	87.2069	4.10937	1.93887	2.11946	0.0340513	0.349694	RNF139-AS1		ENSG00000112511	102.48	4.62496	2.04882	2.25737	0.0239849	0.262507	PHF1		ENSG00000168710	385.176	0.146319	1.48077	0.0988126	0.921287	0.999962	AHCYL1
ENSG00000143375	28.9394	6.78498	3.20195	2.11901	0.0340893	0.349694	CGN		ENSG00000125676	879.221	2.04349	0.906042	2.25541	0.0241078	0.263065	THOC2		ENSG00000143093	391.275	-5.13807	2.06724	-2.48547	0.012938	0.285571	STRIP1
ENSG00000106355	2473.27	0.719744	0.339661	2.11901	0.03409	0.349694	LSM5		ENSG00000142186	278.589	3.28832	1.45801	2.25534	0.0241117	0.263065	SCYL1		ENSG00000258634	36.8073	-1.33997	3.16306	-0.423631	0.671835	NA	NA
ENSG00000176485	80.6197	4.10247	1.93761	2.11728	0.0342359	0.350256	PLAAT3		ENSG00000198121	1008.27	1.54886	0.687362	2.25333	0.0242381	0.263776	LPAR1		ENSG00000162775	383.589	2.4206	1.64303	1.47326	0.140682	0.48268	RBM15
ENSG00000077279	303.607	1.96887	0.929924	2.11724	0.0342395	0.350256	DCX		ENSG00000011021	555.636	1.90189	0.845253	2.25009	0.0244433	0.265229	CLCN6		ENSG00000224699	59.7799	-3.30395	2.80373	-1.17841	0.238632	NA	NA
ENSG00000164609	254.654	2.31496	1.09396	2.11613	0.034334	0.350647	SLU7		ENSG00000185630	2396.9	1.29256	0.574452	2.25008	0.0244441	0.265229	PBX1		ENSG00000168679	15.9992	-2.06168	4.26384	-0.483526	0.628722	NA	SLC16A4
ENSG00000111737	36.3545	5.50467	2.6021	2.11547	0.0343895	0.350647	RAB35		ENSG00000102780	148.895	3.8763	1.72367	2.24887	0.0245207	0.265644	DGKH		ENSG00000273373	147.436	-0.57027	2.18778	-0.260662	0.794353	0.999962	NA
ENSG00000018408	797.608	1.12224	0.53051	2.1154	0.0343962	0.350647	WWTR1		ENSG00000186283	189.993	3.89544	1.73345	2.24722	0.0246257	0.266573	TOR3A		ENSG00000134248	966.246	0.515881	1.36761	0.377215	0.706014	0.999962	LAMTOR5
ENSG00000169594	67.6604	4.09129	1.93659	2.11263	0.0346327	0.351997	BNC1		ENSG00000154310	61.5511	5.50006	2.44874	2.24608	0.024699	0.267158	TNIK		ENSG00000121931	194.902	-4.27719	1.9609	-2.18124	0.0291657	0.285752	LRIF1
ENSG00000111907	144.215	3.40883	1.61366	2.11249	0.0346448	0.351997	TPD52L1		ENSG00000278540	1340.7	1.43615	0.64014	2.24349	0.024865	0.268325	ACACA		ENSG00000273010	27.5091	-4.79745	3.51764	-1.36383	0.172622	NA	NA
ENSG00000184428	159.519	3.668	1.73637	2.11245	0.0346476	0.351997	TOP1MT		ENSG00000182963	244.823	3.30639	1.47538	2.24104	0.0250233	0.269515	GJC1		ENSG00000156171	397.512	-3.48624	1.88884	-1.84571	0.0649349	0.334846	DRAM2
ENSG00000235481	20.346	7.6626	3.62858	2.11173	0.0347092	0.352004	NA		ENSG00000103196	66.2776	5.31578	2.37218	2.24088	0.0250337	0.269515	CRISPLD2		ENSG00000134255	167.344	-1.15524	1.88207	-0.613813	0.539339	0.999962	CEPT1
ENSG00000174206	151.805	3.25937	1.54355	2.11161	0.0347197	0.352004	C12orf66		ENSG00000219545	150.852	4.28593	1.91456	2.2386	0.0251823	0.270394	UMAD1		ENSG00000162777	6.06616	-0.794901	4.77473	-0.166481	0.867778	NA	DENND2D
ENSG00000137103	50.5083	4.72754	2.23933	2.11114	0.0347601	0.352067	TMEM8B		ENSG00000163935	141.515	4.38244	1.95782	2.23843	0.0251933	0.270394	SFMBT1		ENSG00000116455	467.775	1.60758	1.48673	1.08129	0.27957	0.737638	WDR77
ENSG00000182983	539.226	1.39819	0.66283	2.10943	0.0349079	0.35281	ZNF662		ENSG00000182648	126.379	4.30793	1.92511	2.23776	0.025237	0.270443	LINC01006		ENSG00000116459	3021.24	-0.303588	1.29369	-0.234669	0.814466	0.999962	ATP5PB
ENSG00000158717	58.2723	4.0132	1.90343	2.1084	0.0349961	0.352871	RNF166		ENSG00000172594	146.482	4.26788	1.90774	2.23714	0.0252774	0.27061	SMPDL3A		ENSG00000116473	45.0691	0.910775	2.70357	0.336879	0.736208	NA	RAP1A
ENSG00000162368	531.736	1.5645	0.743274	2.10488	0.0353021	0.354896	CMPK1		ENSG00000115275	100.213	4.71165	2.10668	2.23653	0.0253169	0.27061	MOGS		ENSG00000197852	5.47473	-0.883485	4.65776	-0.18968	0.84956	NA	INKA2
ENSG00000162373	141.886	3.37216	1.60208	2.10487	0.0353028	0.354896	BEND5		ENSG00000101442	143.73	4.06225	1.81649	2.23632	0.0253306	0.27061	ACTR5		ENSG00000064703	208.619	-4.79769	2.09573	-2.28927	0.0220637	0.285571	DDX20
ENSG00000107438	2418.23	0.718347	0.341305	2.10471	0.0353169	0.354896	PDLIM1		ENSG00000261402	40.5375	7.14202	3.19591	2.23474	0.0254344	0.271109	NA		ENSG00000143079	719.146	0.808441	1.4057	0.575118	0.565212	0.999962	CTTNBP2NL
ENSG00000116161	2456.32	0.728034	0.34628	2.10244	0.0355147	0.355886	CACYBP		ENSG00000144306	165.971	4.10549	1.83714	2.23472	0.025436	0.271109	SCRN3		ENSG00000134245	947.471	0.801517	1.53041	0.523726	0.600469	0.999962	WNT2B
ENSG00000030582	1882.35	0.824755	0.392344	2.10212	0.0355428	0.355886	GRN		ENSG00000281706	29.4475	7.34512	3.28991	2.23262	0.0255738	0.272204	LINC01012		ENSG00000007341	340.893	-4.77606	2.01772	-2.36706	0.0179302	0.285571	ST7L
ENSG00000226752	138.956	3.09336	1.47168	2.10193	0.0355597	0.355886	CUTALP		ENSG00000176393	274.465	3.65947	1.63914	2.23256	0.025578	0.272204	RNPEP		ENSG00000116489	6820.05	-0.230406	1.27675	-0.180464	0.856789	0.999962	CAPZA1
ENSG00000184162	98.4918	4.1013	1.95304	2.09996	0.0357326	0.356359	NR2C2AP		ENSG00000044446	122.474	4.1129	1.84248	2.23226	0.0255979	0.272206	PHKA2		ENSG00000155363	804.541	0.794582	1.37806	0.576596	0.564213	0.999962	MOV10
ENSG00000109832	61.1932	4.52022	2.15261	2.09988	0.0357395	0.356359	DDX25		ENSG00000181019	123.043	4.28325	1.91961	2.23132	0.0256602	0.272659	NQO1		ENSG00000225075	4.22332	-3.02218	4.70459	-0.642388	0.520621	NA	NA
ENSG00000196411	381.69	1.76788	0.842008	2.0996	0.0357644	0.356359	EPHB4		ENSG00000131848	89.851	4.38406	1.96507	2.23099	0.0256815	0.272677	ZSCAN5A		ENSG00000155366	972.881	-0.294536	1.37265	-0.214576	0.830098	0.999962	RHOC
ENSG00000250959	48.7731	4.84767	2.3098	2.09874	0.0358397	0.356359	GLUD1P3		ENSG00000174403	58.4834	5.38636	2.41553	2.22989	0.0257546	0.273035	NA		ENSG00000155367	15.2029	-7.41983	4.78782	-1.54973	0.121207	NA	PPM1J
ENSG00000169129	106.4	2.81907	1.34324	2.0987	0.035843	0.356359	AFAP1L2		ENSG00000196839	184.479	4.15159	1.86431	2.22688	0.0259555	0.274327	ADA		ENSG00000261595	5.47782	-1.00947	4.77672	-0.211332	0.832628	NA	NA
ENSG00000162951	25.5948	6.40059	3.05216	2.09707	0.0359873	0.356735	LRRTM1		ENSG00000174227	239.735	2.60345	1.16941	2.2263	0.0259939	0.274327	PIGG		ENSG00000215866	95.2671	-1.38041	2.57693	-0.535681	0.592179	0.999962	LINC01356
ENSG00000138801	1936.36	0.774757	0.369461	2.09699	0.0359941	0.356735	PAPSS1		ENSG00000145536	78.5584	5.56017	2.4975	2.22629	0.0259945	0.274327	ADAMTS16		ENSG00000155380	904.79	-1.35368	1.37735	-0.982818	0.325697	0.809774	SLC16A1
ENSG00000122012	76.6295	4.25965	2.03147	2.09683	0.0360086	0.356735	SV2C		ENSG00000099204	1197.66	1.77261	0.796236	2.22624	0.0259981	0.274327	ABLIM1		ENSG00000226419	215.62	2.72674	1.73002	1.57613	0.114996	0.430112	SLC16A1-AS1
ENSG00000228474	4571.58	0.597246	0.2849	2.09633	0.0360527	0.356735	OST4		ENSG00000144357	224.425	2.5829	1.16034	2.22599	0.0260152	0.274327	UBR3		ENSG00000238198	12.9191	-0.55131	4.76921	-0.115598	0.907971	NA	LRIG2-DT
ENSG00000164077	74.1286	4.24775	2.02736	2.09521	0.0361521	0.356859	MON1A		ENSG00000156345	91.8847	4.85764	2.18471	2.22348	0.0261836	0.275371	CDK20		ENSG00000198799	534.346	0.530575	1.42668	0.371894	0.709972	0.999962	LRIG2
ENSG00000143553	955.353	1.05083	0.501653	2.09474	0.0361939	0.356859	SNAPIN		ENSG00000164818	335.465	2.98521	1.34268	2.22333	0.0261936	0.275371	DNAAF5		ENSG00000081026	181.138	3.85423	2.37475	1.62301	0.104588	0.41071	MAGI3
ENSG00000080493	69.3879	4.40432	2.10258	2.09472	0.036196	0.356859	SLC4A4		ENSG00000147955	422.305	2.13538	0.961037	2.22195	0.0262864	0.275528	SIGMAR1		ENSG00000116793	143.14	-4.23522	2.27082	-1.86506	0.0621724	0.332061	PHTF1
ENSG00000198931	3285.89	0.672726	0.321303	2.09374	0.0362828	0.356859	APRT		ENSG00000128000	109.641	4.46033	2.00745	2.22189	0.0262907	0.275528	ZNF780B		ENSG00000232450	3.33461	0.83501	4.78206	0.174613	0.861384	NA	NA
ENSG00000129055	2289.46	0.805744	0.384917	2.09329	0.0363233	0.356859	ANAPC13		ENSG00000268471	95.4927	4.69277	2.11231	2.22163	0.026308	0.275528	MIR4453HG		ENSG00000081019	167.49	-3.07239	2.18027	-1.40918	0.158783	0.518507	RSBN1
ENSG00000100100	152.191	3.04729	1.45598	2.09294	0.0363543	0.356859	PIK3IP1		ENSG00000156675	65.148	4.78035	2.1527	2.22063	0.0263759	0.276031	RAB11FIP1		ENSG00000134262	149.672	-4.08465	2.3032	-1.77347	0.0761509	0.358303	AP4B1
ENSG00000163377	25.1061	6.37094	3.04444	2.09265	0.0363807	0.356859	TAFA4		ENSG00000127399	237.184	3.8007	1.71195	2.2201	0.0264118	0.276197	LRRC61		ENSG00000118655	245.698	-2.5228	1.61074	-1.56624	0.117292	0.433996	DCLRE1B
ENSG00000181481	142.125	2.60916	1.24861	2.08966	0.0366488	0.357531	RNF135		ENSG00000180509	29.8515	7.83618	3.53401	2.21736	0.0265984	0.277294	KCNE1		ENSG00000163349	344.309	0.775857	1.56251	0.496543	0.619511	0.999962	HIPK1
ENSG00000113369	7215.34	0.553747	0.265039	2.0893	0.0366803	0.357531	ARRDC3		ENSG00000154133	24.7124	8.40076	3.79355	2.21448	0.0267956	0.278739	ROBO4		ENSG00000116774	798.989	-0.0249038	1.38313	-0.0180054	0.985635	0.999962	OLFML3
ENSG00000196776	1076.68	1.18566	0.567562	2.08904	0.0367041	0.357531	CD47		ENSG00000163681	196.922	3.66131	1.65377	2.21391	0.0268348	0.278937	SLMAP		ENSG00000197323	607.566	-1.50109	1.44684	-1.0375	0.299505	0.767892	TRIM33
ENSG00000280088	53.3842	4.76961	2.28327	2.08893	0.0367137	0.357531	NA		ENSG00000111731	495.085	2.2141	1.00058	2.21282	0.0269099	0.279411	C2CD5		ENSG00000116752	858.682	-1.06338	1.47961	-0.718687	0.472334	0.970909	BCAS2
ENSG00000105851	71.7382	4.2077	2.01489	2.08831	0.0367703	0.357531	PIK3CG		ENSG00000197841	158.711	3.8985	1.76352	2.21063	0.0270614	0.280241	ZNF181		ENSG00000213281	771.976	-1.24262	1.38648	-0.89624	0.370125	0.869331	NRAS
ENSG00000184900	1448.57	0.923449	0.442263	2.08801	0.0367968	0.357531	SUMO3		ENSG00000145808	32.9654	6.84457	3.09869	2.20886	0.0271846	0.281306	ADAMTS19		ENSG00000009307	3241.62	-0.27187	1.29235	-0.210368	0.833381	0.999962	CSDE1
ENSG00000280255	20.2103	7.5982	3.63953	2.08769	0.0368259	0.357531	NA		ENSG00000204237	323.369	3.26472	1.47867	2.20788	0.0272525	0.281799	OXLD1		ENSG00000052723	737.72	-0.294732	1.38709	-0.212482	0.831731	0.999962	SIKE1
ENSG00000076248	834.354	1.08462	0.519578	2.08751	0.0368423	0.357531	UNG		ENSG00000067208	239.001	3.34639	1.51644	2.20675	0.0273318	0.281841	EVI5		ENSG00000134198	247.951	-1.75924	1.87177	-0.939878	0.34728	0.841213	TSPAN2
ENSG00000089220	7727.91	0.523762	0.250921	2.08736	0.0368556	0.357531	PEBP1		ENSG00000006327	133.711	4.11011	1.86255	2.20672	0.0273339	0.281841	TNFRSF12A		ENSG00000173218	46.7672	-0.935886	3.16673	-0.295537	0.767583	NA	VANGL1
ENSG00000198805	310.985	1.70339	0.81607	2.08731	0.0368601	0.357531	PNP		ENSG00000170962	77.3967	5.53858	2.50994	2.20666	0.0273379	0.281841	PDGFD		ENSG00000163393	37.3542	3.94281	3.17905	1.24025	0.214884	NA	SLC22A15
ENSG00000134324	276.058	1.8231	0.874945	2.08367	0.0371898	0.35877	LPIN1		ENSG00000162601	906.315	1.56286	0.708457	2.20601	0.0273836	0.282102	MYSM1		ENSG00000163399	662.753	0.588638	1.39593	0.421683	0.673256	0.999962	ATP1A1
ENSG00000109436	69.0229	4.13211	1.98406	2.08265	0.0372832	0.35877	TBC1D9		ENSG00000158158	36.5145	6.47419	2.9381	2.20353	0.0275574	0.283053	CNNM4		ENSG00000203865	55.2639	-3.06193	2.81258	-1.08865	0.276306	NA	ATP1A1-AS1
ENSG00000100605	84.2637	3.96374	1.90335	2.08251	0.0372962	0.35877	ITPK1		ENSG00000197081	315.529	2.53257	1.1494	2.20338	0.0275677	0.283053	IGF2R		ENSG00000212385	3.42172	-0.604836	4.63873	-0.130388	0.896259	NA	NA
ENSG00000244509	1321.4	1.29236	0.620763	2.08188	0.0373533	0.35877	APOBEC3C		ENSG00000225828	24.1029	8.4429	3.83205	2.20324	0.0275781	0.283053	FAM229A		ENSG00000116815	36.782	0.52008	2.82648	0.184003	0.854011	NA	CD58
ENSG00000166908	120.262	3.77799	1.81498	2.08156	0.0373829	0.35877	PIP4K2C		ENSG00000019995	85.7241	4.86128	2.20774	2.20192	0.0276709	0.283429	ZRANB1		ENSG00000143061	521.274	-0.577274	1.45259	-0.397411	0.691064	0.999962	IGSF3
ENSG00000144118	1570.01	0.856405	0.41164	2.08047	0.0374823	0.359226	RALB		ENSG00000102189	249.709	3.48512	1.5829	2.20174	0.0276838	0.283429	EEA1		ENSG00000134247	590.649	-0.96993	1.4317	-0.677468	0.498109	0.987054	PTGFRN
ENSG00000148541	47.3996	4.942	2.3756	2.08032	0.0374963	0.359226	FAM13C		ENSG00000154370	143.292	4.25235	1.93141	2.20169	0.0276875	0.283429	TRIM11		ENSG00000134256	131.475	-0.10841	1.82186	-0.0595055	0.95255	0.999962	CD101
ENSG00000104904	7754.76	0.514904	0.247564	2.07988	0.0375361	0.359375	OAZ1		ENSG00000167548	324.554	2.20059	0.999558	2.20156	0.0276965	0.283429	KMT2D		ENSG00000236137	3.92198	0.636308	4.77873	0.133154	0.894071	NA	LOC101929099
ENSG00000160179	36.9679	5.34384	2.57023	2.07913	0.0376054	0.359573	ABCG1		ENSG00000110031	117.767	4.49496	2.04334	2.19981	0.0278201	0.284269	LPXN		ENSG00000116830	506.289	-0.572856	1.50391	-0.38091	0.70327	0.999962	TTF2
ENSG00000163947	335.939	1.62191	0.782492	2.07275	0.0381951	0.363163	ARHGEF3		ENSG00000186352	130.535	4.50627	2.04874	2.19953	0.0278401	0.284269	ANKRD37		ENSG00000134253	500.654	0.591374	1.43728	0.411454	0.68074	0.999962	TRIM45
ENSG00000223891	122.687	2.829	1.36549	2.07179	0.038285	0.363163	OSER1-DT		ENSG00000144283	486.116	2.81307	1.27935	2.19883	0.0278901	0.28448	PKP4		ENSG00000198162	431.395	0.812713	1.48462	0.547422	0.584089	0.999962	MAN1A2
ENSG00000255079	19.4165	7.65813	3.69753	2.07115	0.038345	0.36319	NA		ENSG00000184428	177.664	3.64469	1.65768	2.19866	0.0279018	0.28448	TOP1MT		ENSG00000183508	47.7602	-5.57719	2.72018	-2.0503	0.0403354	NA	TENT5C
ENSG00000204650	113.478	3.3874	1.63634	2.07011	0.0384418	0.363808	LINC02210		ENSG00000119919	38.5803	6.29579	2.8658	2.19687	0.0280295	0.285426	NKX2-3		ENSG00000228217	4.8547	0.56912	4.60656	0.123546	0.901675	NA	NA
ENSG00000149679	157.452	3.4088	1.64956	2.0665	0.0387815	0.365386	CABLES2		ENSG00000156253	171.51	3.95521	1.80045	2.19678	0.0280358	0.285426	RWDD2B		ENSG00000196505	325.263	0.69442	1.52241	0.456131	0.648296	0.999962	GDAP2
ENSG00000089818	189.852	3.2696	1.58257	2.066	0.038828	0.365591	NECAP1		ENSG00000269837	30.0601	7.00073	3.18745	2.19634	0.0280677	0.28554	NA		ENSG00000065183	424.315	-3.36174	1.56492	-2.14819	0.0316985	0.285846	WDR3
ENSG00000130300	2297.4	0.79631	0.385639	2.06491	0.0389314	0.366028	PLVAP		ENSG00000130590	32.1745	7.57291	3.44964	2.19527	0.028144	0.286107	SAMD10		ENSG00000155761	25.1024	0.70021	3.93361	0.178007	0.858717	NA	SPAG17
ENSG00000141655	23.9859	6.39106	3.09535	2.06473	0.0389486	0.366028	TNFRSF11A		ENSG00000004478	699.068	1.78297	0.81247	2.1945	0.0281994	0.286272	FKBP4		ENSG00000116874	211.711	0.0845071	1.66889	0.0506369	0.959615	0.999962	WARS2
ENSG00000108518	11910.2	0.48264	0.233836	2.06401	0.039017	0.366261	PFN1		ENSG00000226746	97.4745	4.59286	2.09293	2.19447	0.0282016	0.286272	SMCR5		ENSG00000231365	208.801	-5.15353	2.17928	-2.36478	0.0180408	0.285571	WARS2-AS1
ENSG00000136159	458.671	1.40085	0.678772	2.0638	0.0390367	0.366261	NUDT15		ENSG00000159433	173.175	3.0891	1.40855	2.1931	0.0283004	0.286528	STARD9		ENSG00000143067	56.1405	-1.34079	2.99276	-0.44801	0.654146	NA	ZNF697
ENSG00000204301	411.487	1.56117	0.7565	2.06368	0.039048	0.366261	NOTCH4		ENSG00000176473	202.326	3.8892	1.7735	2.19296	0.0283105	0.286528	WDR25		ENSG00000092621	5884.66	0.236911	1.28353	0.184578	0.85356	0.999962	PHGDH
ENSG00000170906	2567.33	0.688589	0.333754	2.06316	0.0390972	0.366261	NDUFA3		ENSG00000136603	2713.84	1.28768	0.587261	2.19268	0.0283302	0.286528	SKIL		ENSG00000134250	1492.58	2.34151	1.55245	1.50827	0.131487	0.464008	NOTCH2
ENSG00000110435	442.077	1.5038	0.729156	2.06239	0.039171	0.366444	PDHX		ENSG00000171428	85.0274	4.92782	2.24828	2.19181	0.028393	0.286953	NAT1		ENSG00000265808	1375.94	0.1314	1.33487	0.098437	0.921585	0.999962	SEC22B
ENSG00000103152	679.111	1.25009	0.60627	2.06193	0.039214	0.366444	MPG		ENSG00000256594	85.9536	4.8107	2.196	2.19066	0.0284762	0.28745	LOC374443		ENSG00000274642	3.91707	-0.164149	4.778	-0.0343552	0.972594	NA	NA
ENSG00000174775	104.701	3.53883	1.71628	2.06191	0.0392159	0.366444	HRAS		ENSG00000146373	351.34	2.1275	0.971278	2.19041	0.0284945	0.28745	RNF217		ENSG00000270231	280.395	4.64646	1.96737	2.36175	0.0181887	0.285571	NBPF8
ENSG00000132676	1480.36	0.846937	0.410883	2.06126	0.0392782	0.366563	DAP3		ENSG00000101347	76.1033	4.9323	2.25202	2.19017	0.0285117	0.28745	SAMHD1		ENSG00000275131	25.9471	0.916907	3.09582	0.296176	0.767096	NA	NA
ENSG00000107262	226.241	2.05944	1.00003	2.05938	0.0394577	0.367633	BAG1		ENSG00000092931	217.795	3.87163	1.76788	2.18999	0.0285251	0.28745	MFSD11		ENSG00000286106	5.48174	-0.428537	4.77469	-0.0897517	0.928485	NA	NOTCH2NLR
ENSG00000242372	1440.45	0.867424	0.421538	2.05776	0.0396132	0.367964	EIF6		ENSG00000144134	142.017	3.88626	1.77534	2.18903	0.0285947	0.287524	RABL2A		ENSG00000273136	85.4879	-0.498665	2.09657	-0.237848	0.811999	0.999962	NBPF26
ENSG00000271122	99.9596	3.88204	1.88715	2.0571	0.039677	0.367964	LOC101930085		ENSG00000123096	61.365	5.2637	2.40536	2.18832	0.0286464	0.287627	SSPN		ENSG00000226067	16.4488	-2.9178	4.23675	-0.688688	0.49102	NA	NA
ENSG00000256073	92.6191	3.7791	1.83784	2.05628	0.0397559	0.368234	URB1-AS1		ENSG00000075240	76.0328	4.95944	2.26724	2.18743	0.0287108	0.288064	GRAMD4		ENSG00000234998	14.8506	-6.94138	4.78952	-1.44929	0.147258	NA	NA
ENSG00000164035	865.904	1.0688	0.520149	2.0548	0.0398986	0.368632	EMCN		ENSG00000147130	1049.2	1.5234	0.696669	2.18669	0.0287651	0.288192	ZMYM3		ENSG00000223345	27.5321	-4.32323	3.52259	-1.22729	0.219714	NA	NA
ENSG00000071051	291.233	6.88507	3.35892	2.04978	0.0403855	0.371276	NCK2		ENSG00000070182	152.27	4.34438	1.98784	2.18548	0.0288538	0.288872	SPTB		ENSG00000227193	2.15694	0.588883	4.78962	0.12295	0.902147	NA	NA
ENSG00000196793	161.575	3.24021	1.58146	2.04887	0.040475	0.371762	ZNF239		ENSG00000162931	32.3556	6.82014	3.12182	2.18467	0.0289134	0.289157	TRIM17		ENSG00000213244	8.03549	0.266633	4.77129	0.0558827	0.955435	NA	NA
ENSG00000085514	34.9115	5.37101	2.62277	2.04784	0.040576	0.371871	PILRA		ENSG00000130254	288.907	3.2282	1.47779	2.18448	0.0289271	0.289157	SAFB2		ENSG00000188610	17.7171	-1.74792	4.08399	-0.427993	0.668656	NA	FAM72B
ENSG00000146376	166.68	2.22985	1.08895	2.04769	0.0405899	0.371871	ARHGAP18		ENSG00000183853	473.05	1.89816	0.869215	2.18376	0.0289796	0.289157	KIRREL1		ENSG00000171943	72.6072	-0.169184	2.14639	-0.0788223	0.937174	NA	SRGAP2C
ENSG00000147813	200.324	2.12274	1.03699	2.04702	0.0406559	0.371871	NAPRT		ENSG00000131089	188.198	3.89036	1.78157	2.18367	0.0289867	0.289157	ARHGEF9		ENSG00000273213	108.219	1.78067	1.94956	0.913368	0.361049	0.857642	H3-2
ENSG00000162512	188.427	3.19923	1.5637	2.04593	0.0407631	0.371871	SDC3		ENSG00000198743	1003.18	1.6361	0.74972	2.18228	0.029089	0.289761	SLC5A3		ENSG00000263513	6.26751	-0.144814	4.7731	-0.0303396	0.975796	NA	FAM72C
ENSG00000175756	2110.89	0.745843	0.364559	2.04587	0.0407687	0.371871	AURKAIP1		ENSG00000272970	258.839	2.55431	1.17103	2.18125	0.0291646	0.290305	LOC107986163		ENSG00000232527	57.9436	0.920717	2.31156	0.39831	0.690402	NA	LINC02802
ENSG00000198346	70.7744	3.36421	1.64462	2.04559	0.0407971	0.371871	ZNF813		ENSG00000151322	30.1803	6.97576	3.20211	2.17849	0.0293695	0.292135	NPAS3		ENSG00000266338	702.943	2.14598	1.49609	1.43439	0.151461	0.504886	NBPF15
ENSG00000124193	6796.15	0.584817	0.286057	2.04441	0.0409134	0.371871	SRSF6		ENSG00000177096	142.172	4.32554	1.98686	2.17708	0.0294747	0.292971	PHETA2		ENSG00000196369	77.0244	2.04829	2.16018	0.948204	0.343026	NA	SRGAP2B
ENSG00000125746	68.4338	4.18406	2.04715	2.04385	0.0409685	0.371871	EML2		ENSG00000165124	1038.53	1.50336	0.690763	2.17638	0.0295268	0.293087	SVEP1		ENSG00000215784	17.6635	-4.68722	4.1293	-1.13511	0.256328	NA	FAM72D
ENSG00000198668	7584.61	0.505076	0.247171	2.04343	0.0410102	0.371871	CALM1		ENSG00000165506	642.109	2.93232	1.34736	2.17636	0.0295287	0.293087	DNAAF2		ENSG00000272419	3.91707	-0.164149	4.778	-0.0343552	0.972594	NA	NA
ENSG00000116791	982.617	1.02274	0.500897	2.04182	0.0411693	0.371913	CRYZ		ENSG00000159792	249.315	2.59565	1.19348	2.17485	0.0296411	0.293572	PSKH1		ENSG00000162825	27.3581	2.47756	3.50026	0.707822	0.479056	NA	NBPF20
ENSG00000197769	29.8936	6.49257	3.1799	2.04175	0.041176	0.371913	MAP1LC3C		ENSG00000257261	95.7055	4.62641	2.12723	2.17485	0.0296412	0.293572	NA		ENSG00000272150	8.8249	1.76312	4.71788	0.37371	0.70862	NA	NBPF25P
ENSG00000206178	1888.2	1.1347	0.555779	2.04164	0.0411869	0.371913	NA		ENSG00000198816	127.731	4.28812	1.97396	2.17234	0.0298298	0.295019	ZNF358		ENSG00000117262	295.958	0.914709	1.54093	0.593608	0.552774	0.999962	GPR89A
ENSG00000117899	1127.89	0.936337	0.458783	2.04091	0.0412594	0.371913	MESD		ENSG00000174775	140.448	3.67676	1.69327	2.1714	0.0299009	0.295508	HRAS		ENSG00000174827	146.927	7.39842	2.19096	3.37679	0.000733363	0.169614	PDZK1
ENSG00000112893	379.023	1.57946	0.774005	2.04063	0.0412872	0.371937	MAN2A1		ENSG00000183150	177.287	4.08349	1.88082	2.17112	0.0299219	0.295508	GPR19		ENSG00000265491	187.056	-5.41064	2.17027	-2.49307	0.0126642	0.285571	RNF115
ENSG00000111450	109.464	3.52348	1.72846	2.03851	0.0414988	0.372708	STX2		ENSG00000122912	107.109	4.52232	2.08404	2.16998	0.0300086	0.296153	SLC25A16		ENSG00000186141	500.366	5.40123	1.85532	2.91121	0.00360034	0.285571	POLR3C
ENSG00000171503	242.213	2.36988	1.16349	2.03686	0.0416639	0.373964	ETFDH		ENSG00000233757	135.37	4.23235	1.95158	2.16867	0.0301075	0.296918	NA		ENSG00000131788	863.159	0.812753	1.40928	0.576714	0.564133	0.999962	PIAS3
ENSG00000126746	156.43	3.18565	1.56587	2.03443	0.041908	0.375189	ZNF384		ENSG00000139921	1797.9	1.37169	0.632875	2.16739	0.0302048	0.297397	TMX1		ENSG00000198483	26.8331	-0.158051	3.83701	-0.0411911	0.967144	NA	ANKRD35
ENSG00000205084	106.441	3.19587	1.57119	2.03404	0.0419474	0.375189	TMEM231		ENSG00000197063	86.7848	4.23905	1.95606	2.16714	0.0302242	0.297397	MAFG		ENSG00000131779	220.102	-2.64631	2.00413	-1.32043	0.186693	0.573812	PEX11B
ENSG00000153179	340.756	1.83142	0.900656	2.03343	0.042009	0.375189	RASSF3		ENSG00000103174	38.6904	6.11618	2.82283	2.16668	0.0302589	0.297397	NAGPA		ENSG00000265241	1753.83	-0.159128	1.31608	-0.120911	0.903762	0.999962	RBM8A
ENSG00000185641	1663.95	0.821827	0.404249	2.03297	0.0420553	0.375189	NA		ENSG00000171862	1316.33	1.65604	0.764339	2.16663	0.0302634	0.297397	PTEN		ENSG00000211451	22.4258	0.291476	3.82977	0.0761082	0.939333	NA	GNRHR2
ENSG00000167645	894.466	1.16332	0.57291	2.03054	0.0423018	0.376164	YIF1B		ENSG00000137872	488.66	1.86293	0.860813	2.16415	0.0304529	0.298835	SEMA6D		ENSG00000234222	7.67142	-2.17768	4.60781	-0.472607	0.636494	NA	LIX1L-AS1
ENSG00000138326	28988.7	0.424249	0.208962	2.03027	0.0423288	0.376164	RPS24		ENSG00000162885	171.745	2.79139	1.29074	2.16263	0.0305697	0.299599	B3GALNT2		ENSG00000271601	127.44	-2.96681	2.1844	-1.35818	0.174407	0.548751	LIX1L
ENSG00000148090	67.0918	3.5387	1.74326	2.02993	0.0423636	0.376164	AUH		ENSG00000181585	31.2162	7.54603	3.48945	2.16253	0.0305777	0.299599	TMIE		ENSG00000121851	96.4836	-4.50109	2.47788	-1.81651	0.069292	0.343595	POLR3GL
ENSG00000113558	7355.68	0.507767	0.250277	2.02882	0.042477	0.376917	SKP1		ENSG00000157741	364.591	2.13277	0.986524	2.16191	0.0306254	0.299599	UBN2		ENSG00000265972	537.043	5.21094	1.82304	2.85838	0.00425806	0.285571	TXNIP
ENSG00000225880	91.4398	3.82167	1.88442	2.02804	0.0425567	0.377397	LINC00115		ENSG00000176994	83.5537	4.76926	2.20672	2.16124	0.030677	0.299599	SMCR8		ENSG00000271425	20.6053	2.73616	3.90344	0.700963	0.483326	NA	NBPF10
ENSG00000171345	984.023	1.13006	0.557746	2.02612	0.0427525	0.377404	KRT19		ENSG00000123405	121.15	4.32342	2.00107	2.16055	0.0307303	0.299599	NFE2		ENSG00000277406	5.36075	-2.301	4.69057	-0.490559	0.623738	NA	NA
ENSG00000102010	50.4367	4.53761	2.23966	2.02603	0.0427616	0.377404	BMX		ENSG00000214013	115.258	4.0677	1.88289	2.16035	0.0307456	0.299599	GANC		ENSG00000287978	80.978	6.82928	2.50021	2.73148	0.00630501	0.285571	LOC100996756
ENSG00000154721	73.9419	4.21108	2.07902	2.02552	0.0428144	0.377645	JAM2		ENSG00000135476	286.67	3.09726	1.4337	2.16033	0.0307469	0.299599	ESPL1		ENSG00000276975	69.5881	-2.95995	2.5955	-1.14042	0.254113	NA	NA
ENSG00000184672	18.2795	7.67296	3.78864	2.02526	0.042841	0.377655	RALYL		ENSG00000139625	68.916	4.90666	2.27217	2.15946	0.0308143	0.299623	MAP3K12		ENSG00000268043	70.2234	-1.24214	2.22261	-0.558863	0.576255	NA	NBPF12
ENSG00000145354	1008.17	1.10329	0.545043	2.02422	0.0429474	0.377994	CISD2		ENSG00000187229	23.4064	8.37584	3.87978	2.15884	0.0308625	0.299623	NA		ENSG00000230832	3.12402	-1.12784	4.64147	-0.242992	0.808012	NA	NA
ENSG00000125810	394.598	1.49747	0.739805	2.02414	0.0429562	0.377994	CD93		ENSG00000132623	115.038	4.0537	1.87836	2.15811	0.0309194	0.299623	ANKEF1		ENSG00000131791	594.586	4.55906	1.91101	2.38569	0.0170473	0.285571	PRKAB2
ENSG00000156515	962.144	1.64859	0.814597	2.02381	0.0429902	0.378068	HK1		ENSG00000122756	43.2894	5.30219	2.45703	2.15796	0.0309307	0.299623	CNTFR		ENSG00000180867	32.5164	0.0451726	2.82529	0.0159887	0.987243	NA	NA
ENSG00000162819	1046.23	0.998723	0.493615	2.02328	0.0430439	0.378315	BROX		ENSG00000091262	63.5158	5.04154	2.33746	2.15684	0.0310178	0.299966	ABCC6		ENSG00000131781	7.84101	0.388854	4.77154	0.0814945	0.935049	NA	FMO5
ENSG00000171135	807.184	1.06533	0.526706	2.02263	0.0431118	0.378463	JAGN1		ENSG00000166135	698.455	1.6529	0.766374	2.15678	0.0310227	0.299966	HIF1AN		ENSG00000226015	13.0713	0.69754	4.0512	0.172181	0.863295	NA	NA
ENSG00000128394	66.7695	4.14597	2.0508	2.02163	0.0432141	0.378558	APOBEC3F		ENSG00000177380	114.395	4.42903	2.05424	2.15605	0.0310801	0.300118	PPFIA3		ENSG00000131778	27.2975	-2.60859	3.52941	-0.739103	0.459845	NA	CHD1L
ENSG00000136888	6033.79	0.533066	0.263829	2.0205	0.0433314	0.378848	ATP6V1G1		ENSG00000047644	146.744	4.02571	1.86722	2.15599	0.0310843	0.300118	WWC3		ENSG00000278811	36.7663	-1.58762	3.4404	-0.461465	0.644465	NA	LINC00624
ENSG00000166164	319.579	1.65584	0.81995	2.01945	0.0434409	0.378848	BRD7		ENSG00000146733	340.837	2.88821	1.33977	2.15575	0.0311034	0.300118	PSPH		ENSG00000116128	551.206	1.8576	1.46241	1.27023	0.204002	0.603109	BCL9
ENSG00000247363	19.6291	7.44063	3.68572	2.01877	0.0435107	0.378848	LOC100507250		ENSG00000251128	23.2607	8.37994	3.88828	2.15518	0.031148	0.300246	WWC2-AS1		ENSG00000162836	187.652	2.52144	2.04042	1.23575	0.216552	0.627613	ACP6
ENSG00000135002	428.883	1.45098	0.718758	2.01874	0.0435143	0.378848	RFK		ENSG00000102221	227.284	2.52376	1.17111	2.15502	0.0311601	0.300246	JADE3		ENSG00000188092	100.102	4.90633	2.43677	2.01346	0.0440667	0.303397	GPR89B
ENSG00000149564	1288.91	0.933354	0.462524	2.01796	0.0435957	0.379225	ESAM		ENSG00000006715	771.074	1.96663	0.912822	2.15445	0.0312049	0.300261	VPS41		ENSG00000215859	2.36389	2.14465	4.73854	0.452597	0.650839	NA	NA
ENSG00000096093	421.303	1.49946	0.743104	2.01783	0.0436088	0.379225	EFHC1		ENSG00000171307	358.746	3.05193	1.41716	2.15355	0.0312755	0.300632	ZDHHC16		ENSG00000263956	48.0217	-0.0493844	2.60076	-0.0189885	0.98485	NA	NBPF11
ENSG00000069424	29.9303	5.61954	2.78585	2.01718	0.0436771	0.379481	KCNAB2		ENSG00000116984	757.204	1.75368	0.814375	2.1534	0.0312869	0.300632	MTR		ENSG00000227733	27.5245	0.152504	3.55022	0.042956	0.965737	NA	LOC101927468
ENSG00000223751	18.2846	7.6407	3.7885	2.01681	0.0437152	0.379481	NA		ENSG00000124160	413.147	2.24314	1.0421	2.15251	0.0313572	0.300963	NCOA5		ENSG00000274020	78.2339	-4.1793	2.6411	-1.58241	0.113556	NA	LINC01138
ENSG00000124145	577.05	1.23821	0.614565	2.01478	0.0439278	0.379575	SDC4		ENSG00000198440	217.272	3.48169	1.61808	2.15174	0.0314175	0.30126	ZNF583		ENSG00000231551	27.2616	-1.86404	3.56403	-0.523014	0.600965	NA	NA
ENSG00000101986	39.6642	5.03338	2.49861	2.01448	0.0439596	0.379575	ABCD1		ENSG00000127578	380.135	2.4192	1.1245	2.15135	0.0314488	0.301351	WFIKKN1		ENSG00000225871	11.1658	-0.0419101	4.76949	-0.00878712	0.992989	NA	NA
ENSG00000100084	79.2997	3.98748	1.9797	2.01418	0.0439901	0.379575	HIRA		ENSG00000170571	71.3002	5.00198	2.3262	2.15028	0.0315334	0.301377	EMB		ENSG00000274210	2.34946	-0.383721	4.78736	-0.0801529	0.936116	NA	RNVU1-27
ENSG00000100567	3009.99	0.638995	0.317256	2.01413	0.0439959	0.379575	PSMA3		ENSG00000105419	486.245	1.87321	0.871444	2.14955	0.031591	0.301443	MEIS3		ENSG00000270629	67.5954	0.481252	2.20373	0.21838	0.827133	NA	NBPF14
ENSG00000134882	1029.6	0.963515	0.478448	2.01383	0.0440269	0.379575	UBAC2		ENSG00000141337	23.0576	8.38711	3.90225	2.1493	0.0316105	0.301443	ARSG		ENSG00000178104	190.192	-1.73018	1.73939	-0.994705	0.31988	0.80301	PDE4DIP
ENSG00000149273	47315.3	0.396746	0.197017	2.01377	0.044034	0.379575	RPS3		ENSG00000155304	542.148	1.78292	0.829534	2.1493	0.0316107	0.301443	HSPA13		ENSG00000269713	97.2742	-0.331456	1.98261	-0.167181	0.867227	0.999962	NBPF9
ENSG00000285755	18.8788	7.52831	3.74196	2.01186	0.0442347	0.380862	NA		ENSG00000134452	163.233	3.80208	1.76968	2.14846	0.0316775	0.301574	FBH1		ENSG00000274265	24.9164	-3.95718	3.63874	-1.08751	0.27681	NA	NA
ENSG00000228506	93.0736	3.76732	1.87451	2.00976	0.0444568	0.381882	NA		ENSG00000114302	181.226	3.47101	1.61573	2.14826	0.0316933	0.301574	PRKAR2A		ENSG00000215861	9.23511	-3.77726	4.65526	-0.811398	0.417137	NA	NA
ENSG00000134333	10382	0.487582	0.242666	2.00927	0.0445082	0.381882	LDHA		ENSG00000196867	36.2834	6.22656	2.89996	2.14712	0.0317836	0.301574	ZFP28		ENSG00000286219	65.7679	5.62798	2.68763	2.09403	0.0362569	NA	NOTCH2NLC
ENSG00000176476	156.839	3.01913	1.50304	2.00868	0.0445707	0.382008	SGF29		ENSG00000138834	159.932	3.56363	1.65979	2.14704	0.0317902	0.301574	MAPK8IP3		ENSG00000277147	39.866	-1.11066	2.69462	-0.412179	0.680208	NA	LINC00869
ENSG00000241956	215.038	2.73737	1.36308	2.00822	0.0446198	0.382008	LOC102546299		ENSG00000109832	118.674	4.4102	2.05417	2.14695	0.0317975	0.301574	DDX25		ENSG00000206828	3.92394	1.00737	4.7804	0.21073	0.833098	NA	RNVU1-30
ENSG00000125814	147.594	3.48794	1.7369	2.00814	0.0446288	0.382008	NAPB		ENSG00000124333	526.645	2.06433	0.96155	2.14687	0.0318033	0.301574	VAMP7		ENSG00000203814	144.559	-2.48338	2.01305	-1.23364	0.217337	0.629291	H2BC18
ENSG00000117395	1086.86	0.933296	0.464808	2.00792	0.044652	0.382008	EBNA1BP2		ENSG00000274211	93.7578	4.60103	2.14347	2.14654	0.0318302	0.301574	SOCS7		ENSG00000183598	13.743	-4.37575	4.55054	-0.961588	0.336256	NA	H3C13
ENSG00000135116	21.0283	6.59151	3.28323	2.00763	0.0446824	0.382048	HRK		ENSG00000138336	1422.89	1.3725	0.639463	2.14633	0.0318464	0.301574	TET1		ENSG00000270882	3.58913	-1.1095	4.63177	-0.239542	0.810685	NA	H4C14
ENSG00000248538	25.9136	6.02636	3.00276	2.00694	0.0447562	0.382075	LOC157273		ENSG00000197180	95.6522	4.71211	2.19566	2.1461	0.0318651	0.301574	CH17-340M24.3		ENSG00000203812	3.18165	0.00449567	4.64362	0.000968139	0.999228	NA	H2AC18
ENSG00000122550	859.707	1.14312	0.569662	2.00666	0.0447862	0.382075	KLHL7		ENSG00000130640	492.492	2.07782	0.968279	2.14588	0.0318822	0.301574	TUBGCP2		ENSG00000220323	113.589	-5.13074	2.31457	-2.21671	0.0266426	0.285571	NA
ENSG00000243364	470.253	1.53655	0.766357	2.00501	0.0449623	0.382671	EFNA4		ENSG00000234616	110.506	4.3178	2.01308	2.14487	0.0319634	0.301899	JRK		ENSG00000261716	488.524	-1.07393	1.50598	-0.71311	0.475778	0.974548	H2BC20P
ENSG00000094841	112.439	3.66865	1.83123	2.00339	0.0451359	0.383186	UPRT		ENSG00000142599	919.447	1.62856	0.759405	2.14452	0.0319914	0.301957	RERE		ENSG00000270276	7.39671	-0.705116	4.60018	-0.15328	0.878177	NA	H4C15
ENSG00000188846	23790.3	0.429445	0.214363	2.00335	0.0451395	0.383186	RPL14		ENSG00000116273	147.335	3.65997	1.70799	2.14285	0.032125	0.302431	PHF13		ENSG00000184678	342.323	-4.07473	1.90024	-2.14432	0.0320069	0.28595	H2BC21
ENSG00000198841	28.0263	5.82856	2.91034	2.00271	0.0452085	0.383223	KTI12		ENSG00000112406	190.945	2.99647	1.39854	2.14257	0.0321478	0.302431	HECA		ENSG00000184260	748.054	-0.983561	1.38043	-0.712505	0.476152	0.974548	H2AC20
ENSG00000160766	84.2443	3.05684	1.52689	2.00201	0.0452838	0.383642	GBAP1		ENSG00000151693	98.473	4.52651	2.1143	2.1409	0.0322821	0.303225	ASAP2		ENSG00000184270	40.9643	-2.96994	2.9961	-0.991269	0.321554	NA	H2AC21
ENSG00000149557	163.335	2.2972	1.14798	2.00108	0.0453841	0.384005	FEZ1		ENSG00000104341	1717.94	1.66787	0.779251	2.14035	0.0323267	0.303263	LAPTM4B		ENSG00000178096	216.085	-3.74283	2.05038	-1.82544	0.0679352	0.341048	BOLA1
ENSG00000091972	588.295	1.29685	0.648113	2.00096	0.0453966	0.384005	CD200		ENSG00000241749	48.4845	5.64713	2.63901	2.13987	0.0323657	0.303423	RPSAP52		ENSG00000159164	61.0427	-1.12562	2.91506	-0.386138	0.699394	NA	SV2A
ENSG00000221926	106.508	2.95097	1.47485	2.00087	0.0454068	0.384005	TRIM16		ENSG00000224594	24.0442	8.20524	3.83788	2.13796	0.0325197	0.304249	NA		ENSG00000143368	284.435	-2.55156	1.75046	-1.45765	0.144937	0.491265	SF3B4
ENSG00000100442	1642.63	0.794806	0.397275	2.00065	0.0454305	0.384005	FKBP3		ENSG00000118985	118.944	4.42053	2.068	2.13759	0.0325503	0.30433	ELL2		ENSG00000014914	56.3829	-0.80674	2.77988	-0.290207	0.771658	NA	MTMR11
ENSG00000169446	505.137	1.30026	0.650166	1.99989	0.0455124	0.384477	MMGT1		ENSG00000174276	119.972	4.34035	2.03094	2.13711	0.0325891	0.304391	ZNHIT2		ENSG00000264522	353.966	-1.0253	1.56624	-0.654622	0.512711	0.998137	OTUD7B
ENSG00000105609	50.5966	5.60095	2.80194	1.99896	0.045613	0.384859	LILRB5		ENSG00000180263	153.623	3.4102	1.59582	2.13697	0.0326008	0.304391	FGD6		ENSG00000285184	14.6821	-0.482792	4.76863	-0.101243	0.919357	NA	NA
ENSG00000147465	104.224	3.49873	1.75356	1.99522	0.0460192	0.386551	STAR		ENSG00000204220	222.505	3.39192	1.58787	2.13614	0.0326678	0.304812	PFDN6		ENSG00000136631	644.105	-5.42343	2.00117	-2.71013	0.00672566	0.285571	VPS45
ENSG00000153208	127.834	3.25559	1.63244	1.99431	0.0461184	0.386725	MERTK		ENSG00000087076	182.854	3.82133	1.79021	2.13457	0.0327958	0.305556	HSD17B14		ENSG00000023902	644.311	-0.271321	1.40974	-0.192462	0.84738	0.999962	PLEKHO1
ENSG00000144369	789.688	1.06018	0.531819	1.99349	0.0462073	0.387071	FAM171B		ENSG00000104154	104.506	4.49779	2.10848	2.13319	0.0329089	0.305987	SLC30A4		ENSG00000143401	6103.13	-0.187636	1.27937	-0.146663	0.883398	0.999962	ANP32E
ENSG00000286787	46.7032	4.76472	2.39135	1.99248	0.0463182	0.387077	LOC105372493		ENSG00000131844	859.567	1.56384	0.733168	2.13299	0.0329255	0.305987	MCCC2		ENSG00000118298	459.933	-3.75355	1.81573	-2.06724	0.0387114	0.297526	CA14
ENSG00000096968	104.078	3.21993	1.61626	1.99221	0.0463478	0.387077	JAK2		ENSG00000224940	24.0733	8.18226	3.83627	2.13287	0.0329357	0.305987	PRRT4		ENSG00000117362	316.677	-0.110034	1.52519	-0.0721446	0.942487	0.999962	APH1A
ENSG00000177613	477.122	1.80585	0.9066	1.99189	0.0463832	0.387077	CSTF2T		ENSG00000100532	331.771	3.2812	1.53872	2.13242	0.0329723	0.305987	CGRRF1		ENSG00000118292	129.27	-3.8327	2.40156	-1.59592	0.110506	0.422415	C1orf54
ENSG00000135535	4515.89	0.595167	0.298912	1.99111	0.0464691	0.38747	CD164		ENSG00000070540	137.761	4.06559	1.90668	2.13228	0.0329837	0.305987	WIPI1		ENSG00000159208	77.6617	-1.01103	3.12162	-0.323878	0.74603	NA	CIART
ENSG00000172757	18790.6	0.477712	0.239982	1.99062	0.0465232	0.387702	CFL1		ENSG00000122490	149.256	3.95968	1.85711	2.13217	0.0329926	0.305987	SLC66A2		ENSG00000266472	3481.9	0.367566	1.29284	0.284308	0.776174	0.999962	MRPS21
ENSG00000005302	224.774	1.87898	0.944564	1.98926	0.0466725	0.38838	MSL3		ENSG00000169105	110.484	4.2936	2.01428	2.13158	0.0330416	0.306033	CHST14		ENSG00000117360	1073.17	0.612554	1.37788	0.444561	0.656637	0.999962	PRPF3
ENSG00000169704	51.9878	4.56834	2.29685	1.98896	0.0467056	0.38838	GP9		ENSG00000282851	60.6513	5.13908	2.41176	2.13084	0.0331024	0.306391	BISPR		ENSG00000163125	358.252	0.46612	1.5099	0.308709	0.757543	0.999962	RPRD2
ENSG00000136828	23.3036	6.93388	3.48625	1.98892	0.0467095	0.38838	RALGPS1		ENSG00000196597	158.31	4.12264	1.93544	2.13008	0.0331649	0.306764	ZNF782		ENSG00000143374	115.186	-3.22395	2.04354	-1.57763	0.114651	0.429621	TARS2
ENSG00000162244	22959.8	0.416845	0.209718	1.98764	0.0468513	0.389096	RPL29		ENSG00000164663	203.07	3.23491	1.51905	2.12957	0.0332075	0.306954	USP49		ENSG00000143369	35.0548	-8.25567	3.53767	-2.33365	0.0196142	NA	ECM1
ENSG00000272106	41.9941	4.86501	2.44826	1.98713	0.0469082	0.389096	NA		ENSG00000028137	118.899	4.30499	2.0224	2.12866	0.0332824	0.307441	TNFRSF1B		ENSG00000143382	12.9475	0.919237	4.76949	0.192733	0.847168	NA	ADAMTSL4
ENSG00000147145	39.462	4.95463	2.49358	1.98696	0.0469272	0.389096	LPAR4		ENSG00000120875	279.05	2.25303	1.05871	2.12809	0.0333293	0.307652	DUSP4		ENSG00000143384	724.902	-1.08985	1.44226	-0.755652	0.449858	0.949983	MCL1
ENSG00000110063	314.693	1.6246	0.818328	1.98527	0.0471144	0.389651	DCPS		ENSG00000100068	93.6131	4.60795	2.16565	2.12774	0.0333583	0.307652	LRP5L		ENSG00000143420	755.779	-2.58438	1.5849	-1.63063	0.102968	0.408251	ENSA
ENSG00000198860	1209.37	0.896108	0.451429	1.98505	0.0471394	0.389651	TSEN15		ENSG00000174485	52.992	5.43618	2.5551	2.12758	0.0333719	0.307652	DENND4A		ENSG00000143457	559.249	1.45339	1.42717	1.01837	0.308503	0.783913	GOLPH3L
ENSG00000267547	17.6547	7.62871	3.84377	1.98469	0.0471786	0.389651	NA		ENSG00000265944	24.8571	8.05878	3.78904	2.12687	0.0334311	0.30784	LINC01387		ENSG00000143387	40.1228	0.161154	2.79754	0.0576057	0.954063	NA	CTSK
ENSG00000255508	31.3901	4.88817	2.46361	1.98415	0.047239	0.389695	TUT1		ENSG00000102967	203.901	3.79632	1.78561	2.12607	0.0334975	0.307991	DHODH		ENSG00000143437	597.601	1.31689	1.50287	0.876252	0.380893	0.879766	ARNT
ENSG00000135917	21.38	7.08972	3.57399	1.9837	0.0472892	0.389695	SLC19A3		ENSG00000146858	109.907	4.39117	2.06616	2.12528	0.0335636	0.30821	ZC3HAV1L		ENSG00000143379	491.937	-0.769791	1.50474	-0.511577	0.608947	0.999962	SETDB1
ENSG00000107554	255.059	2.8362	1.43033	1.98289	0.0473793	0.39022	DNMBP		ENSG00000085872	109.735	3.31925	1.56275	2.12397	0.0336726	0.308925	CHERP		ENSG00000143418	463.018	-0.082307	1.45006	-0.0567612	0.954735	0.999962	CERS2
ENSG00000180964	1738.81	0.801437	0.4048	1.97983	0.0477223	0.391891	TCEAL8		ENSG00000100218	78.2644	4.91557	2.31454	2.12378	0.0336884	0.308925	RSPH14		ENSG00000143409	47.8554	0.787549	3.13992	0.250818	0.801955	NA	MINDY1
ENSG00000139370	151.164	2.55047	1.28956	1.97778	0.0479533	0.393407	SLC15A4		ENSG00000167695	79.7768	4.74086	2.23295	2.12314	0.0337422	0.30901	TLCD3A		ENSG00000143363	321.385	-3.9826	1.84444	-2.15925	0.030831	0.285752	PRUNE1
ENSG00000065600	427.567	1.38476	0.700359	1.97722	0.0480173	0.393502	PACC1		ENSG00000120519	120.387	3.94222	1.8581	2.12164	0.033868	0.309793	SLC10A7		ENSG00000163141	8.41366	-0.867947	4.77219	-0.181876	0.85568	NA	BNIPL
ENSG00000130147	209.24	3.14753	1.59269	1.97623	0.0481289	0.393763	SH3BP4		ENSG00000125812	93.4502	4.48399	2.11351	2.12159	0.0338724	0.309793	GZF1		ENSG00000143443	117.723	-2.29018	2.07752	-1.10236	0.270305	0.723824	C1orf56
ENSG00000111237	1899.74	0.735556	0.372361	1.97538	0.0482248	0.394111	VPS29		ENSG00000155066	25.6514	7.36795	3.47353	2.12117	0.0339072	0.309848	PROM2		ENSG00000197622	384.502	-3.75086	1.85978	-2.01683	0.0437128	0.302762	CDC42SE1
ENSG00000136810	3923.85	0.57737	0.292498	1.97393	0.0483896	0.394735	TXN		ENSG00000109265	95.4397	4.38642	2.06866	2.12041	0.0339711	0.310082	CRACD		ENSG00000213190	1405.5	-0.861803	1.36311	-0.632234	0.527234	0.999962	MLLT11
ENSG00000235505	62.7111	3.81111	1.93088	1.97377	0.0484079	0.394735	CASP17P		ENSG00000167635	1900.86	1.27241	0.600178	2.12006	0.0340008	0.310148	ZNF146		ENSG00000143458	213.916	4.37437	2.03136	2.15341	0.0312861	0.285752	GABPB2
ENSG00000173113	3479.01	0.652622	0.330717	1.97336	0.0484551	0.394903	TRMT112		ENSG00000088298	161.735	3.93754	1.85767	2.11961	0.0340392	0.310252	EDEM2		ENSG00000143434	78.5073	0.355561	2.13027	0.166909	0.867442	NA	SEMA6C
ENSG00000106028	3320.85	0.605133	0.306795	1.97244	0.0485599	0.395321	SSBP1		ENSG00000286742	28.4047	6.93607	3.27327	2.119	0.0340905	0.310252	NA		ENSG00000163154	10.2071	1.46851	4.77229	0.307716	0.758299	NA	TNFAIP8L2
ENSG00000184916	34.7937	5.18696	2.63106	1.97143	0.0486747	0.395602	JAG2		ENSG00000112167	125.639	4.19871	1.98212	2.11829	0.0341501	0.310252	SAYSD1		ENSG00000163156	425.674	0.0655353	1.4643	0.0447553	0.964302	0.999962	SCNM1
ENSG00000236780	38.1303	5.09725	2.58807	1.96952	0.0488935	0.396501	LINC01829		ENSG00000144959	30.236	6.75063	3.18689	2.11825	0.034154	0.310252	NCEH1		ENSG00000163155	209.762	-2.59027	1.9505	-1.328	0.184178	0.568062	LYSMD1
ENSG00000172183	49.2651	5.57361	2.82998	1.96949	0.0488967	0.396501	ISG20		ENSG00000288075	222.641	3.36646	1.5893	2.11821	0.0341575	0.310252	NA		ENSG00000163159	1318.85	-0.980186	1.35015	-0.725983	0.467849	0.966122	VPS72
ENSG00000162595	111.382	3.4676	1.76138	1.96868	0.0489895	0.396501	DIRAS3		ENSG00000164199	108.182	4.46189	2.10672	2.11794	0.0341806	0.310252	ADGRV1		ENSG00000143398	1010.91	0.241417	1.35116	0.178674	0.858193	0.999962	PIP5K1A
ENSG00000185133	32.325	4.82195	2.44969	1.96839	0.0490232	0.396501	INPP5J		ENSG00000175967	60.4057	6.30791	2.97851	2.11781	0.0341913	0.310252	FLJ34503		ENSG00000159352	2946.21	0.111388	1.29883	0.0857602	0.931657	0.999962	PSMD4
ENSG00000271447	56.7936	3.89822	1.98061	1.96819	0.0490456	0.396501	MMP28		ENSG00000135596	274.117	2.72682	1.288	2.1171	0.0342517	0.310393	MICAL1		ENSG00000232671	4.50836	0.357453	4.77635	0.074838	0.940344	NA	ZNF687-AS1
ENSG00000234665	20.1305	7.19281	3.65458	1.96816	0.0490492	0.396501	NA		ENSG00000185728	860.144	1.61922	0.765111	2.11632	0.034318	0.310791	YTHDF3		ENSG00000143373	277.589	6.04756	2.10795	2.86894	0.00411855	0.285571	ZNF687
ENSG00000124570	1178.63	0.896565	0.455542	1.96813	0.0490534	0.396501	SERPINB6		ENSG00000154783	125.251	4.16057	1.96872	2.11334	0.0345721	0.312479	FGD5		ENSG00000143393	327.111	-3.57477	1.841	-1.94175	0.052167	0.315242	PI4KB
ENSG00000197892	68.7822	4.01663	2.04215	1.96686	0.0491992	0.396725	KIF13B		ENSG00000259953	104.224	4.57124	2.16381	2.11259	0.0346355	0.312645	NA		ENSG00000143390	175.012	-1.65299	2.12455	-0.778042	0.436544	0.938709	RFX5
ENSG00000165682	41.7341	4.84822	2.46551	1.96642	0.0492502	0.396725	CLEC1B		ENSG00000198380	603.132	1.72767	0.818259	2.1114	0.034738	0.313366	GFPT1		ENSG00000237976	64.6993	3.53222	2.44282	1.44596	0.148188	NA	NA
ENSG00000130717	543.183	1.27898	0.650488	1.96619	0.049277	0.396725	UCK1		ENSG00000168702	71.8789	5.43115	2.5733	2.11058	0.0348084	0.313393	LRP1B		ENSG00000143416	956.409	-0.273565	1.37275	-0.199282	0.842042	0.999962	SELENBP1
ENSG00000185483	121.4	3.24989	1.653	1.96606	0.0492919	0.396725	ROR1		ENSG00000089820	132.435	3.2395	1.53509	2.1103	0.0348321	0.313393	ARHGAP4		ENSG00000159377	2379.05	0.186293	1.30423	0.142838	0.886418	0.999962	PSMB4
ENSG00000225706	73.6001	3.77108	1.91813	1.96602	0.0492961	0.396725	PTPRD-AS1		ENSG00000142798	479.305	2.06256	0.977698	2.10961	0.0348919	0.313393	HSPG2		ENSG00000143442	934.322	-1.49959	1.40979	-1.0637	0.287464	0.748914	POGZ
ENSG00000128309	1062.14	0.922278	0.469176	1.96574	0.0493283	0.396725	MPST		ENSG00000125885	94.0458	4.55367	2.15859	2.10956	0.034896	0.313393	MCM8		ENSG00000143375	13.2504	2.24362	4.57883	0.489999	0.624135	NA	CGN
ENSG00000273611	1009.47	1.0753	0.547104	1.96545	0.0493624	0.396725	ZNHIT3		ENSG00000105289	30.4076	6.83489	3.24161	2.10849	0.0349889	0.31379	TJP3		ENSG00000143367	147.316	-3.57292	2.40756	-1.48404	0.137798	0.47778	TUFT1
ENSG00000178038	17.3398	7.60209	3.87251	1.96309	0.0496352	0.397727	ALS2CL		ENSG00000164929	115.887	4.39316	2.08534	2.10669	0.0351447	0.314342	BAALC		ENSG00000143376	874.501	-1.04836	1.41194	-0.742491	0.45779	0.957871	SNX27
ENSG00000250317	735.207	1.18697	0.604747	1.96275	0.0496752	0.397832	SMIM20		ENSG00000186105	31.339	6.66194	3.1626	2.10648	0.0351629	0.314342	LRRC70		ENSG00000159409	36.9006	-0.109433	2.7532	-0.0397475	0.968294	NA	CELF3
ENSG00000048162	544.025	1.34465	0.685233	1.96233	0.0497244	0.397848	NOP16		ENSG00000157379	251.368	3.65636	1.73578	2.10647	0.0351638	0.314342	DHRS1		ENSG00000178796	90.9637	0.44195	2.0437	0.216251	0.828792	0.999962	RIIAD1
ENSG00000263002	77.1718	3.9563	2.01764	1.96085	0.049896	0.398737	ZNF234		ENSG00000204315	123.761	4.2347	2.01177	2.10497	0.0352941	0.3151	FKBPL		ENSG00000143436	1046.43	0.22357	1.34856	0.165784	0.868327	0.999962	MRPL9
ENSG00000179348	64.0977	4.01746	2.04973	1.96	0.0499958	0.398864	GATA2		ENSG00000197785	117.383	4.28345	2.03572	2.10414	0.0353662	0.315375	ATAD3A		ENSG00000159445	431.513	0.844863	1.45893	0.579097	0.562524	0.999962	THEM4
ENSG00000256771	245.53	2.51088	1.2812	1.9598	0.0500198	0.398864	ZNF253		ENSG00000130340	150.286	3.37423	1.60459	2.10287	0.0354775	0.315576	SNX9		ENSG00000197747	394.508	0.162577	1.50619	0.107939	0.914044	0.999962	S100A10
ENSG00000145362	120.523	3.3098	1.6891	1.95951	0.0500534	0.398917	ANK2		ENSG00000251095	23.4344	8.15568	3.8785	2.10279	0.035484	0.315576	NA		ENSG00000163191	1489.94	2.24433	1.33894	1.6762	0.0936995	0.38883	S100A11
ENSG00000146858	58.325	4.26576	2.17827	1.95833	0.0501918	0.39959	ZC3HAV1L		ENSG00000125246	100.945	4.46346	2.12326	2.10217	0.0355384	0.315686	CLYBL		ENSG00000237975	77.6032	-3.38755	2.7162	-1.24716	0.212337	NA	FLG-AS1
ENSG00000167088	4919.71	0.539034	0.275497	1.95659	0.0503957	0.400587	SNRPD1		ENSG00000099804	136.511	3.86034	1.8364	2.10213	0.035542	0.315686	CDC34		ENSG00000197915	146.512	1.66424	1.93645	0.859431	0.390103	0.892321	HRNR
ENSG00000136167	82.6392	3.6791	1.88148	1.95543	0.0505326	0.401438	LCP1		ENSG00000273951	28.8664	7.05659	3.35768	2.10163	0.0355861	0.315875	NA		ENSG00000143631	86.4164	-2.20993	2.77431	-0.79657	0.425701	0.926624	FLG
ENSG00000164743	83.8399	3.81427	1.95151	1.95452	0.0506392	0.401663	C8orf48		ENSG00000276564	50.6196	5.41648	2.57775	2.10124	0.0356196	0.31597	NA		ENSG00000244094	387.482	-6.45477	1.93628	-3.33358	0.000857345	0.169614	SPRR2F
ENSG00000186468	12960.4	0.440808	0.225535	1.9545	0.0506423	0.401663	RPS23		ENSG00000152926	475.474	2.20165	1.04841	2.09999	0.0357295	0.316547	ZNF117		ENSG00000197956	463.912	1.05782	1.48757	0.711104	0.47702	0.974548	S100A6
ENSG00000131171	3571.77	0.611846	0.313084	1.95426	0.0506709	0.401674	SH3BGRL		ENSG00000129295	110.413	4.31351	2.05407	2.09998	0.0357304	0.316547	LRRC6		ENSG00000196154	16.2929	1.52906	4.65462	0.328503	0.742532	NA	S100A4
ENSG00000151748	92.91	3.61699	1.85155	1.95349	0.0507612	0.402174	SAV1		ENSG00000071994	448.888	3.11478	1.48373	2.09928	0.035792	0.316688	PDCD2		ENSG00000188643	509.841	2.68652	1.45163	1.85069	0.0642143	0.333956	S100A16
ENSG00000166676	98.7456	3.58568	1.83917	1.94962	0.0512216	0.403769	TVP23A		ENSG00000166086	640.992	1.67331	0.797367	2.09854	0.0358576	0.317066	JAM3		ENSG00000189171	628.112	1.15874	1.40541	0.824483	0.409665	0.909461	S100A13
ENSG00000133106	99.573	2.75101	1.4113	1.94927	0.0512627	0.403769	EPSTI1		ENSG00000177030	143.865	3.17732	1.51455	2.09786	0.0359172	0.31739	DEAF1		ENSG00000160679	1343.25	0.498494	1.33618	0.373074	0.709094	0.999962	CHTOP
ENSG00000181444	65.41	3.97647	2.04186	1.94747	0.0514781	0.404674	ZNF467		ENSG00000162813	114.197	4.19596	2.00139	2.09652	0.0360358	0.317831	BPNT1		ENSG00000143553	1217.32	0.117418	1.33917	0.0876793	0.930132	0.999962	SNAPIN
ENSG00000130724	1475.9	0.811502	0.41674	1.94726	0.0515034	0.404674	CHMP2A		ENSG00000196526	113.973	4.10109	1.95717	2.09542	0.0361337	0.3182	AFAP1		ENSG00000143621	5717.54	-0.408868	1.29523	-0.315671	0.752252	0.999962	ILF2
ENSG00000113734	229.855	2.2009	1.13138	1.94531	0.0517372	0.405453	BNIP1		ENSG00000167306	43.2962	5.12109	2.44403	2.09534	0.0361403	0.3182	MYO5B		ENSG00000169418	168.451	1.95045	2.09606	0.93053	0.352097	0.846534	NPR1
ENSG00000157191	1350.75	0.869301	0.447003	1.94473	0.0518071	0.405453	NECAP2		ENSG00000132965	66.0612	4.92746	2.35197	2.09504	0.0361677	0.3182	ALOX5AP		ENSG00000143624	922.273	-2.69253	1.71495	-1.57003	0.116408	0.432692	INTS3
ENSG00000254837	73.711	4.00118	2.05802	1.94419	0.0518722	0.405453	LOC100287896		ENSG00000108599	122.058	3.47313	1.65815	2.09459	0.0362079	0.3182	AKAP10		ENSG00000143554	44.8097	-0.946702	3.21135	-0.294799	0.768148	NA	SLC27A3
ENSG00000267321	286.066	1.65198	0.849793	1.94398	0.0518984	0.405453	NA		ENSG00000197619	116.491	3.77521	1.80253	2.0944	0.0362243	0.3182	ZNF615		ENSG00000143614	260.894	-4.13493	2.08354	-1.98458	0.0471917	0.308934	GATAD2B
ENSG00000072849	1282.24	0.852118	0.438351	1.94392	0.0519054	0.405453	DERL2		ENSG00000230910	27.3252	7.66731	3.66177	2.09388	0.0362706	0.318281	NA		ENSG00000223599	11.7797	1.70245	4.77218	0.356746	0.721282	NA	NA
ENSG00000163704	43.351	4.7529	2.4454	1.94361	0.0519426	0.405453	PRRT3		ENSG00000225479	25.641	7.84428	3.74733	2.0933	0.0363227	0.318335	PLCB1-IT1		ENSG00000198837	174.354	1.86297	2.07835	0.896373	0.370054	0.869331	DENND4B
ENSG00000136942	23843.1	0.402976	0.207457	1.94245	0.0520821	0.406132	RPL35		ENSG00000215375	56.0717	5.28314	2.52477	2.09252	0.0363921	0.318593	MYL5		ENSG00000160741	96.1287	-3.59656	2.44753	-1.46947	0.141707	0.48472	CRTC2
ENSG00000106538	855.678	1.12472	0.579047	1.94236	0.052094	0.406132	RARRES2		ENSG00000144036	529.046	1.76124	0.841714	2.09245	0.0363982	0.318593	EXOC6B		ENSG00000143570	22.7663	-3.67773	3.77145	-0.975149	0.329486	NA	SLC39A1
ENSG00000183060	136.556	3.31548	1.70707	1.94221	0.0521119	0.406132	LYSMD4		ENSG00000041988	171.193	3.39619	1.62338	2.09205	0.0364341	0.318706	THAP3		ENSG00000273026	5.57449	-5.51488	4.7976	-1.14951	0.250347	NA	NA
ENSG00000269235	19.283	7.21603	3.7166	1.94157	0.0521895	0.406309	ZNF350-AS1		ENSG00000174165	82.7853	4.65547	2.22705	2.09042	0.0365797	0.319174	ZDHHC24		ENSG00000143578	759.349	0.568003	1.37875	0.411969	0.680362	0.999962	CREB3L4
ENSG00000203809	20.489	7.05102	3.63505	1.93973	0.052412	0.407274	LIN28B-AS1		ENSG00000117528	168.221	3.20095	1.53176	2.08972	0.0366431	0.319242	ABCD3		ENSG00000143543	31.1084	-4.15614	3.34951	-1.24082	0.214672	NA	JTB
ENSG00000108239	73.4618	3.97247	2.04796	1.93972	0.0524143	0.407274	TBC1D12		ENSG00000139146	2666.69	1.2215	0.584531	2.08971	0.0366442	0.319242	SINHCAF		ENSG00000272654	15.6869	0.595246	4.72114	0.126081	0.899668	NA	NA
ENSG00000100625	66.4995	4.00134	2.06293	1.93964	0.0524236	0.407274	SIX4		ENSG00000121486	159.845	3.38701	1.62091	2.08957	0.0366567	0.319242	TRMT1L		ENSG00000143545	158.162	0.398951	1.73814	0.229528	0.818459	0.999962	RAB13
ENSG00000123689	17.0351	7.5671	3.90133	1.93962	0.0524262	NA	G0S2		ENSG00000129467	124.104	4.12368	1.97472	2.08823	0.0367768	0.319887	ADCY4		ENSG00000177954	17950.9	0.446974	1.27127	0.351596	0.725141	0.999962	RPS27
ENSG00000014914	124.666	3.03971	1.56792	1.9387	0.0525385	0.407355	MTMR11		ENSG00000140564	105.112	4.12258	1.97528	2.08709	0.0368803	0.3201	FURIN		ENSG00000231416	4.40599	3.16542	4.68864	0.675124	0.499597	NA	NA
ENSG00000254999	6454.66	0.533149	0.275034	1.93849	0.0525641	0.407355	BRK1		ENSG00000179119	146.285	3.79659	1.81915	2.08701	0.0368871	0.3201	SPTY2D1		ENSG00000143549	3716.18	-0.229827	1.29084	-0.178044	0.858688	0.999962	TPM3
ENSG00000198715	524.082	1.24839	0.644133	1.93809	0.0526123	0.407355	GLMP		ENSG00000091972	591.301	1.87426	0.898131	2.08685	0.0369017	0.3201	CD200		ENSG00000143612	1754.82	-0.0455415	1.31943	-0.0345161	0.972466	0.999962	C1orf43
ENSG00000171806	170.042	3.27151	1.68932	1.93658	0.0527968	0.40752	METTL18		ENSG00000159917	72.2499	4.88912	2.34301	2.08668	0.0369169	0.3201	ZNF235		ENSG00000143569	1410.17	0.15839	1.34779	0.117518	0.906449	0.999962	UBAP2L
ENSG00000117616	765.122	1.12644	0.581696	1.93647	0.0528096	0.40752	RSRP1		ENSG00000184207	227.957	3.6091	1.73123	2.0847	0.0370962	0.321177	PGP		ENSG00000143575	961.441	-0.544978	1.35602	-0.401895	0.687761	0.999962	HAX1
ENSG00000172890	369.191	1.78751	0.923202	1.9362	0.0528428	0.40752	NADSYN1		ENSG00000182118	85.7447	4.50036	2.16006	2.08344	0.0372111	0.32155	FAM89A		ENSG00000143515	294.488	2.60165	1.59484	1.63129	0.102829	0.407867	ATP8B2
ENSG00000080709	52.5688	4.4822	2.31513	1.93605	0.0528619	0.40752	KCNN2		ENSG00000196550	35.875	6.17087	2.96234	2.08311	0.0372413	0.32155	FAM72A		ENSG00000226855	7.8999	0.712644	4.5927	0.155169	0.876688	NA	NA
ENSG00000112996	432.684	1.39463	0.720452	1.93577	0.0528961	0.40752	MRPS30		ENSG00000173157	42.5789	5.72465	2.74939	2.08215	0.0373287	0.321583	ADAMTS20		ENSG00000160714	141.599	-3.80705	2.21679	-1.71737	0.0859121	0.376676	UBE2Q1
ENSG00000138030	17.0837	7.5398	3.897	1.93477	0.0530184	NA	KHK		ENSG00000201700	64.623	5.03561	2.41858	2.08205	0.0373375	0.321583	SNORD113-3		ENSG00000160710	1973.85	-0.00402964	1.30909	-0.00307819	0.997544	0.999962	ADAR
ENSG00000143256	1666.42	0.782155	0.404448	1.93389	0.0531271	0.4076	PFDN2		ENSG00000162591	156.011	3.67407	1.76574	2.08075	0.0374564	0.321758	MEGF6		ENSG00000143603	25.8578	-0.0544402	3.88984	-0.0139955	0.988834	NA	KCNN3
ENSG00000123329	75.3543	3.31308	1.71335	1.93369	0.0531509	0.4076	ARHGAP9		ENSG00000198088	160.4	4.01461	1.93026	2.07982	0.0375418	0.322292	NUP62CL		ENSG00000163344	306.823	-4.93444	2.08203	-2.37001	0.0177874	0.285571	PMVK
ENSG00000037241	776.061	1.2042	0.622786	1.93357	0.0531662	0.4076	RPL26L1		ENSG00000150627	99.3983	4.4668	2.14802	2.0795	0.0375715	0.322347	WDR17		ENSG00000163346	99.8032	-1.5799	2.2374	-0.706131	0.480107	0.977571	PBXIP1
ENSG00000128951	2294.89	0.839257	0.434182	1.93296	0.0532411	0.4076	DUT		ENSG00000103512	121.996	3.72184	1.79436	2.07419	0.0380614	0.325141	NOMO1		ENSG00000163348	75.991	-0.245009	2.73049	-0.0897308	0.928501	NA	PYGO2
ENSG00000224616	89.7643	3.5501	1.83676	1.93281	0.0532594	0.4076	NA		ENSG00000185880	104.549	3.93435	1.89732	2.07363	0.0381134	0.325184	TRIM69		ENSG00000160691	240.041	0.793104	1.63347	0.485533	0.627298	0.999962	SHC1
ENSG00000257953	26.2846	5.95682	3.08229	1.9326	0.0532859	0.4076	NA		ENSG00000167703	24.4825	7.22675	3.4871	2.07242	0.038226	0.325822	SLC43A2		ENSG00000173207	2783.85	-0.510715	1.30142	-0.392428	0.694742	0.999962	CKS1B
ENSG00000185651	2016.75	0.839156	0.434264	1.93237	0.0533142	0.4076	UBE2L3		ENSG00000188690	971.855	2.43612	1.17555	2.07232	0.0382352	0.325822	UROS		ENSG00000160688	1078.57	0.197713	1.34558	0.146935	0.883183	0.999962	FLAD1
ENSG00000117010	95.1559	3.75229	1.94185	1.93232	0.0533198	0.4076	ZNF684		ENSG00000124444	109.689	4.23702	2.04504	2.07185	0.038279	0.325935	ZNF576		ENSG00000232093	15.8451	-1.10997	4.70722	-0.235801	0.813587	NA	NA
ENSG00000136144	439.925	1.46758	0.760161	1.93062	0.0535298	0.408191	RCBTB1		ENSG00000196188	266.534	3.26655	1.57696	2.07143	0.038319	0.325935	CTSE		ENSG00000143537	100.251	0.666806	1.98882	0.335277	0.737416	0.999962	ADAM15
ENSG00000114115	6125.17	0.503158	0.260651	1.93039	0.0535585	0.408191	RBP1		ENSG00000123094	104.222	4.14226	2.00008	2.07105	0.0383546	0.326037	RASSF8		ENSG00000243364	420.891	-5.35039	2.0415	-2.62082	0.00877189	0.285571	EFNA4
ENSG00000204305	112.221	3.3865	1.75459	1.93008	0.0535967	0.408191	AGER		ENSG00000136997	238.359	3.73704	1.8048	2.07061	0.0383954	0.326053	MYC		ENSG00000143590	19.5952	0.148348	4.32301	0.034316	0.972625	NA	EFNA3
ENSG00000150867	648.259	1.41404	0.732696	1.92991	0.0536178	0.408191	PIP4K2A		ENSG00000173926	175.531	3.3561	1.62156	2.06968	0.0384827	0.326389	MARCHF3		ENSG00000169242	194.106	-3.6395	1.90941	-1.90609	0.0566387	0.323436	EFNA1
ENSG00000142748	17.0402	7.52578	3.90126	1.92906	0.0537231	NA	FCN3		ENSG00000038219	641.312	1.97588	0.954813	2.06939	0.0385092	0.326389	BOD1L1		ENSG00000169241	701.364	0.893823	1.39595	0.640297	0.521979	0.999962	SLC50A1
ENSG00000278875	20.2662	7.04105	3.65096	1.92855	0.0537871	0.408806	NA		ENSG00000172292	113.907	3.571	1.72567	2.06934	0.0385137	0.326389	CERS6		ENSG00000179085	644.069	0.648801	1.40027	0.463338	0.643122	0.999962	DPM3
ENSG00000173207	3212.8	0.610389	0.316584	1.92805	0.0538489	0.408898	CKS1B		ENSG00000106341	77.6546	4.69756	2.27239	2.06723	0.0387124	0.327649	PPP1R17		ENSG00000163463	145.475	-0.431467	1.77205	-0.243484	0.80763	0.999962	KRTCAP2
ENSG00000143222	2058.77	0.707433	0.367242	1.92634	0.0540617	0.410093	UFC1		ENSG00000166165	1096.86	1.62241	0.784906	2.06701	0.0387333	0.327649	CKB		ENSG00000163462	61.1607	0.899599	2.70792	0.33221	0.73973	NA	TRIM46
ENSG00000136816	135.836	3.52728	1.83108	1.92634	0.0540618	0.410093	TOR1B		ENSG00000182810	97.2967	4.44405	2.15227	2.06482	0.0389398	0.328528	DDX28		ENSG00000169231	126.851	4.02081	2.13247	1.88552	0.05936	0.328821	THBS3
ENSG00000072506	1888.94	0.733856	0.38104	1.92593	0.0541133	0.410274	HSD17B10		ENSG00000053372	530.047	2.37086	1.1485	2.06431	0.0389885	0.328528	MRTO4		ENSG00000173171	239.05	0.134477	1.59838	0.0841333	0.93295	0.999962	MTX1
ENSG00000225792	53.7007	4.41289	2.29576	1.9222	0.054581	0.412419	LOC105375304		ENSG00000108389	512.366	2.02225	0.9797	2.06416	0.039003	0.328528	MTMR4		ENSG00000160766	88.8684	1.64663	2.55132	0.645404	0.518666	0.999962	GBAP1
ENSG00000243795	28.2771	5.5124	2.86779	1.92217	0.0545838	0.412419	LINC02044		ENSG00000138115	80.5378	4.67768	2.26762	2.06281	0.0391303	0.328645	CYP2C8		ENSG00000177628	419.996	2.51303	1.52982	1.64269	0.100447	0.402202	GBA
ENSG00000106803	4227.55	0.562723	0.292763	1.92211	0.0545914	0.412419	SEC61B		ENSG00000116285	227.637	2.36563	1.14682	2.06277	0.0391342	0.328645	ERRFI1		ENSG00000160767	174.346	-0.432854	1.69874	-0.254809	0.79887	0.999962	FAM189B
ENSG00000280832	207.665	1.99548	1.0385	1.92149	0.0546697	0.4128	NA		ENSG00000129675	49.8363	5.38392	2.61103	2.06199	0.0392085	0.328645	ARHGEF6		ENSG00000116521	359.817	-0.425032	1.51121	-0.281252	0.778517	0.999962	SCAMP3
ENSG00000178498	107.112	3.2994	1.71828	1.92017	0.0548365	0.413426	DTX3		ENSG00000125848	1451.88	1.32471	0.642446	2.06198	0.0392097	0.328645	FLRT3		ENSG00000176444	453.352	1.5197	1.57284	0.966214	0.333937	0.820372	CLK2
ENSG00000185909	546.923	1.29717	0.675915	1.91914	0.0549666	0.413564	KLHDC8B		ENSG00000186777	60.0695	5.05352	2.45222	2.06079	0.0393226	0.32899	ZNF732		ENSG00000143630	126.405	-4.06767	2.34578	-1.73404	0.0829118	0.371437	HCN3
ENSG00000099899	287.329	1.79599	0.936144	1.9185	0.0550474	0.41373	TRMT2A		ENSG00000125378	726.986	7.53194	3.65504	2.0607	0.039332	0.32899	BMP4		ENSG00000143627	101.46	-4.23447	2.31846	-1.82642	0.0677877	0.341048	PKLR
ENSG00000270964	162.986	2.70855	1.41182	1.91848	0.05505	0.41373	NA		ENSG00000185808	252.823	3.35707	1.62919	2.06058	0.039343	0.32899	PIGP		ENSG00000160752	1115.76	-1.4148	1.40102	-1.00984	0.312573	0.790526	FDPS
ENSG00000132963	4999.8	0.527847	0.275223	1.91789	0.0551252	0.41373	POMP		ENSG00000108947	134.348	3.63521	1.76533	2.05922	0.0394733	0.329572	EFNB3		ENSG00000225855	15.3899	-3.80522	4.35998	-0.872761	0.382793	NA	RUSC1-AS1
ENSG00000136425	63.5185	4.11925	2.14785	1.91785	0.05513	0.41373	CIB2		ENSG00000166262	108.939	4.33199	2.10376	2.05917	0.0394782	0.329572	FAM227B		ENSG00000160753	95.4962	0.777873	2.09602	0.371118	0.710549	0.999962	RUSC1
ENSG00000181924	1081.95	0.8948	0.466573	1.91781	0.0551345	0.41373	COA4		ENSG00000143569	1287.47	1.44156	0.700766	2.05712	0.0396748	0.330966	UBAP2L		ENSG00000116539	743.834	0.673724	1.42586	0.472503	0.636568	0.999962	ASH1L
ENSG00000164758	367.217	1.51143	0.788345	1.91722	0.0552105	0.41373	MED30		ENSG00000104177	184.305	2.9594	1.4388	2.05686	0.0397001	0.330978	MYEF2		ENSG00000235919	52.642	-5.0671	2.81343	-1.80104	0.0716969	NA	ASH1L-AS1
ENSG00000090621	849.499	1.0726	0.559479	1.91714	0.0552199	0.41373	PABPC4		ENSG00000172380	515.089	1.73508	0.843843	2.05616	0.0397668	0.331102	GNG12		ENSG00000125459	216.557	0.668461	1.66204	0.402193	0.687542	0.999962	MSTO1
ENSG00000140497	598.621	1.22798	0.640582	1.91698	0.0552405	0.41373	SCAMP2		ENSG00000100241	93.9102	4.12421	2.00588	2.05606	0.0397771	0.331102	SBF1		ENSG00000163374	197.24	-2.66853	1.97083	-1.35402	0.175731	0.550948	YY1AP1
ENSG00000167526	51451.2	0.386167	0.201564	1.91585	0.0553836	0.414382	RPL13		ENSG00000164307	125.972	4.29743	2.09028	2.05591	0.0397912	0.331102	ERAP1		ENSG00000132676	1422.26	0.632262	1.32755	0.476263	0.633887	0.999962	DAP3
ENSG00000005513	24.3864	5.88735	3.07804	1.9127	0.055787	0.416138	SOX8		ENSG00000072422	180.225	3.47515	1.69069	2.05547	0.0398341	0.331102	RHOBTB1		ENSG00000203761	47.2496	0.819793	3.51014	0.23355	0.815335	NA	NA
ENSG00000171502	25.8839	6.43279	3.36577	1.91124	0.0559735	0.416544	COL24A1		ENSG00000182580	233.114	3.22436	1.56962	2.05423	0.0399531	0.33169	EPHB3		ENSG00000116580	459.135	0.923846	1.46124	0.632236	0.527233	0.999962	GON4L
ENSG00000165912	129.344	2.34457	1.22677	1.91118	0.0559818	0.416544	PACSIN3		ENSG00000092847	737.851	1.5971	0.777814	2.05332	0.0400418	0.331773	AGO1		ENSG00000132718	166.562	-3.85752	2.08851	-1.84702	0.0647442	0.334846	SYT11
ENSG00000236552	1818.59	0.732481	0.383295	1.91101	0.0560034	0.416544	RPL13AP5		ENSG00000130779	268.646	2.92518	1.42577	2.05165	0.040204	0.332368	CLIP1		ENSG00000143622	314.754	-1.29503	1.6229	-0.797972	0.424887	0.926418	RIT1
ENSG00000197024	44.738	4.55461	2.38368	1.91074	0.0560374	0.416544	ZNF398		ENSG00000234630	58.8004	5.02854	2.4517	2.05104	0.0402627	0.332467	NA		ENSG00000132680	543.683	-0.846507	1.44374	-0.586331	0.557653	0.999962	KHDC4
ENSG00000105146	23.3943	5.93829	3.10946	1.90975	0.0561651	0.416647	AURKC		ENSG00000205277	91.1857	4.49643	2.1929	2.05045	0.0403203	0.332665	MUC12		ENSG00000116584	120.415	-0.506646	2.42682	-0.208769	0.834628	0.999962	ARHGEF2
ENSG00000151465	1457.04	0.820072	0.429549	1.90914	0.0562434	0.417019	CDC123		ENSG00000141034	95.4808	4.30012	2.09731	2.05031	0.0403346	0.332665	GID4		ENSG00000163479	4272.45	-0.000427301	1.28611	-0.000332243	0.999735	0.999999	SSR2
ENSG00000170088	81.4243	3.69027	1.93341	1.90868	0.0563029	0.417251	TMEM192		ENSG00000171827	140.247	4.00626	1.95608	2.04811	0.0405493	0.333541	ZNF570		ENSG00000160803	221.178	-4.68443	2.13294	-2.19623	0.0280752	0.285571	UBQLN4
ENSG00000169976	1881.37	0.732775	0.384066	1.90794	0.0563992	0.417592	SF3B5		ENSG00000175449	117.136	4.36323	2.13071	2.04779	0.0405809	0.333541	RFESD		ENSG00000116586	1205.24	-0.674971	1.36286	-0.49526	0.620417	0.999962	LAMTOR2
ENSG00000138639	80.1805	3.41908	1.79249	1.90745	0.0564619	0.417736	ARHGAP24		ENSG00000117971	57.1764	6.17079	3.01355	2.04768	0.0405916	0.333541	CHRNB4		ENSG00000254726	315.559	0.688173	1.57996	0.435564	0.663153	0.999962	MEX3A
ENSG00000150459	3511.2	0.577195	0.3029	1.90556	0.0567067	0.41794	SAP18		ENSG00000152078	189.11	3.86051	1.88548	2.0475	0.0406093	0.333541	TLCD4		ENSG00000160789	310.387	-2.37025	1.7228	-1.37581	0.168881	0.537059	LMNA
ENSG00000069943	73.0484	3.82685	2.00912	1.90474	0.0568135	0.418519	PIGB		ENSG00000156521	61.7687	4.49574	2.19627	2.04698	0.0406596	0.333558	TYSND1		ENSG00000160785	233.894	-4.18321	2.06361	-2.02713	0.0426493	0.301629	SLC25A44
ENSG00000084207	25849	0.460988	0.242208	1.90327	0.0570051	0.419387	GSTP1		ENSG00000182934	425.175	1.93957	0.947846	2.04629	0.0407276	0.333918	SRPRA		ENSG00000160783	652.466	0.974229	1.40673	0.692547	0.488594	0.982457	PMF1
ENSG00000166743	64.2437	4.01375	2.10896	1.90319	0.0570164	0.419387	ACSM1		ENSG00000203724	97.2098	4.28747	2.09728	2.0443	0.0409235	0.335128	C1orf53		ENSG00000242252	18.7675	4.87692	4.07593	1.19652	0.231495	NA	BGLAP
ENSG00000197054	29.2286	5.39674	2.83618	1.90282	0.0570643	0.41953	ZNF763		ENSG00000205339	1170.23	1.35399	0.662554	2.04359	0.0409937	0.335217	IPO7		ENSG00000160781	10.9841	0.802247	4.77011	0.168182	0.86644	NA	PAQR6
ENSG00000239305	52.5889	4.26623	2.2427	1.90228	0.057135	0.419842	RNF103		ENSG00000142166	156.42	3.52023	1.72271	2.04342	0.0410107	0.335217	IFNAR1		ENSG00000198952	805.028	0.14047	1.43711	0.097745	0.922135	0.999962	SMG5
ENSG00000105613	17.4958	7.3445	3.86215	1.90166	0.0572153	0.420223	MAST1		ENSG00000136929	568.115	2.70373	1.32319	2.04335	0.0410177	0.335217	HEMGN		ENSG00000163472	47.7406	-1.04308	3.14656	-0.3315	0.740267	NA	TMEM79
ENSG00000136026	1105.14	0.877786	0.461758	1.90096	0.0573066	0.420511	CKAP4		ENSG00000189164	84.3829	4.48252	2.19386	2.04321	0.0410312	0.335217	ZNF527		ENSG00000198715	360.08	-3.73203	1.90197	-1.96219	0.0497407	0.31111	GLMP
ENSG00000166441	23901.9	0.393725	0.207123	1.90093	0.0573114	0.420511	RPL27A		ENSG00000021826	89.9363	4.46516	2.18626	2.04238	0.0411142	0.335698	CPS1		ENSG00000163468	6246.83	0.235877	1.28036	0.184226	0.853836	0.999962	CCT3
ENSG00000203760	1409.91	0.792858	0.417238	1.90025	0.0574	0.420872	CENPW		ENSG00000173085	148.738	3.30335	1.61873	2.04071	0.0412796	0.335965	COQ2		ENSG00000163467	21.0089	5.49629	3.86566	1.42183	0.155077	NA	TSACC
ENSG00000033170	507.88	1.34331	0.706961	1.90012	0.0574175	0.420872	FUT8		ENSG00000149294	601.019	1.64024	0.80376	2.04071	0.0412796	0.335965	NCAM1		ENSG00000116604	110.292	-4.86403	2.39256	-2.03298	0.0420546	0.300502	MEF2D
ENSG00000100368	17.8521	7.28113	3.83299	1.8996	0.0574863	0.420959	CSF2RB		ENSG00000253982	132.801	3.53773	1.73366	2.04062	0.0412885	0.335965	LOC101927752		ENSG00000183856	583.254	0.0198773	1.41698	0.014028	0.988808	0.999962	IQGAP3
ENSG00000100814	1683.31	0.757637	0.399169	1.89804	0.0576914	0.421418	CCNB1IP1		ENSG00000288054	83.5161	5.19528	2.54598	2.04058	0.0412924	0.335965	NA		ENSG00000163382	1782.8	-0.201612	1.31386	-0.15345	0.878044	0.999962	NAXE
ENSG00000112419	3198.63	0.694678	0.366101	1.89751	0.0577611	0.421609	PHACTR2		ENSG00000082438	70.2865	4.72258	2.31544	2.0396	0.0413897	0.336558	COBLL1		ENSG00000160818	648.427	0.790959	1.45942	0.541968	0.587841	0.999962	GPATCH4
ENSG00000254685	82.8095	3.20362	1.68873	1.89705	0.0578208	0.421609	FPGT		ENSG00000136267	83.2741	3.5886	1.75989	2.0391	0.04144	0.33677	DGKB		ENSG00000132688	577.02	0.220927	1.42173	0.155393	0.876512	0.999962	NES
ENSG00000162885	312.454	1.56516	0.825174	1.89677	0.0578589	0.421609	B3GALNT2		ENSG00000185811	69.6683	4.24774	2.08384	2.03842	0.0415075	0.337121	IKZF1		ENSG00000143320	2953.17	1.30086	1.29994	1.00071	0.316967	0.798929	CRABP2
ENSG00000235919	83.751	3.81134	2.00955	1.89662	0.0578784	0.421609	ASH1L-AS1		ENSG00000151151	84.3806	4.58858	2.25166	2.03786	0.0415635	0.337188	IPMK		ENSG00000143319	358.658	-0.0563603	1.50645	-0.0374127	0.970156	0.999962	ISG20L2
ENSG00000169598	54.6743	4.26273	2.24763	1.89654	0.0578886	0.421609	DFFB		ENSG00000257167	94.2139	4.39804	2.15817	2.03785	0.0415645	0.337188	TMPO-AS1		ENSG00000143303	115.074	1.85189	2.05489	0.901209	0.367477	0.865272	RRNAD1
ENSG00000167984	47.9695	4.4022	2.32152	1.89626	0.0579262	0.421675	NLRC3		ENSG00000079435	55.2395	5.11664	2.51113	2.03759	0.0415912	0.337208	LIPE		ENSG00000143314	462.057	-0.409571	1.44752	-0.282947	0.777217	0.999962	MRPL24
ENSG00000004779	2358.62	0.70888	0.373884	1.89599	0.0579614	0.421724	NDUFAB1		ENSG00000165895	449.014	1.8744	0.920343	2.03663	0.0416874	0.33779	ARHGAP42		ENSG00000143321	683.789	0.000612255	1.39362	0.000439328	0.999649	0.999999	HDGF
ENSG00000135940	5633.51	0.508959	0.268511	1.89549	0.0580277	0.421999	COX5B		ENSG00000005100	104.528	3.84869	1.89073	2.03556	0.0417941	0.338457	DHX33		ENSG00000143294	254.266	-1.4146	1.67788	-0.843085	0.399181	0.902018	PRCC
ENSG00000114315	649.923	1.11305	0.587494	1.89457	0.0581496	0.422364	HES1		ENSG00000168884	218.405	3.76446	1.85011	2.03472	0.0418794	0.33885	TNIP2		ENSG00000027869	8.40974	-1.36487	4.77403	-0.285895	0.774959	NA	SH2D2A
ENSG00000185201	3914.84	0.63071	0.333257	1.89256	0.0584162	0.423575	IFITM2		ENSG00000116062	991.719	1.43232	0.704105	2.03424	0.0419274	0.33885	MSH6		ENSG00000198400	36.6689	0.630388	3.43205	0.183677	0.854267	NA	NTRK1
ENSG00000166863	167.441	2.94796	1.55911	1.8908	0.0586514	0.424487	TAC3		ENSG00000106868	25.8756	7.06111	3.47131	2.03413	0.041938	0.33885	SUSD1		ENSG00000187800	236.113	0.441931	1.69021	0.261464	0.793734	0.999962	PEAR1
ENSG00000150401	118.829	3.36512	1.7804	1.89009	0.0587458	0.424487	DCUN1D2		ENSG00000135506	471.793	1.97849	0.972694	2.03404	0.041948	0.33885	OS9		ENSG00000132694	93.2222	1.38992	2.42211	0.573846	0.566072	0.999962	ARHGEF11
ENSG00000128563	382.848	1.48257	0.784512	1.8898	0.0587848	0.424487	PRKRIP1		ENSG00000107105	63.5925	4.87397	2.39661	2.0337	0.0419822	0.33885	ELAVL2		ENSG00000237842	2.00271	-1.20118	4.76347	-0.252166	0.800913	NA	NA
ENSG00000186184	2181.77	0.710086	0.375762	1.88973	0.0587947	0.424487	POLR1D		ENSG00000246082	34.6519	6.16279	3.03044	2.03363	0.0419894	0.33885	NUDT16P1		ENSG00000224520	5.30002	-1.30418	4.60987	-0.282909	0.777246	NA	NA
ENSG00000006025	40.002	4.7262	2.50123	1.88955	0.0588177	0.424487	OSBPL7		ENSG00000120594	601.753	1.64495	0.809283	2.0326	0.0420926	0.33888	PLXDC2		ENSG00000117036	225.258	-0.103375	1.67845	-0.0615898	0.95089	0.999962	ETV3
ENSG00000240057	49.5482	4.42227	2.3404	1.88953	0.0588205	0.424487	LOC107986114		ENSG00000184613	41.2123	5.7778	2.84271	2.0325	0.0421031	0.33888	NELL2		ENSG00000183853	919.878	-0.471183	1.43903	-0.327432	0.743341	0.999962	KIRREL1
ENSG00000235026	38.7361	4.7515	2.51507	1.88921	0.0588637	0.424487	DPP10-AS1		ENSG00000132612	273.488	2.45854	1.20969	2.03238	0.0421152	0.33888	VPS4A		ENSG00000231434	4.93617	0.0841539	4.60983	0.0182553	0.985435	NA	NA
ENSG00000126970	498.692	1.42735	0.755612	1.889	0.0588918	0.424487	ZC4H2		ENSG00000175229	81.4249	4.60222	2.26548	2.03146	0.0422084	0.33888	GAL3ST3		ENSG00000163565	367.43	3.20682	1.49783	2.14098	0.0322755	0.28595	IFI16
ENSG00000110888	171.501	2.29563	1.21583	1.88811	0.059011	0.424487	CAPRIN2		ENSG00000104517	552.355	1.78812	0.880244	2.0314	0.0422149	0.33888	UBR5		ENSG00000162706	9.61389	1.03087	4.77133	0.216055	0.828945	NA	CADM3
ENSG00000165716	206.798	1.99238	1.05537	1.88785	0.0590461	0.424487	DIPK1B		ENSG00000112624	39.3194	5.78529	2.84867	2.03087	0.0422678	0.33888	BICRAL		ENSG00000158716	492.408	0.174124	1.43844	0.121051	0.903651	0.999962	DUSP23
ENSG00000147118	64.6688	3.91468	2.07394	1.88755	0.0590859	0.424487	ZNF182		ENSG00000168137	972.222	1.41384	0.696237	2.03069	0.0422867	0.33888	SETD5		ENSG00000158710	644.309	0.643781	1.39789	0.460537	0.645131	0.999962	TAGLN2
ENSG00000175334	4775.55	0.527681	0.279561	1.88754	0.059088	0.424487	BANF1		ENSG00000101452	426.079	1.88287	0.927393	2.03028	0.0423277	0.339013	DHX35		ENSG00000085552	341.938	-0.145933	1.54971	-0.0941681	0.924976	0.999962	IGSF9
ENSG00000164889	61.4563	4.03328	2.13685	1.88749	0.0590945	0.424487	SLC4A2		ENSG00000198663	223.221	2.68468	1.32315	2.02901	0.0424571	0.339853	C6orf89		ENSG00000143315	387.547	-3.60226	1.85832	-1.93845	0.0525678	0.315975	PIGM
ENSG00000161298	81.0274	3.66688	1.94306	1.88717	0.0591374	0.424487	ZNF382		ENSG00000132639	200.72	3.54373	1.74743	2.02797	0.042563	0.340383	SNAP25		ENSG00000162729	31.1485	-4.18207	3.38074	-1.23703	0.216077	NA	IGSF8
ENSG00000253873	34.7749	4.90876	2.6012	1.88712	0.0591446	0.424487	PCDHGA11		ENSG00000171056	69.8963	4.70373	2.32056	2.02698	0.0426642	0.34092	SOX7		ENSG00000162734	112.191	-4.03681	2.33456	-1.72915	0.0837817	0.373245	PEA15
ENSG00000237248	22.4055	6.19955	3.28563	1.88687	0.0591785	0.424524	LINC00987		ENSG00000148481	223.761	3.15686	1.55828	2.02586	0.0427787	0.34115	MINDY3		ENSG00000132716	363.972	0.531771	1.50221	0.353993	0.723344	0.999962	DCAF8
ENSG00000113732	1271.17	0.821949	0.43577	1.8862	0.0592682	0.424756	ATP6V0E1		ENSG00000196154	128.149	3.7919	1.87214	2.02543	0.0428227	0.34115	S100A4		ENSG00000224261	2.95981	1.44362	4.66576	0.309406	0.757013	NA	NA
ENSG00000174010	55.4388	4.19283	2.22338	1.88579	0.0593236	0.424946	KLHL15		ENSG00000050767	65.8688	4.66775	2.30474	2.02528	0.0428383	0.34115	COL23A1		ENSG00000162735	322.114	0.566518	1.54629	0.366372	0.714087	0.999962	PEX19
ENSG00000115282	346.191	1.70546	0.904654	1.8852	0.0594027	0.425223	TTC31		ENSG00000141452	87.6903	4.46404	2.20435	2.02511	0.0428564	0.34115	RMC1		ENSG00000122218	1176.71	0.506863	1.33987	0.378293	0.705213	0.999962	COPA
ENSG00000168884	44.0429	4.61085	2.44653	1.88465	0.059477	0.425223	TNIP2		ENSG00000245556	109.173	4.12356	2.03664	2.02469	0.0428991	0.34115	SCAMP1-AS1		ENSG00000235082	30.9396	-0.769497	2.88026	-0.267162	0.789344	NA	NA
ENSG00000112837	256.045	2.39584	1.27124	1.88465	0.0594772	0.425223	TBX18		ENSG00000258274	35.9868	6.04161	2.98419	2.02454	0.0429145	0.34115	LOC101928731		ENSG00000162736	1410.49	0.104318	1.32945	0.0784671	0.937457	0.999962	NCSTN
ENSG00000129518	1039.7	0.939503	0.498702	1.8839	0.0595788	0.425744	EAPP		ENSG00000236501	55.8987	6.14905	3.03921	2.02324	0.0430483	0.341625	NA		ENSG00000162738	261.716	-2.51913	1.69508	-1.48614	0.137241	0.476847	VANGL2
ENSG00000177694	121.954	2.4926	1.32423	1.8823	0.0597948	0.426669	NAALADL2		ENSG00000107104	125.095	3.95389	1.95562	2.0218	0.0431965	0.342556	KANK1		ENSG00000213080	10.8687	-0.135847	4.36783	-0.0311016	0.975188	NA	NA
ENSG00000183513	1245.05	0.835142	0.443881	1.88146	0.0599098	0.426841	COA5		ENSG00000205726	873.023	1.66458	0.823449	2.02147	0.0432308	0.342556	ITSN1		ENSG00000215845	360.984	-0.326014	1.49467	-0.218117	0.827338	0.999962	TSTD1
ENSG00000146701	3577.21	0.613827	0.326273	1.88133	0.0599268	0.426841	MDH2		ENSG00000196652	151.263	3.19258	1.57985	2.02081	0.0432995	0.342556	ZKSCAN5		ENSG00000158773	222.583	-0.349545	1.62345	-0.21531	0.829526	0.999962	USF1
ENSG00000165113	46.9133	4.49776	2.39159	1.88066	0.0600186	0.426934	GKAP1		ENSG00000225832	21.8663	8.06148	3.99005	2.02039	0.0433425	0.342556	NA		ENSG00000186517	18.393	-0.870276	4.43505	-0.196227	0.844433	NA	ARHGAP30
ENSG00000155329	730.212	1.04681	0.556645	1.88057	0.0600301	0.426934	ZCCHC10		ENSG00000275342	85.6141	4.44253	2.19934	2.01994	0.0433897	0.342569	PRAG1		ENSG00000162755	70.3113	-0.99027	2.65616	-0.37282	0.709283	NA	KLHDC9
ENSG00000119326	1223.34	1.07697	0.573051	1.87935	0.0601962	0.426934	CTNNAL1		ENSG00000099899	264.084	3.03961	1.50535	2.01921	0.0434653	0.34297	TRMT2A		ENSG00000143256	1096.88	0.0245418	1.34427	0.0182566	0.985434	0.999962	PFDN2
ENSG00000146731	4861.18	0.613809	0.326687	1.87889	0.0602594	0.426934	CCT6A		ENSG00000199218	32.2325	7.04929	3.49306	2.01808	0.0435825	0.343699	NA		ENSG00000158793	267.152	5.79537	2.10067	2.75882	0.00580097	0.285571	NIT1
ENSG00000198221	36.2575	4.82548	2.56919	1.87821	0.060352	0.426934	AFDN-DT		ENSG00000054392	99.7437	4.14353	2.05368	2.01761	0.0436323	0.343896	HHAT		ENSG00000158796	554.608	-0.596898	1.42045	-0.420217	0.674327	0.999962	DEDD
ENSG00000164219	788.18	1.00799	0.536746	1.87796	0.060387	0.426934	PGGT1B		ENSG00000184786	154.877	3.92473	1.94708	2.0157	0.0438313	0.344733	TCTE3		ENSG00000143222	1757.67	-0.0150389	1.31594	-0.0114283	0.990882	0.999962	UFC1
ENSG00000229334	60.7956	4.0648	2.16498	1.87753	0.0604461	0.426934	NA		ENSG00000100100	103.903	4.35782	2.16226	2.0154	0.0438628	0.344733	PIK3IP1		ENSG00000224985	5.28334	-0.809517	4.77623	-0.169489	0.865412	NA	NA
ENSG00000158716	363.232	1.42796	0.760653	1.87728	0.0604795	0.426934	DUSP23		ENSG00000155363	481.003	2.0045	0.994593	2.0154	0.0438629	0.344733	MOV10		ENSG00000143258	140.095	-1.15296	1.80135	-0.640052	0.522139	0.999962	USP21
ENSG00000184937	55.4463	4.21067	2.24302	1.87724	0.0604857	0.426934	WT1		ENSG00000204531	54.8878	6.2137	3.08471	2.01436	0.0439722	0.3452	POU5F1		ENSG00000143224	303.724	-3.07496	1.80577	-1.70285	0.0885962	0.381872	PPOX
ENSG00000181788	98.6738	3.5467	1.88934	1.87721	0.0604892	0.426934	SIAH2		ENSG00000121350	76.1518	4.66873	2.31915	2.01312	0.0441018	0.345826	PYROXD1		ENSG00000158850	472.51	0.671103	1.44366	0.464861	0.642031	0.999962	B4GALT3
ENSG00000130303	4822.87	2.17648	1.1607	1.87515	0.0607724	0.428162	BST2		ENSG00000263528	136.84	4.04917	2.01195	2.01256	0.0441608	0.345994	IKBKE		ENSG00000158864	1528.9	-1.52581	1.39864	-1.09092	0.275307	0.731786	NDUFS2
ENSG00000148948	47.7936	3.76192	2.00638	1.87499	0.0607947	0.428162	LRRC4C		ENSG00000135740	80.9082	4.57041	2.27107	2.01244	0.0441732	0.345994	SLC9A5		ENSG00000158869	15.5989	1.93309	4.29743	0.449824	0.652837	NA	FCER1G
ENSG00000126267	4112.61	0.539499	0.28779	1.87463	0.0608435	0.428162	COX6B1		ENSG00000115290	23.0276	7.85778	3.91074	2.00928	0.0445069	0.347844	GRB14		ENSG00000158874	114.888	2.7664	2.4765	1.11706	0.263968	0.712985	APOA2
ENSG00000186130	67.0784	3.76608	2.00923	1.87439	0.0608766	0.428191	ZBTB6		ENSG00000226726	59.5962	4.92714	2.45222	2.00926	0.0445098	0.347844	NA		ENSG00000158882	9.78581	-0.657114	4.77074	-0.137738	0.890447	NA	TOMM40L
ENSG00000164347	544.446	1.44066	0.769008	1.87341	0.0610122	0.428717	GFM2		ENSG00000173276	100.206	4.21706	2.10254	2.0057	0.0448887	0.350016	ZBTB21		ENSG00000143252	818.909	-0.390935	1.37554	-0.284206	0.776253	0.999962	SDHC
ENSG00000178188	159.467	2.08843	1.11532	1.87249	0.0611384	0.429075	SH2B1		ENSG00000198648	281.18	2.26206	1.12825	2.00493	0.04497	0.350256	STK39		ENSG00000188931	28.011	-3.97878	3.5133	-1.13249	0.257428	NA	CFAP126
ENSG00000214050	65.743	3.9567	2.11327	1.87232	0.0611628	0.429075	FBXO16		ENSG00000181804	113.944	4.24225	2.11683	2.00406	0.0450634	0.350621	SLC9A9		ENSG00000162746	7.06211	0.898798	4.77322	0.1883	0.850641	NA	FCRLB
ENSG00000215256	145.681	2.99997	1.60236	1.87222	0.0611763	0.429075	DHRS4-AS1		ENSG00000141622	111.891	3.14469	1.56944	2.0037	0.0451023	0.350695	RNF165		ENSG00000081721	399.246	-4.56879	1.89017	-2.41713	0.0156435	0.285571	DUSP12
ENSG00000271334	16.8711	7.33924	3.92017	1.87217	0.0611827	NA	LINC02104		ENSG00000186312	98.4783	4.2794	2.13603	2.00344	0.0451303	0.350709	CA5BP1		ENSG00000118217	494.609	3.17778	1.74398	1.82214	0.0684332	0.341426	ATF6
ENSG00000273203	16.0083	7.48876	4.00414	1.87026	0.0614484	NA	NA		ENSG00000147133	251.064	2.38365	1.18992	2.00321	0.0451548	0.350709	TAF1		ENSG00000152332	216.379	-3.05358	2.04513	-1.4931	0.135412	0.473039	UHMK1
ENSG00000138722	852.665	0.978182	0.523149	1.8698	0.0615119	0.43018	MMRN1		ENSG00000175895	88.4231	3.97366	1.98397	2.00288	0.0451899	0.350761	PLEKHF2		ENSG00000117143	164.675	-3.89208	2.02132	-1.92551	0.0541658	0.319768	UAP1
ENSG00000133138	61.5202	4.0439	2.16322	1.86939	0.061569	0.43018	TBC1D8B		ENSG00000264247	177.744	3.50762	1.75167	2.00244	0.0452375	0.350761	LINC00909		ENSG00000162733	933.538	0.337881	1.35936	0.248559	0.803702	0.999962	DDR2
ENSG00000165512	1227.31	0.828559	0.443339	1.86891	0.0616359	0.43018	ZNF22		ENSG00000143590	49.8784	5.20941	2.60201	2.00207	0.0452773	0.350864	EFNA3		ENSG00000132196	143.553	0.534164	1.79481	0.297616	0.765996	0.999962	HSD17B7
ENSG00000180884	88.1237	3.66663	1.9625	1.86835	0.0617137	0.43018	ZNF792		ENSG00000138709	136.54	3.49065	1.74372	2.00184	0.0453014	0.350864	LARP1B		ENSG00000117152	26.1111	1.73966	3.88278	0.448044	0.654121	NA	RGS4
ENSG00000076554	30.4788	5.26381	2.81772	1.86811	0.0617464	0.43018	TPD52		ENSG00000157800	208.716	2.65048	1.32425	2.0015	0.0453391	0.35096	SLC37A3		ENSG00000143248	622.381	-0.560234	1.43141	-0.391385	0.695513	0.999962	RGS5
ENSG00000179933	1357.89	0.844117	0.451858	1.8681	0.0617477	0.43018	C14orf119		ENSG00000183891	109.133	4.06519	2.03306	1.99954	0.0455499	0.351839	TTC32		ENSG00000232995	34.4852	1.64616	3.23447	0.508943	0.610792	NA	RGS5
ENSG00000101017	373.917	1.39071	0.744768	1.8673	0.0618594	0.43018	CD40		ENSG00000111581	1766.7	1.20782	0.60406	1.9995	0.0455543	0.351839	NUP107		ENSG00000143228	747.793	-0.184859	1.39876	-0.132159	0.894858	0.999962	NUF2
ENSG00000178726	30.3444	5.28845	2.83288	1.86681	0.061928	0.43018	THBD		ENSG00000130635	868.581	1.44256	0.722115	1.99769	0.0457506	0.352758	COL5A1		ENSG00000185630	2531.96	0.691361	1.3092	0.528081	0.597443	0.999962	PBX1
ENSG00000170855	687.04	1.09633	0.587315	1.86668	0.061946	0.43018	TRIAP1		ENSG00000129103	397.213	1.97973	0.991123	1.99746	0.0457752	0.352758	SUMF2		ENSG00000269887	27.6414	0.438138	3.79507	0.115449	0.908089	NA	NA
ENSG00000164930	136.714	3.29801	1.76686	1.8666	0.061958	0.43018	FZD6		ENSG00000127241	208.392	3.4278	1.71653	1.99693	0.0458323	0.352758	MASP1		ENSG00000233693	25.831	-1.55201	3.20107	-0.484842	0.627788	NA	LOC100505795
ENSG00000102145	135.412	3.21161	1.72061	1.86655	0.0619648	0.43018	GATA1		ENSG00000108639	435.168	1.79957	0.902088	1.99489	0.0460547	0.353804	SYNGR2		ENSG00000271917	19.9763	-0.201384	4.29089	-0.0469329	0.962567	NA	NA
ENSG00000258441	214.332	2.18323	1.16988	1.86621	0.0620126	0.43018	LINC00641		ENSG00000119541	214.933	3.4223	1.71674	1.99349	0.046208	0.354357	VPS4B		ENSG00000143198	1581.8	-0.611965	1.32698	-0.46117	0.644676	0.999962	MGST3
ENSG00000237638	86.3803	3.15391	1.6907	1.86545	0.0621184	0.43018	NA		ENSG00000258744	70.211	4.64401	2.33051	1.9927	0.0462944	0.354787	NA		ENSG00000143149	612.145	-1.32557	1.48532	-0.892447	0.372153	0.871956	ALDH9A1
ENSG00000182518	526.945	1.28617	0.689546	1.86524	0.0621471	0.43018	FAM104B		ENSG00000163812	513.203	2.06834	1.03835	1.99196	0.0463758	0.355215	ZDHHC3		ENSG00000143183	1689.22	0.0923493	1.31661	0.0701419	0.944081	0.999962	TMCO1
ENSG00000060069	56.7839	4.20379	2.25386	1.86515	0.0621605	0.43018	CTDP1		ENSG00000225442	97.1042	4.30332	2.16084	1.99151	0.0464249	0.355394	NA		ENSG00000224358	7.0572	0.415665	4.7723	0.0870996	0.930592	NA	NA
ENSG00000171202	386.874	1.37021	0.734685	1.86503	0.0621772	0.43018	TMEM126A		ENSG00000081913	74.4555	4.6596	2.34072	1.99067	0.046517	0.355706	PHLPP1		ENSG00000143179	311.127	0.0817975	1.52602	0.0536018	0.957252	0.999962	UCK2
ENSG00000148688	1148.25	0.883768	0.473955	1.86467	0.0622282	0.430228	RPP30		ENSG00000101407	428.784	1.95977	0.984698	1.99022	0.0465667	0.35578	TTI1		ENSG00000236364	28.7877	-0.256379	3.73954	-0.0685591	0.945341	NA	NA
ENSG00000066294	16.1056	7.44766	3.99451	1.86447	0.0622552	NA	CD84		ENSG00000137040	220.513	2.94432	1.47947	1.99012	0.046578	0.35578	RANBP6		ENSG00000215835	3.03764	-0.133368	4.64103	-0.0287367	0.977075	NA	NA
ENSG00000172456	405.25	1.36877	0.734549	1.86341	0.0624039	0.430943	FGGY		ENSG00000129596	194.204	3.68279	1.8515	1.98908	0.046692	0.356405	CDO1		ENSG00000232341	6.0248	0.165505	4.59719	0.0360014	0.971281	NA	NA
ENSG00000117614	1366.74	0.791313	0.424758	1.86298	0.0624657	0.431168	SYF2		ENSG00000179364	112.955	3.81518	1.91965	1.98743	0.046875	0.356868	PACS2		ENSG00000143157	516.677	-3.96647	1.75981	-2.25392	0.0242012	0.285571	POGK
ENSG00000283122	72.9755	3.73187	2.00371	1.86247	0.0625364	0.431256	HYMAI		ENSG00000054523	509.438	1.95633	0.984471	1.98719	0.0469009	0.35687	KIF1B		ENSG00000152382	1481.61	0.462943	1.32727	0.348793	0.727245	0.999962	TADA1
ENSG00000236204	42.5474	5.54531	2.97919	1.86135	0.0626947	0.431418	LINC01376		ENSG00000145246	95.8677	4.29153	2.16022	1.98662	0.0469646	0.356962	ATP10D		ENSG00000143167	248.933	-1.96838	1.61164	-1.22135	0.221953	0.638649	GPA33
ENSG00000172809	16589.6	0.442616	0.237848	1.86092	0.0627558	0.431418	RPL38		ENSG00000164077	139.204	2.95205	1.48675	1.98557	0.0470807	0.35711	MON1A		ENSG00000143190	704.181	-0.921296	1.39777	-0.659118	0.50982	0.99641	POU2F1
ENSG00000144048	363.864	1.62626	0.873903	1.86091	0.0627563	0.431418	DUSP11		ENSG00000116396	60.6778	4.86252	2.44935	1.98522	0.0471195	0.35716	KCNC4		ENSG00000143162	197.734	-2.07953	1.83263	-1.13473	0.256491	0.699773	CREG1
ENSG00000140740	2907.25	0.614676	0.330319	1.86086	0.0627644	0.431418	UQCRC2		ENSG00000234284	218.86	2.59588	1.30856	1.98377	0.0472812	0.35791	ZNF879		ENSG00000198771	4.51495	1.60825	4.72462	0.340398	0.733557	NA	RCSD1
ENSG00000132881	15.9699	7.45801	4.00842	1.86059	0.0628027	NA	CPLANE2		ENSG00000283108	64.7439	4.82867	2.43543	1.98267	0.047404	0.35791	NA		ENSG00000197965	458.541	-1.87182	1.50146	-1.24667	0.212519	0.620156	MPZL1
ENSG00000170954	78.5323	3.82968	2.05991	1.85915	0.0630061	0.432276	ZNF415		ENSG00000090006	348.677	1.98279	1.00006	1.98266	0.047405	0.35791	LTBP4		ENSG00000143199	4.50345	-0.336937	4.77659	-0.0705393	0.943764	NA	ADCY10
ENSG00000181915	87.4648	3.25171	1.74927	1.8589	0.0630417	0.432319	ADO		ENSG00000160062	71.5639	4.6734	2.35726	1.98256	0.0474171	0.35791	ZBTB8A		ENSG00000143158	359.742	1.56658	1.51711	1.03261	0.301785	0.772308	MPC2
ENSG00000169972	126.803	2.9022	1.56239	1.85754	0.0632346	0.433241	PUSL1		ENSG00000275839	23.0857	7.74862	3.90925	1.98212	0.0474656	0.35791	NA		ENSG00000143164	483.001	3.39513	1.57753	2.15218	0.0313833	0.285752	DCAF6
ENSG00000130811	2714.89	0.627881	0.33846	1.85511	0.0635801	0.434802	EIF3G		ENSG00000197372	166.082	3.7178	1.87567	1.98212	0.0474657	0.35791	ZNF675		ENSG00000224837	21.4776	0.0627761	3.30688	0.0189835	0.984854	NA	NA
ENSG00000197852	15.9982	7.42675	4.00577	1.85402	0.063737	NA	INKA2		ENSG00000224184	22.7372	7.79355	3.93212	1.98202	0.0474769	0.35791	MIR3681HG		ENSG00000143147	210.71	-3.55388	1.90861	-1.86202	0.0625998	0.332285	GPR161
ENSG00000161638	1095.43	0.878949	0.474162	1.85369	0.0637837	0.43544	ITGA5		ENSG00000130479	140.405	3.7749	1.90651	1.98001	0.0477028	0.359103	MAP1S		ENSG00000143155	332.446	1.04305	1.51186	0.689907	0.490253	0.983753	TIPRL
ENSG00000164087	449.435	1.37787	0.743358	1.85358	0.0637998	0.43544	POC1A		ENSG00000136842	101.297	4.23166	2.13934	1.97802	0.0479267	0.360065	TMOD1		ENSG00000213064	574.599	0.238219	1.41311	0.168578	0.866129	0.999962	SFT2D2
ENSG00000235173	80.3361	3.25534	1.75639	1.85343	0.0638206	0.43544	HGH1		ENSG00000189221	69.1688	4.27031	2.16049	1.97655	0.0480925	0.360767	MAOA		ENSG00000143178	28.4282	0.500974	3.75633	0.133368	0.893902	NA	TBX19
ENSG00000287562	76.1924	3.80064	2.05158	1.85255	0.0639473	0.435501	NA		ENSG00000103811	110.24	4.07048	2.05977	1.97619	0.0481337	0.360767	CTSH		ENSG00000225826	4.30505	-0.786904	4.77867	-0.16467	0.869204	NA	LINC00626
ENSG00000126698	3329.94	0.625785	0.337836	1.85233	0.0639782	0.435511	DNAJC8		ENSG00000268654	130.886	3.88553	1.96632	1.97604	0.0481501	0.360767	MIMT1		ENSG00000143153	531.608	-0.0703668	1.44311	-0.0487607	0.96111	0.999962	ATP1B1
ENSG00000134825	5320.08	0.497027	0.268388	1.8519	0.0640404	0.435734	TMEM258		ENSG00000151773	45.664	5.35663	2.71101	1.97588	0.0481682	0.360767	CCDC122		ENSG00000143156	643.522	-0.117469	1.39818	-0.084016	0.933044	0.999962	NME7
ENSG00000152240	1747.66	0.710734	0.384124	1.85027	0.0642741	0.436544	HAUS1		ENSG00000198952	290.714	2.59215	1.31289	1.97438	0.0483386	0.361307	SMG5		ENSG00000235575	8.38149	-5.21495	4.77106	-1.09304	0.274377	NA	NA
ENSG00000196812	90.025	3.62012	1.95656	1.85025	0.0642775	0.436544	ZSCAN16		ENSG00000105146	71.0912	4.67253	2.36659	1.97437	0.04834	0.361307	AURKC		ENSG00000117475	209.684	-3.20842	1.91829	-1.67254	0.0944182	0.38983	BLZF1
ENSG00000006756	39.9646	4.68646	2.53385	1.84954	0.0643793	0.436744	ARSD		ENSG00000234271	25.1182	7.48395	3.79058	1.97436	0.048341	0.361307	NA		ENSG00000117477	15.6771	0.190434	4.72262	0.0403238	0.967835	NA	CCDC181
ENSG00000123815	147.339	3.1524	1.70563	1.84824	0.0645683	0.437314	COQ8B		ENSG00000100625	83.0544	4.40026	2.22967	1.97351	0.048438	0.36166	SIX4		ENSG00000117479	105.069	4.37132	2.38119	1.83577	0.0663917	0.338658	SLC19A2
ENSG00000163376	163.872	3.04776	1.64973	1.84743	0.0646849	0.437904	KBTBD8		ENSG00000127152	30.6354	7.03049	3.56412	1.97257	0.0485443	0.362048	BCL11B		ENSG00000213062	121.955	-3.77827	2.54887	-1.48233	0.138251	0.478736	NA
ENSG00000111481	3641.76	0.582441	0.315372	1.84684	0.0647703	0.438281	COPZ1		ENSG00000168906	2514.32	1.13285	0.574314	1.97254	0.0485483	0.362048	MAT2A		ENSG00000000460	270.006	-2.6159	1.69794	-1.54064	0.123405	0.446376	C1orf112
ENSG00000134014	393.046	1.37938	0.747681	1.84488	0.0650546	0.438459	ELP3		ENSG00000185946	338.272	2.54808	1.29194	1.97229	0.0485765	0.362063	RNPC3		ENSG00000171806	95.0852	-4.50298	2.51607	-1.78969	0.0735041	0.354053	METTL18
ENSG00000186297	41.8791	5.52965	2.99752	1.84475	0.0650745	0.438459	GABRA5		ENSG00000160766	112.403	3.91722	1.98758	1.97085	0.0487415	0.36278	GBAP1		ENSG00000000457	160.537	1.408	1.78818	0.787392	0.431052	0.932312	SCYL3
ENSG00000168653	7832.71	0.451522	0.244769	1.84469	0.0650832	0.438459	NDUFS5		ENSG00000226823	33.7346	5.95199	3.0255	1.96727	0.0491516	0.364909	NA		ENSG00000075945	168.159	-1.31843	1.79321	-0.735231	0.462199	0.962401	KIFAP3
ENSG00000280007	19.9564	6.79816	3.68528	1.84468	0.0650841	0.438459	NA		ENSG00000226887	79.8273	4.54791	2.31203	1.96706	0.0491758	0.364909	ERVMER34-1		ENSG00000233985	7.65074	0.0678455	4.59024	0.0147804	0.988207	NA	LINC01681
ENSG00000092068	68.7643	3.99328	2.16477	1.84467	0.0650859	0.438459	SLC7A8		ENSG00000287063	53.0239	6.09804	3.10038	1.96687	0.0491985	0.364909	NA		ENSG00000120370	140.96	-3.98887	2.27698	-1.75182	0.0798043	0.365606	GORAB
ENSG00000104679	674.163	1.10814	0.600876	1.8442	0.0651537	0.438459	R3HCC1		ENSG00000136098	341.194	2.98283	1.51669	1.96667	0.0492216	0.364909	NEK3		ENSG00000116132	322.865	6.77795	2.1497	3.15297	0.00161616	0.247479	PRRX1
ENSG00000153157	25.8896	5.48928	2.97682	1.84401	0.0651819	0.438459	SYCP2L		ENSG00000082397	224.353	3.32556	1.69213	1.96532	0.0493778	0.365871	EPB41L3		ENSG00000010932	5.7727	-0.126404	4.59968	-0.0274809	0.978076	NA	FMO1
ENSG00000203739	97.5504	2.87639	1.56032	1.84346	0.0652622	0.438663	LOC101928673		ENSG00000140464	89.6051	4.09565	2.08582	1.96357	0.04958	0.366501	PML		ENSG00000076258	23.5299	0.589077	4.03009	0.14617	0.883787	NA	FMO4
ENSG00000118513	224.647	1.76755	0.959672	1.84182	0.0655011	0.439479	MYB		ENSG00000229104	30.316	7.02669	3.57902	1.9633	0.0496116	0.366501	NA		ENSG00000117523	2808.29	0.95741	1.34416	0.712273	0.476296	0.974548	PRRC2C
ENSG00000007968	79.6588	3.23012	1.75495	1.84057	0.0656841	0.44009	E2F2		ENSG00000257027	49.2682	5.15537	2.62598	1.96321	0.0496215	0.366501	NA		ENSG00000233328	13.5782	0.489752	3.98046	0.123039	0.902076	NA	NA
ENSG00000181856	69.7212	3.92792	2.13434	1.84035	0.065717	0.44009	SLC2A4		ENSG00000169446	370.707	1.96578	1.00152	1.9628	0.0496689	0.366655	MMGT1		ENSG00000230364	9.93655	0.228692	4.5382	0.0503927	0.959809	NA	NA
ENSG00000104825	104.735	3.26592	1.77465	1.84032	0.0657219	0.44009	NFKBIB		ENSG00000150048	53.2094	5.08887	2.59309	1.96247	0.0497072	0.366743	CLEC1A		ENSG00000117533	176.271	-0.0108856	1.69597	-0.00641854	0.994879	0.999962	VAMP4
ENSG00000153363	274.871	1.60487	0.872356	1.8397	0.0658124	0.440496	LINC00467		ENSG00000054282	389.219	1.99249	1.01592	1.96127	0.0498481	0.367001	SDCCAG8		ENSG00000010165	249.221	-0.326495	1.78118	-0.183303	0.854561	0.999962	EEF1AKNMT
ENSG00000198692	734.02	1.00939	0.54899	1.83863	0.0659691	0.440947	EIF1AY		ENSG00000197548	400.736	1.81109	0.923541	1.96103	0.0498758	0.36701	ATG7		ENSG00000197959	29.0614	0.993296	2.95843	0.335751	0.737059	NA	DNM3
ENSG00000099849	62.4173	4.02454	2.1892	1.83836	0.0660091	0.440984	RASSF7		ENSG00000080493	71.4453	4.9704	2.5353	1.96048	0.0499399	0.367234	SLC4A4		ENSG00000230630	16.3243	-0.438551	4.25673	-0.103025	0.917943	NA	NA
ENSG00000157510	103.339	3.19471	1.73825	1.83789	0.0660786	0.441037	AFAP1L1		ENSG00000111266	96.9418	3.87126	1.97482	1.96031	0.0499593	0.367234	DUSP16		ENSG00000135845	1119.64	0.27603	1.34358	0.205444	0.837225	0.999962	PIGC
ENSG00000184752	2271.35	0.66379	0.361203	1.83772	0.0661038	0.441037	NDUFA12		ENSG00000204103	57.6008	4.84079	2.46998	1.95985	0.0500134	0.367383	MAFB		ENSG00000094975	977.464	0.0111414	1.36007	0.00819178	0.993464	0.999962	SUCO
ENSG00000179094	112.479	3.22927	1.75757	1.83735	0.0661581	0.441037	PER1		ENSG00000106404	20.4445	8.04199	4.10558	1.9588	0.0501367	NA	CLDN15		ENSG00000203739	110.571	-4.62676	2.38592	-1.9392	0.0524775	0.315973	LOC101928673
ENSG00000232442	54.7408	4.16711	2.26836	1.83706	0.0662011	0.441037	MHENCR		ENSG00000244627	79.6639	4.42606	2.26033	1.95814	0.0502132	0.368124	NA		ENSG00000117592	6684.44	0.36307	1.27713	0.284285	0.776192	0.999962	PRDX6
ENSG00000131477	1652.93	0.735818	0.400571	1.83692	0.0662211	0.441037	RAMP2		ENSG00000166887	579.502	1.6004	0.817649	1.95732	0.0503102	0.368402	VPS39		ENSG00000076321	82.5356	0.926493	2.28498	0.405471	0.685131	0.999962	KLHL20
ENSG00000177791	16.7405	7.22772	3.93479	1.83688	0.066228	NA	MYOZ1		ENSG00000083097	91.1661	4.14317	2.117	1.95709	0.0503365	0.368402	DOP1A		ENSG00000120334	477.694	-0.078746	1.4456	-0.0544729	0.956558	0.999962	CENPL
ENSG00000176155	105.62	3.27768	1.786	1.83521	0.0664751	0.442131	CCDC57		ENSG00000173175	53.4088	4.50772	2.30336	1.95702	0.0503448	0.368402	ADCY5		ENSG00000117593	321.437	-5.31143	2.0116	-2.6404	0.0082808	0.285571	DARS2
ENSG00000107077	231.289	2.56392	1.39749	1.83466	0.0665567	0.442397	KDM4C		ENSG00000182578	71.1548	4.96423	2.53894	1.95524	0.0505551	0.369068	CSF1R		ENSG00000234741	6531.33	0.418126	1.27732	0.327347	0.743405	0.999962	GAS5
ENSG00000167895	33.5355	4.98026	2.71503	1.83433	0.0666048	0.442397	TMC8		ENSG00000138356	29.9966	7.02287	3.59417	1.95396	0.0507055	0.369889	AOX1		ENSG00000185278	377.353	2.96696	1.67793	1.76822	0.0770241	0.360515	ZBTB37
ENSG00000138814	1654.52	0.947527	0.516993	1.83277	0.0668375	0.443345	PPP3CA		ENSG00000167100	33.9356	5.90668	3.02337	1.95367	0.0507401	0.369889	SAMD14		ENSG00000135870	666.618	-0.456881	1.42678	-0.320219	0.748802	0.999962	RC3H1
ENSG00000142168	5201.49	0.522722	0.285293	1.83223	0.0669168	0.443664	SOD1		ENSG00000285509	48.2677	5.37576	2.75235	1.95316	0.050801	0.369889	NA		ENSG00000152061	675.15	0.60618	1.41954	0.427025	0.669361	0.999962	RABGAP1L
ENSG00000116473	216.014	2.14267	1.16967	1.83186	0.0669726	0.443664	RAP1A		ENSG00000143847	28.4395	6.36831	3.26224	1.95213	0.0509231	0.370584	PPFIA4		ENSG00000287697	34.8442	-4.62275	3.24091	-1.42638	0.15376	NA	NA
ENSG00000196531	16991.2	0.395113	0.215692	1.83184	0.0669756	0.443664	NACA		ENSG00000168438	353.31	2.1916	1.12302	1.95154	0.0509934	0.370706	CDC40		ENSG00000116161	2270.37	-0.0819959	1.30401	-0.06288	0.949862	0.999962	CACYBP
ENSG00000154277	2115.69	0.682005	0.372456	1.8311	0.0670852	0.443693	UCHL1		ENSG00000177189	200.561	2.83974	1.45663	1.94952	0.0512335	0.372228	RPS6KA3		ENSG00000120333	651.583	-0.710713	1.42897	-0.49736	0.618935	0.999962	MRPS14
ENSG00000214189	16.2028	7.29793	3.9863	1.83076	0.0671369	NA	NA		ENSG00000082458	289.835	2.12238	1.08906	1.94882	0.0513167	0.372228	DLG3		ENSG00000116147	2.55837	1.81268	4.73459	0.382859	0.701824	NA	TNR
ENSG00000136160	64.7694	3.94829	2.15753	1.83001	0.0672489	0.443693	EDNRB		ENSG00000197249	43.0585	4.85181	2.49077	1.94792	0.0514251	0.372476	SERPINA1		ENSG00000227740	94.6171	5.70145	2.44631	2.33063	0.0197728	0.285571	NA
ENSG00000227063	1754.3	0.751197	0.410533	1.82981	0.0672787	0.443693	NA		ENSG00000176956	77.6386	4.36022	2.23969	1.9468	0.0515587	0.372781	LY6H		ENSG00000230777	8.44338	0.326414	4.58736	0.0711551	0.943274	NA	NA
ENSG00000177283	74.2291	3.61001	1.973	1.82971	0.0672936	0.443693	FZD8		ENSG00000155903	414.198	2.16119	1.11026	1.94656	0.0515874	0.372781	RASA2		ENSG00000143207	303.452	-1.78858	1.65259	-1.08229	0.279124	0.73712	COP1
ENSG00000242485	1689.77	0.745786	0.407644	1.8295	0.0673243	0.443693	MRPL20		ENSG00000083817	79.8294	4.37172	2.24676	1.94578	0.0516806	0.372962	ZNF416		ENSG00000152092	374.206	5.01553	1.73251	2.89495	0.00379222	0.285571	ASTN1
ENSG00000163596	142.88	2.60946	1.4264	1.8294	0.0673398	0.443693	ICA1L		ENSG00000214851	20.6467	7.94858	4.08655	1.94506	0.0517681	NA	LINC00612		ENSG00000224968	39.1859	-7.68062	3.42992	-2.2393	0.0251362	NA	LINC01645
ENSG00000229980	16.8305	7.1859	3.92817	1.82932	0.0673513	NA	TOB1-AS1		ENSG00000165195	119.803	3.61727	1.85975	1.94503	0.0517711	0.373188	PIGA		ENSG00000224687	9.60899	0.647788	4.7706	0.135788	0.891989	NA	RASAL2-AS1
ENSG00000148187	759.288	1.05813	0.578551	1.82893	0.0674097	0.443758	MRRF		ENSG00000166816	29.6772	7.01904	3.60956	1.94457	0.0518268	0.373239	LDHD		ENSG00000075391	180.184	-1.87742	1.82252	-1.03012	0.302953	0.773866	RASAL2
ENSG00000101955	101.756	3.51379	1.92167	1.82851	0.0674735	0.44398	SRPX		ENSG00000067141	864.648	1.3956	0.7179	1.94401	0.0518948	0.37327	NEO1		ENSG00000213058	2.48083	3.64786	4.784	0.762513	0.445754	NA	NA
ENSG00000130787	59.898	3.62436	1.98267	1.82802	0.0675465	0.444263	HIP1R		ENSG00000184163	29.0805	6.27452	3.22803	1.94376	0.0519239	0.37327	C1QTNF12		ENSG00000213057	14.1647	-3.17006	4.51144	-0.702671	0.482261	NA	C1orf220
ENSG00000166153	42.6371	4.54254	2.48547	1.82764	0.0676042	0.444445	DEPDC4		ENSG00000147912	51.1783	5.00351	2.57434	1.94361	0.0519429	0.37327	FBXO10		ENSG00000116191	635.024	-0.660463	1.43239	-0.461092	0.644733	0.999962	RALGPS2
ENSG00000160226	46.1207	4.35349	2.3823	1.82743	0.0676348	0.444448	CFAP410		ENSG00000139187	108.385	4.16449	2.14271	1.94356	0.051948	0.37327	KLRG1		ENSG00000228196	61.8259	-1.76392	2.71941	-0.648639	0.516572	NA	NA
ENSG00000227733	22.6965	5.79649	3.17355	1.8265	0.0677753	0.445174	LOC101927468		ENSG00000237489	127.806	3.92897	2.02203	1.94308	0.0520063	0.37327	C10orf143		ENSG00000116194	7.24874	0.0243241	4.77193	0.00509732	0.995933	NA	ANGPTL1
ENSG00000107957	418.424	1.36435	0.747201	1.82595	0.0678576	0.445517	SH3PXD2A		ENSG00000238113	54.2949	4.9368	2.54082	1.94299	0.052017	0.37327	LINC01410		ENSG00000116199	385.587	0.592749	1.6101	0.368145	0.712765	0.999962	FAM20B
ENSG00000185551	1598.77	0.726016	0.397756	1.82528	0.0679589	0.445984	NR2F2		ENSG00000272602	94.1635	4.09502	2.10761	1.94297	0.0520197	0.37327	ZNF595		ENSG00000186283	223.983	-4.47327	2.1156	-2.11442	0.0344796	0.288448	TOR3A
ENSG00000175110	847.668	0.94242	0.516765	1.82369	0.0681985	0.447299	MRPS22		ENSG00000165863	159.768	3.8915	2.00419	1.94168	0.0521754	0.374194	C10orf82		ENSG00000143322	126.677	1.16619	1.83748	0.634668	0.525645	0.999962	ABL2
ENSG00000141682	41.3593	4.49599	2.46552	1.82355	0.06822	0.447299	PMAIP1		ENSG00000088256	85.4798	4.37258	2.25426	1.93969	0.0524169	0.375531	GNA11		ENSG00000231564	1.9605	0.468771	4.79144	0.0978351	0.922063	NA	NA
ENSG00000130520	6002.87	0.494754	0.271363	1.82322	0.0682702	0.447299	LSM4		ENSG00000187741	388.18	1.95707	1.00924	1.93916	0.0524821	0.375531	FANCA		ENSG00000057252	107.186	-1.29912	1.92196	-0.675932	0.499084	0.987774	SOAT1
ENSG00000171033	186.623	2.20068	1.20707	1.82315	0.0682803	0.447299	PKIA		ENSG00000107140	121.917	2.89882	1.49494	1.93908	0.0524914	0.375531	TESK1		ENSG00000162779	4.31094	0.151902	4.77668	0.0318007	0.974631	NA	AXDND1
ENSG00000161513	54.649	4.05517	2.22459	1.82289	0.0683208	0.447367	FDXR		ENSG00000145916	181.822	3.13243	1.61562	1.93884	0.052521	0.375531	RMND5B		ENSG00000162782	7.06603	1.39622	4.77516	0.292393	0.769986	NA	TDRD5
ENSG00000131876	2053.13	0.676428	0.371235	1.8221	0.0684395	0.447506	SNRPA1		ENSG00000143570	31.488	6.06357	3.12948	1.93757	0.0526762	0.376289	SLC39A1		ENSG00000169905	1266.02	0.26966	1.33729	0.201646	0.840193	0.999962	TOR1AIP2
ENSG00000070761	1312.18	0.791618	0.43447	1.82203	0.06845	0.447506	CFAP20		ENSG00000102145	71.3198	4.54674	2.34843	1.93608	0.0528579	0.377277	GATA1		ENSG00000272906	73.6521	1.0246	2.15401	0.475672	0.634308	NA	NA
ENSG00000127540	853.862	0.967012	0.530778	1.82188	0.0684739	0.447506	UQCR11		ENSG00000117597	167.509	2.88151	1.48848	1.93588	0.0528826	0.377277	UTP25		ENSG00000143337	163.364	4.38635	2.22407	1.97222	0.0485846	0.310447	TOR1AIP1
ENSG00000164070	95.2854	3.33219	1.82912	1.82175	0.0684934	0.447506	HSPA4L		ENSG00000280187	49.4015	5.15971	2.66622	1.93522	0.0529637	0.377309	NA		ENSG00000135837	529.719	0.670923	1.48342	0.452283	0.651065	0.999962	CEP350
ENSG00000185261	88.3171	2.74218	1.50544	1.82152	0.0685286	0.447538	KIAA0825		ENSG00000122696	122.66	4.03173	2.08407	1.93455	0.0530459	0.377415	SLC25A51		ENSG00000116260	191.889	-0.291509	1.77622	-0.164117	0.869639	0.999962	QSOX1
ENSG00000184857	69.5582	3.78588	2.07868	1.82129	0.0685626	0.447563	TMEM186		ENSG00000115840	169.968	3.28392	1.69793	1.93407	0.0531046	0.377415	SLC25A12		ENSG00000230124	1113.87	0.624881	1.34495	0.464614	0.642208	0.999962	ACBD6
ENSG00000138750	812.537	1.09537	0.601582	1.82082	0.0686346	0.447762	NUP54		ENSG00000181894	85.2446	4.34512	2.24732	1.93347	0.0531788	0.377415	ZNF329		ENSG00000143324	638.87	1.28343	1.39912	0.917306	0.358982	0.854644	XPR1
ENSG00000144034	1644.77	0.732889	0.402533	1.82069	0.0686536	0.447762	TPRKB		ENSG00000183309	93.1321	4.02963	2.08432	1.93331	0.0531984	0.377415	ZNF623		ENSG00000135835	19.51	1.54206	3.95205	0.390192	0.696395	NA	KIAA1614
ENSG00000108788	491.976	1.19987	0.659467	1.81946	0.0688415	0.447961	MLX		ENSG00000169418	34.65	5.77775	2.98865	1.93323	0.0532082	0.377415	NPR1		ENSG00000135823	158.971	-3.35261	2.01116	-1.66701	0.0955128	0.391171	STX6
ENSG00000159082	66.0376	3.70234	2.03487	1.81945	0.0688434	0.447961	SYNJ1		ENSG00000033327	108.681	3.93203	2.03394	1.9332	0.053211	0.377415	GAB2		ENSG00000162783	11.1219	0.213662	4.43952	0.0481272	0.961615	NA	IER5
ENSG00000170421	10292.6	0.581089	0.319398	1.81933	0.0688612	0.447961	KRT8		ENSG00000284976	103.2	3.49343	1.80737	1.93288	0.053251	0.377415	NA		ENSG00000198216	308.367	1.03437	2.03982	0.507088	0.612093	0.999962	CACNA1E
ENSG00000232818	58.2327	3.92769	2.1589	1.8193	0.0688659	0.447961	RPS2P32		ENSG00000185130	51.7863	5.06438	2.62159	1.9318	0.0533848	0.37817	H2BC13		ENSG00000273573	1.76406	0.32668	4.79378	0.0681466	0.945669	NA	NA
ENSG00000187860	85.3318	3.56507	1.95988	1.81902	0.0689078	0.447962	CCDC157		ENSG00000233237	65.6213	4.56986	2.3688	1.92919	0.0537076	0.379475	LINC00472		ENSG00000135821	2207	0.508259	1.30457	0.3896	0.696833	0.999962	GLUL
ENSG00000137575	3716.45	0.559609	0.307686	1.81877	0.0689466	0.447962	SDCBP		ENSG00000169992	101.564	4.10652	2.12911	1.92875	0.0537625	0.379475	NLGN2		ENSG00000143333	115.172	-3.35929	2.12473	-1.58104	0.113869	0.429344	RGS16
ENSG00000181274	36.9173	4.7733	2.62456	1.8187	0.0689569	0.447962	FRAT2		ENSG00000181104	866.189	1.43591	0.744557	1.92854	0.0537882	0.379475	F2R		ENSG00000135838	295.457	-1.19166	1.71871	-0.693346	0.488093	0.982457	NPL
ENSG00000286729	15.4656	7.38705	4.06314	1.81807	0.0690542	NA	NA		ENSG00000134684	692.194	1.56147	0.809857	1.92808	0.0538451	0.379683	YARS1		ENSG00000135829	2415.97	0.180773	1.31285	0.137695	0.890482	0.999962	DHX9
ENSG00000197417	26.4989	5.3527	2.94451	1.81786	0.0690857	0.448121	SHPK		ENSG00000145332	109.285	3.30846	1.71643	1.92753	0.0539141	0.379784	KLHL8		ENSG00000135862	893.982	0.690613	1.37429	0.502524	0.615299	0.999962	LAMC1
ENSG00000162461	20.6842	6.66979	3.66926	1.81775	0.0691025	0.448121	SLC25A34		ENSG00000243335	157.837	3.39219	1.76067	1.92665	0.0540234	0.380355	KCTD7		ENSG00000058085	5.86338	6.12797	4.79421	1.2782	0.201178	NA	LAMC2
ENSG00000130600	1696.27	0.707077	0.389155	1.81696	0.0692236	0.448279	H19		ENSG00000133740	88.4285	4.11476	2.13666	1.9258	0.0541299	0.380722	E2F5		ENSG00000157064	55.5519	1.65096	3.00018	0.550287	0.582123	NA	NMNAT2
ENSG00000268089	15.98	7.2837	4.00944	1.81664	0.0692725	NA	GABRQ		ENSG00000113048	1504.25	1.2433	0.646181	1.92407	0.0543461	0.381816	MRPS27		ENSG00000232860	19.9773	-0.168875	4.29075	-0.0393579	0.968605	NA	SMG7-AS1
ENSG00000171766	42.6076	5.42732	2.98988	1.81523	0.0694883	0.448279	GATM		ENSG00000105220	2595.32	1.23278	0.640808	1.9238	0.0543802	0.381816	GPI		ENSG00000116698	869.998	0.69175	1.42894	0.4841	0.628315	0.999962	SMG7
ENSG00000117228	82.1517	3.79685	2.0917	1.8152	0.0694932	0.448279	GBP1		ENSG00000174327	74.1753	4.48535	2.33194	1.92344	0.0544249	0.381829	SLC16A13		ENSG00000162704	1444.01	0.232613	1.3401	0.17358	0.862196	0.999962	ARPC5
ENSG00000164976	23.4085	5.58396	3.07647	1.81506	0.0695154	0.448279	MYORG		ENSG00000253764	20.7337	7.84841	4.0809	1.92321	0.0544542	NA	LOC101928058		ENSG00000143344	175.957	0.696914	1.78897	0.389561	0.696861	0.999962	RGL1
ENSG00000188315	58.0944	4.01034	2.20979	1.8148	0.069554	0.448279	C3orf62		ENSG00000274997	115.809	3.93008	2.0436	1.92311	0.0544658	0.381922	H2AC12		ENSG00000198756	266.504	7.37822	1.98591	3.71529	0.000202968	0.0838934	COLGALT2
ENSG00000077274	70.3054	2.96684	1.63509	1.81448	0.0696039	0.448279	CAPN6		ENSG00000076382	830.158	1.39597	0.727483	1.9189	0.0549967	0.384672	SPAG5		ENSG00000198860	1137.48	-0.304514	1.34459	-0.226474	0.820833	0.999962	TSEN15
ENSG00000146540	2053.22	0.682518	0.37631	1.81371	0.0697222	0.448279	C7orf50		ENSG00000129028	95.4276	4.19322	2.18607	1.91815	0.0550918	0.384764	THAP10		ENSG00000116667	386.346	0.9812	1.59982	0.613318	0.539666	0.999962	C1orf21
ENSG00000152256	362.589	1.40025	0.772082	1.8136	0.0697395	0.448279	PDK1		ENSG00000157870	162.1	3.09705	1.61481	1.9179	0.0551239	0.384764	PRXL2B		ENSG00000285847	48.1333	-5.63272	2.92509	-1.92566	0.0541471	NA	NA
ENSG00000141542	109.108	3.01315	1.66153	1.81348	0.0697578	0.448279	RAB40B		ENSG00000140750	431.779	1.97659	1.03071	1.9177	0.0551488	0.384764	ARHGAP17		ENSG00000286378	38.5731	-8.55845	3.4275	-2.497	0.012525	NA	LOC105371648
ENSG00000169100	13257.9	0.412478	0.227455	1.81345	0.0697625	0.448279	SLC25A6		ENSG00000136160	157.698	3.35553	1.75097	1.91638	0.0553163	0.385533	EDNRB		ENSG00000116406	422.778	0.270534	1.46251	0.184979	0.853245	0.999962	EDEM3
ENSG00000286342	125.054	3.25941	1.79757	1.81323	0.0697961	0.448279	NA		ENSG00000143178	85.3372	3.97676	2.07602	1.91557	0.0554202	0.385881	TBX19		ENSG00000121481	1321.27	-0.176496	1.33558	-0.132149	0.894867	0.999962	RNF2
ENSG00000286388	35.7875	4.81454	2.65528	1.81319	0.0698021	0.448279	NA		ENSG00000060971	414.735	2.28692	1.1941	1.91518	0.0554692	0.386028	ACAA1		ENSG00000121486	109.17	1.86628	2.32075	0.804171	0.421298	0.923065	TRMT1L
ENSG00000152154	210.003	2.80616	1.54771	1.8131	0.069816	0.448279	TMEM178A		ENSG00000129991	19.5724	7.99529	4.17769	1.91381	0.0556449	NA	TNNI3		ENSG00000116668	61.6875	-4.41698	2.70307	-1.63406	0.102246	NA	SWT1
ENSG00000232112	2083.58	0.659317	0.363663	1.81299	0.0698341	0.448279	TMA7		ENSG00000175745	965.271	1.33572	0.698547	1.91215	0.0558576	0.387951	NR2F1		ENSG00000213051	2.87121	-0.317791	4.63685	-0.068536	0.945359	NA	NA
ENSG00000162813	84.2182	3.46533	1.91153	1.81285	0.0698542	0.448279	BPNT1		ENSG00000111145	676.533	1.48028	0.774387	1.91155	0.0559345	0.388291	ELK3		ENSG00000116679	2468.84	-0.0599947	1.30807	-0.0458651	0.963418	0.999962	IVNS1ABP
ENSG00000260236	15.2094	7.41221	4.09141	1.81165	0.0700398	NA	NA		ENSG00000184368	25.8151	7.19982	3.77096	1.90928	0.0562257	0.389727	MAP7D2		ENSG00000261024	5.49547	1.33276	4.77766	0.278956	0.780278	NA	GS1-279B7.1
ENSG00000067064	2493.55	0.626986	0.346088	1.81164	0.0700424	0.448554	IDI1		ENSG00000183196	23.7874	6.69424	3.50743	1.90859	0.0563152	0.390151	CHST6		ENSG00000143341	584.957	2.02425	1.52052	1.33129	0.183095	0.565439	HMCN1
ENSG00000008513	97.5577	3.41701	1.88615	1.81164	0.0700425	0.448554	ST3GAL1		ENSG00000245317	32.9107	5.88407	3.08352	1.90823	0.0563616	0.390278	LOC100996419		ENSG00000116690	7.17671	-5.04797	4.75009	-1.06271	0.287914	NA	PRG4
ENSG00000143621	7777.21	0.450335	0.248584	1.8116	0.0700486	0.448554	ILF2		ENSG00000102678	47.1841	5.09291	2.6693	1.90796	0.0563965	0.390325	FGF9		ENSG00000047410	1429.07	-0.801053	1.37452	-0.582787	0.560037	0.999962	TPR
ENSG00000188820	46.0941	4.24627	2.34485	1.81089	0.0701572	0.449055	CALHM6		ENSG00000166510	44.6785	5.22822	2.74282	1.90615	0.0566306	0.391366	CCDC68		ENSG00000157181	322.683	1.73016	1.54753	1.11802	0.26356	0.71248	ODR4
ENSG00000185155	17.6535	6.37424	3.52135	1.81017	0.0702697	0.449329	MIXL1		ENSG00000111728	157.142	3.76112	1.97316	1.90614	0.0566317	0.391366	ST8SIA1		ENSG00000229739	23.5358	0.768945	4.03006	0.190802	0.84868	NA	LOC102724919
ENSG00000146826	39.882	4.52712	2.50117	1.81	0.0702952	0.449329	MAP11		ENSG00000279798	20.0368	7.88773	4.13819	1.90608	0.0566396	NA	NA		ENSG00000116711	114.858	-9.65512	2.58938	-3.72873	0.000192444	0.0838934	PLA2G4A
ENSG00000165443	42.7655	4.54439	2.51089	1.80987	0.0703158	0.449329	PHYHIPL		ENSG00000173698	27.6181	7.05308	3.70221	1.9051	0.0567671	0.39153	ADGRG2		ENSG00000285280	18.3125	-7.25667	4.46691	-1.62454	0.104261	NA	LOC105371664
ENSG00000178425	570.371	1.11348	0.615362	1.80946	0.0703788	0.449329	NT5DC1		ENSG00000105695	70.1245	4.47056	2.34686	1.90491	0.056792	0.39153	MAG		ENSG00000231767	103.081	0.273144	1.93652	0.141049	0.887831	0.999962	NA
ENSG00000162722	87.3012	3.44421	1.9038	1.80913	0.0704307	0.449329	TRIM58		ENSG00000280798	41.2752	5.36089	2.81475	1.90457	0.0568355	0.391603	LINC00294		ENSG00000116741	201.855	-8.54105	1.9674	-4.34129	1.41649e-05	0.0171644	RGS2
ENSG00000183307	24.0135	5.77206	3.19121	1.80874	0.0704921	0.449329	TMEM121B		ENSG00000198336	460.369	2.1493	1.12875	1.90414	0.0568922	0.391798	MYL4		ENSG00000116750	602.53	-0.803521	1.42782	-0.562761	0.573597	0.999962	UCHL5
ENSG00000164144	615.542	1.08833	0.601872	1.80825	0.0705683	0.449329	ARFIP1		ENSG00000100038	23.8499	6.68375	3.5121	1.90306	0.0570324	0.392437	TOP3B		ENSG00000116747	3024.9	0.346416	1.29342	0.26783	0.78883	0.999962	RO60
ENSG00000260219	15.9365	7.25058	4.01452	1.80609	0.0709049	NA	CD2BP2-DT		ENSG00000165072	78.906	4.43544	2.33078	1.90299	0.057042	0.392437	MAMDC2		ENSG00000023572	381.198	0.10243	1.48217	0.0691081	0.944904	0.999962	GLRX2
ENSG00000100601	257.069	1.67336	0.926601	1.80591	0.0709317	0.450713	ALKBH1		ENSG00000158006	105.05	3.62849	1.90695	1.90278	0.0570698	0.392437	PAFAH2		ENSG00000134371	383.479	0.177812	1.48339	0.119869	0.904587	0.999962	CDC73
ENSG00000198673	51.6014	4.19753	2.32447	1.8058	0.0709492	0.450713	TAFA2		ENSG00000176971	49.8297	6.03858	3.17467	1.90211	0.0571565	0.392779	FIBIN		ENSG00000233057	4.95229	0.605433	4.61385	0.131221	0.895601	NA	NA
ENSG00000071082	30071.6	0.374085	0.207206	1.80538	0.0710157	0.450713	RPL31		ENSG00000106246	35.3229	5.71122	3.00324	1.90169	0.0572123	0.392779	PTCD1		ENSG00000162687	399.96	0.496037	1.47663	0.335926	0.736927	0.999962	KCNT2
ENSG00000132698	20.9156	5.88292	3.25903	1.80511	0.0710568	0.450717	RAB25		ENSG00000115526	91.9007	4.02921	2.11881	1.90164	0.0572183	0.392779	CHST10		ENSG00000066279	778.233	-3.53648	1.58701	-2.22839	0.0258543	0.285571	ASPM
ENSG00000287808	17.7558	6.39545	3.54335	1.80492	0.0710879	0.450721	NA		ENSG00000164163	935.507	1.50628	0.792143	1.90153	0.057233	0.392779	ABCE1		ENSG00000177888	84.0546	1.50296	2.4799	0.606055	0.544478	0.999962	ZBTB41
ENSG00000089820	142.365	2.12608	1.17811	1.80465	0.0711291	0.450789	ARHGAP4		ENSG00000264112	54.3004	4.78621	2.51751	1.90117	0.0572798	0.392905	NA		ENSG00000213047	71.4128	-2.68365	2.52383	-1.06332	0.287636	NA	DENND1B
ENSG00000100311	87.0213	3.59173	1.99168	1.80337	0.0713309	0.451376	PDGFB		ENSG00000142039	184.976	2.83208	1.4901	1.9006	0.0573549	0.393226	CCDC97		ENSG00000203724	149.751	-4.0966	2.2198	-1.84548	0.0649678	0.334846	C1orf53
ENSG00000198838	58.6064	3.80719	2.11141	1.80315	0.0713643	0.451376	RYR3		ENSG00000101417	87.178	4.06015	2.13713	1.89981	0.0574576	0.393391	PXMP4		ENSG00000151414	208.404	-4.89297	2.17411	-2.25057	0.0244129	0.285571	NEK7
ENSG00000132406	792.508	0.961852	0.533436	1.80313	0.0713685	0.451376	TMEM128		ENSG00000258289	196.544	3.10318	1.63444	1.89862	0.057615	0.393884	CHURC1		ENSG00000229989	90.9438	3.56652	2.64667	1.34755	0.177803	0.555471	NA
ENSG00000177556	1502.77	0.733752	0.406942	1.80309	0.0713743	0.451376	ATOX1		ENSG00000137764	143.923	2.6488	1.39523	1.89847	0.057634	0.393884	MAP2K5		ENSG00000116833	10.3653	-1.38686	4.77241	-0.2906	0.771357	NA	NR5A2
ENSG00000273038	42.075	5.41484	3.00432	1.80235	0.0714906	0.451412	NA		ENSG00000283122	46.7723	4.96283	2.61442	1.89826	0.0576624	0.393884	HYMAI		ENSG00000162702	145.724	1.14745	2.19886	0.52184	0.601782	0.999962	ZNF281
ENSG00000126107	199.414	2.17171	1.20501	1.80224	0.0715084	0.451412	HECTD3		ENSG00000185909	392.98	1.78414	0.940177	1.89766	0.0577405	0.393884	KLHDC8B		ENSG00000118193	548.655	1.5874	1.51128	1.05037	0.293549	0.759083	KIF14
ENSG00000000003	4477.44	0.516204	0.286454	1.80205	0.0715381	0.451412	TSPAN6		ENSG00000137474	109.482	4.17314	2.19939	1.8974	0.0577747	0.393884	MYO7A		ENSG00000118197	310.321	-5.06092	2.15935	-2.34372	0.0190924	0.285571	DDX59
ENSG00000137970	1303.2	0.801611	0.444835	1.80204	0.0715387	0.451412	NA		ENSG00000151876	256.229	3.51912	1.85474	1.89736	0.0577802	0.393884	FBXO4		ENSG00000260088	5.86776	-1.25456	4.77724	-0.262611	0.79285	NA	DDX59-AS1
ENSG00000161036	133.859	2.41339	1.33935	1.80191	0.0715595	0.451412	LRWD1		ENSG00000150990	163.503	3.16273	1.66695	1.89731	0.0577867	0.393884	DHX37		ENSG00000118200	237.525	-3.21924	1.99508	-1.61359	0.106617	0.415447	CAMSAP2
ENSG00000171863	27428.7	0.388983	0.215904	1.80165	0.0716008	0.451458	RPS7		ENSG00000213934	5305.9	1.56738	0.826121	1.89727	0.057792	0.393884	HBG1		ENSG00000163362	95.1501	-2.5261	2.1457	-1.17728	0.239083	0.668496	INAVA
ENSG00000141258	183.868	1.93966	1.07709	1.80084	0.0717278	0.451873	SGSM2		ENSG00000144712	275.959	3.04224	1.60455	1.896	0.0579594	0.394637	CAND2		ENSG00000116852	69.4061	0.540268	2.80139	0.192857	0.847071	NA	KIF21B
ENSG00000223393	15.4424	7.32069	4.06635	1.80031	0.0718114	NA	NA		ENSG00000228014	49.5103	6.03245	3.1825	1.8955	0.0580258	0.394895	NA		ENSG00000229191	33.5043	0.0716384	3.54155	0.020228	0.983862	NA	NA
ENSG00000100632	3744.06	0.563719	0.313202	1.79986	0.071883	0.45263	ERH		ENSG00000100568	478.782	2.11909	1.11812	1.89523	0.0580617	0.394945	VTI1B		ENSG00000116857	1873.98	0.188774	1.31151	0.143937	0.88555	0.999962	TMEM9
ENSG00000230989	5194.08	0.498691	0.277185	1.79913	0.0719984	0.452806	HSBP1		ENSG00000105639	87.8026	4.46053	2.3549	1.89414	0.0582059	0.395421	JAK3		ENSG00000163395	41.2663	4.16151	3.04542	1.36648	0.171788	NA	IGFN1
ENSG00000259349	15.5781	7.2843	4.05207	1.79768	0.0722284	NA	NA		ENSG00000160741	164.106	2.50162	1.32089	1.89388	0.0582403	0.395421	CRTC2		ENSG00000118194	3.57326	-0.648543	4.75873	-0.136285	0.891596	NA	TNNT2
ENSG00000153558	130.369	2.20217	1.22557	1.79685	0.0723587	0.453915	FBXL2		ENSG00000269386	54.2594	4.77495	2.52208	1.89326	0.0583231	0.395752	RAB11B-AS1		ENSG00000159173	1022.9	0.143471	1.35862	0.105601	0.915899	0.999962	TNNI1
ENSG00000175938	69.9054	3.57904	1.99215	1.79657	0.0724043	0.453915	ORAI3		ENSG00000196932	24.2226	6.6762	3.52759	1.89257	0.0584154	0.396184	TMEM26		ENSG00000174307	79.1739	-4.49894	2.56567	-1.75352	0.0795133	NA	PHLDA3
ENSG00000115602	74.527	3.68997	2.05402	1.79647	0.0724202	0.453915	IL1RL1		ENSG00000126458	70.7759	4.46986	2.36256	1.89195	0.0584973	0.396545	RRAS		ENSG00000159176	733.753	0.953423	1.44079	0.661736	0.508141	0.994532	CSRP1
ENSG00000198689	149.051	3.08059	1.71697	1.7942	0.0727806	0.454558	SLC9A6		ENSG00000070047	135.015	3.203	1.69336	1.89151	0.0585562	0.396682	PHRF1		ENSG00000134369	178.976	-4.52576	2.17114	-2.0845	0.0371144	0.296197	NAV1
ENSG00000183605	408.531	1.30887	0.729562	1.79405	0.0728046	0.454558	SFXN4		ENSG00000137414	146.461	3.52716	1.86487	1.89137	0.0585747	0.396682	FAM8A1		ENSG00000231871	17.2663	1.06404	4.54508	0.234109	0.814901	NA	IPO9-AS1
ENSG00000149636	299.931	1.48555	0.829008	1.79196	0.0731394	0.455471	DSN1		ENSG00000113360	607.867	1.75525	0.928677	1.89005	0.0587512	0.397376	DROSHA		ENSG00000198700	1117.83	0.581113	1.35343	0.429365	0.667658	0.999962	IPO9
ENSG00000105993	1880.17	0.698757	0.390011	1.79163	0.0731919	0.455471	DNAJB6		ENSG00000261377	80.1013	3.93485	2.08212	1.88983	0.0587806	0.397376	NA		ENSG00000198892	17.6455	0.508333	4.50451	0.11285	0.91015	NA	SHISA4
ENSG00000224099	14.9381	7.38447	4.12278	1.79114	0.0732713	NA	NA		ENSG00000177076	72.692	4.48929	2.37561	1.88975	0.0587919	0.397376	ACER2		ENSG00000163431	233.852	2.14032	1.6321	1.31139	0.189725	0.580188	LMOD1
ENSG00000156345	86.14	3.42211	1.91073	1.79099	0.0732943	0.455723	CDK20		ENSG00000129493	34.2315	5.62572	2.97939	1.88822	0.0589969	0.397423	HEATR5A		ENSG00000134375	915.484	-3.70638	1.71552	-2.1605	0.030734	0.285752	TIMM17A
ENSG00000184831	733.075	1.03191	0.576226	1.7908	0.0733248	0.455723	APOO		ENSG00000124762	71.9218	4.56203	2.41653	1.88784	0.059047	0.397423	CDKN1A		ENSG00000176393	273.611	-5.06289	2.09735	-2.41394	0.0157809	0.285571	RNPEP
ENSG00000122756	51.0527	4.06804	2.27334	1.78946	0.0735411	0.45582	CNTFR		ENSG00000147174	27.8251	6.25884	3.31606	1.88743	0.0591021	0.397423	GCNA		ENSG00000163435	29.0283	0.79944	3.72838	0.21442	0.830219	NA	ELF3
ENSG00000100146	69.3562	3.555	1.98681	1.7893	0.0735666	0.45582	SOX10		ENSG00000120832	167.973	3.07489	1.63034	1.88604	0.0592892	0.398209	MTERF2		ENSG00000143862	19.0382	1.36999	4.37569	0.313092	0.754211	NA	ARL8A
ENSG00000142330	32.5613	4.76469	2.66321	1.78908	0.0736027	0.45582	CAPN10		ENSG00000079102	804.302	1.54265	0.818189	1.88544	0.0593705	0.398371	RUNX1T1		ENSG00000077152	1978.16	-0.381536	1.30935	-0.291394	0.77075	0.999962	UBE2T
ENSG00000197147	37.9664	4.58016	2.56025	1.78895	0.0736222	0.45582	LRRC8B		ENSG00000279332	35.2627	5.6829	3.01502	1.88486	0.0594486	0.398703	NA		ENSG00000077157	75.7896	-0.299685	2.73267	-0.109668	0.912673	NA	PPP1R12B
ENSG00000272323	42.1718	4.46675	2.49716	1.78873	0.0736578	0.45582	LOC101929704		ENSG00000011132	81.9366	3.81305	2.02406	1.88386	0.0595839	0.399072	APBA3		ENSG00000232626	9.81033	1.0514	4.77125	0.220361	0.82559	NA	NA
ENSG00000286634	46.6153	4.37315	2.44584	1.78799	0.073777	0.45582	NA		ENSG00000197860	101.319	3.11674	1.65448	1.88381	0.0595901	0.399072	SGTB		ENSG00000236439	56.9439	0.779422	2.31799	0.33625	0.736683	NA	NA
ENSG00000157873	19.9128	6.63029	3.70853	1.78785	0.0738001	0.45582	TNFRSF14		ENSG00000011405	692.397	1.48206	0.78691	1.88339	0.0596472	0.399262	PIK3C2A		ENSG00000143858	14.5014	0.19388	4.76844	0.0406589	0.967568	NA	SYT2
ENSG00000245571	17.5931	6.91093	3.86596	1.78764	0.0738345	0.45582	FAM111A-DT		ENSG00000210082	2.09253e+06	0.967318	0.51378	1.88275	0.0597348	0.399462	NA		ENSG00000117139	1561.9	0.29401	1.32185	0.222424	0.823984	0.999962	KDM5B
ENSG00000172007	103.619	3.33751	1.86718	1.78746	0.0738625	0.45582	RAB33B		ENSG00000100285	118.188	3.64672	1.93792	1.88177	0.0598677	0.399945	NEFH		ENSG00000228288	56.2886	0.791736	2.98293	0.265422	0.790684	NA	PCAT6
ENSG00000173846	18.2551	6.32038	3.53755	1.78665	0.0739934	0.456194	PLK3		ENSG00000120008	591.561	1.61488	0.85848	1.88109	0.0599602	0.400197	WDR11		ENSG00000214796	205.435	-5.17352	2.20574	-2.34548	0.0190028	0.285571	NA
ENSG00000129235	2022.87	0.677364	0.379132	1.78662	0.0739993	0.456194	TXNDC17		ENSG00000105655	2211.47	1.23022	0.654453	1.87977	0.060139	0.401197	ISYNA1		ENSG00000234996	28.388	-0.458337	3.75964	-0.12191	0.90297	NA	LOC148709
ENSG00000137509	2256.55	0.624097	0.349439	1.786	0.0740996	0.45651	PRCP		ENSG00000278133	29.2252	6.04697	3.21803	1.87909	0.0602327	0.401628	NA		ENSG00000183155	372.339	1.8094	1.63666	1.10555	0.268922	0.721342	RABIF
ENSG00000249492	15.2196	7.3048	4.0913	1.78545	0.0741888	NA	NA		ENSG00000072736	330.603	1.87012	0.995949	1.87773	0.0604184	0.402286	NFATC3		ENSG00000117153	342.887	-3.14192	1.75264	-1.79268	0.0730248	0.352893	KLHL12
ENSG00000184205	85.2988	3.44385	1.92918	1.78514	0.0742389	0.457178	TSPYL2		ENSG00000102100	140.843	3.281	1.74768	1.87735	0.0604705	0.40244	SLC35A2		ENSG00000159346	660.788	0.812841	1.41173	0.575775	0.564767	0.999962	ADIPOR1
ENSG00000265808	2189.02	0.660746	0.370242	1.78463	0.074321	0.457462	SEC22B		ENSG00000116127	747.055	1.41272	0.752919	1.87632	0.0606107	0.402623	ALMS1		ENSG00000159348	152.426	-4.30934	2.25803	-1.90845	0.0563327	0.32267	CYB5R1
ENSG00000177700	3939.41	0.526393	0.295017	1.78428	0.0743778	0.457462	POLR2L		ENSG00000112419	3255.72	1.04985	0.559539	1.87628	0.0606169	0.402623	PHACTR2		ENSG00000163444	327.643	-4.1311	1.83046	-2.25686	0.0240165	0.285571	TMEM183A
ENSG00000116574	46.5855	4.24062	2.37711	1.78394	0.0744333	0.45748	RHOU		ENSG00000214654	63.8681	4.54923	2.4255	1.87559	0.0607117	0.402623	NA		ENSG00000143847	22.5222	-0.209278	4.09778	-0.051071	0.959269	NA	PPFIA4
ENSG00000101189	54.3508	4.05168	2.27127	1.78388	0.0744425	0.45748	MRGBP		ENSG00000125520	150.644	3.59228	1.9155	1.87538	0.0607408	0.402623	SLC2A4RG		ENSG00000159388	195.198	4.35686	2.36265	1.84405	0.0651753	0.335177	BTG2
ENSG00000085721	345.908	1.37982	0.773645	1.78354	0.0744992	0.457638	RRN3		ENSG00000114739	611.972	1.4999	0.800058	1.87474	0.0608284	0.402623	ACVR2B		ENSG00000122176	228.362	2.90455	2.01365	1.44243	0.14918	0.500425	FMOD
ENSG00000204682	257.362	1.82185	1.0218	1.78299	0.0745885	0.457803	MIR1915HG		ENSG00000172943	103.232	3.32399	1.77317	1.87461	0.0608467	0.402623	PHF8		ENSG00000188783	22.9406	0.555351	4.06899	0.136484	0.891439	NA	PRELP
ENSG00000197375	89.3279	2.62809	1.47534	1.78135	0.074855	0.458404	SLC22A5		ENSG00000166181	729.183	1.53315	0.818289	1.87361	0.0609845	0.403228	API5		ENSG00000058668	1452.73	0.620851	1.35351	0.458698	0.646451	0.999962	ATP2B4
ENSG00000121211	674.303	1.05194	0.590561	1.78125	0.0748719	0.458404	MND1		ENSG00000157404	706.742	1.5457	0.825078	1.87339	0.0610139	0.403228	KIT		ENSG00000221643	7.82335	-1.30807	4.77443	-0.273974	0.784104	NA	SNORA77
ENSG00000121406	45.3718	4.2614	2.3937	1.78026	0.0750338	0.459016	ZNF549		ENSG00000185010	92.2801	3.30999	1.76692	1.87331	0.0610255	0.403228	F8		ENSG00000058673	6.19585	2.8667	4.7081	0.608887	0.542599	NA	ZC3H11A
ENSG00000272525	45.0683	3.86437	2.17113	1.77989	0.075094	0.459194	NA		ENSG00000112902	1842.5	1.13419	0.605777	1.87228	0.0611675	0.403924	SEMA5A		ENSG00000257315	5.68407	0.314563	4.77395	0.0658915	0.947464	NA	ZBED6
ENSG00000158104	48.5647	4.19744	2.36058	1.77814	0.0753812	0.46038	HPD		ENSG00000186918	152.922	3.63463	1.94145	1.87213	0.0611892	0.403924	ZNF395		ENSG00000182004	4302.82	-0.617671	1.29263	-0.477841	0.632763	0.999962	SNRPE
ENSG00000110046	66.6846	3.35802	1.88873	1.77793	0.0754158	0.460401	ATG2A		ENSG00000279891	46.5342	5.04557	2.69752	1.87045	0.0614214	0.404542	FLJ42393		ENSG00000143842	126.058	-1.98467	2.05938	-0.963724	0.335184	0.822185	SOX13
ENSG00000227744	22.4965	5.7189	3.21773	1.77731	0.0755173	0.460651	LINC01940		ENSG00000176406	97.0173	4.13433	2.2109	1.86998	0.0614868	0.404598	RIMS2		ENSG00000143845	45.5683	-3.11325	2.99829	-1.03834	0.299111	NA	ETNK2
ENSG00000122490	103.763	3.1835	1.7912	1.7773	0.0755191	0.460651	SLC66A2		ENSG00000068308	325.014	2.05388	1.0984	1.86988	0.061501	0.404598	OTUD5		ENSG00000143850	237.793	0.972464	1.62168	0.599663	0.548731	0.999962	PLEKHA6
ENSG00000152229	140.822	2.79414	1.5728	1.77654	0.075644	0.460811	PSTPIP2		ENSG00000117266	100.257	3.03786	1.62503	1.86942	0.0615649	0.404598	CDK18		ENSG00000219133	6.31057	0.661344	4.59815	0.143828	0.885636	NA	NA
ENSG00000065361	72.9745	3.55456	2.00101	1.77638	0.07567	0.460811	ERBB3		ENSG00000114124	27.1218	6.98767	3.74195	1.86738	0.0618479	0.405715	GRK7		ENSG00000158615	381.071	0.530428	1.49261	0.355371	0.722312	0.999962	PPP1R15B
ENSG00000108179	570.934	1.12709	0.634893	1.77524	0.0758575	0.461051	PPIF		ENSG00000228782	90.5916	3.62774	1.94285	1.86722	0.0618706	0.405715	NA		ENSG00000133056	126.409	1.67289	2.02791	0.824932	0.40941	0.909461	PIK3C2B
ENSG00000149218	122.045	3.15717	1.77849	1.7752	0.0758652	0.461051	ENDOD1		ENSG00000108784	92.0588	4.03812	2.16288	1.86701	0.0618996	0.405715	NAGLU		ENSG00000198625	1419.45	0.174306	1.3351	0.130556	0.896126	0.999962	MDM4
ENSG00000135069	1107.28	0.85185	0.480126	1.77422	0.0760262	0.46146	PSAT1		ENSG00000160323	47.6132	5.04039	2.70055	1.86643	0.0619818	0.405908	ADAMTS13		ENSG00000170382	184.95	-0.013696	2.21569	-0.00618136	0.995068	0.999962	LRRN2
ENSG00000198771	134.645	2.71328	1.52958	1.77387	0.0760839	0.461548	RCSD1		ENSG00000128567	506.354	1.63687	0.877174	1.86607	0.0620319	0.405908	PODXL		ENSG00000174529	16.6449	-3.70268	4.26063	-0.869046	0.384822	NA	TMEM81
ENSG00000227189	29.0314	5.11241	2.88225	1.77376	0.076103	0.461548	NA		ENSG00000120334	240.468	2.37757	1.27413	1.86602	0.062038	0.405908	CENPL		ENSG00000117222	467.462	-0.86259	1.49797	-0.57584	0.564723	0.999962	RBBP5
ENSG00000131724	183.451	1.86679	1.05319	1.7725	0.0763114	0.462346	IL13RA1		ENSG00000176248	79.0474	4.294	2.30122	1.86596	0.0620463	0.405908	ANAPC2		ENSG00000133059	58.1885	-0.840598	2.42719	-0.346326	0.729098	NA	DSTYK
ENSG00000112514	4460.79	0.497784	0.280853	1.7724	0.0763284	0.462346	CUTA		ENSG00000163431	77.9076	4.23333	2.27031	1.86465	0.0622305	0.406639	LMOD1		ENSG00000163545	14.0979	-0.292226	4.01132	-0.0728504	0.941925	NA	NUAK2
ENSG00000238227	57.6911	3.88617	2.1929	1.77216	0.0763681	0.462398	TMEM250		ENSG00000166888	172.797	2.52404	1.35383	1.86438	0.062269	0.406639	STAT6		ENSG00000235363	105.847	-0.204309	1.91887	-0.106473	0.915207	0.999962	NA
ENSG00000121775	661.606	1.03549	0.585248	1.76932	0.07684	0.463949	TMEM39B		ENSG00000135272	276.284	2.22243	1.19239	1.86384	0.0623438	0.406894	MDFIC		ENSG00000158711	397.335	0.402108	1.47619	0.272397	0.785317	0.999962	ELK4
ENSG00000186280	85.4031	3.64112	2.0583	1.76899	0.076895	0.463949	KDM4D		ENSG00000177084	743.505	1.4894	0.799428	1.86308	0.0624513	0.407212	POLE		ENSG00000069275	4454.32	-0.157265	1.28406	-0.122475	0.902523	0.999962	NUCKS1
ENSG00000272913	17.7723	6.81842	3.85452	1.76894	0.0769039	0.463949	NA		ENSG00000204287	47.3371	6.07104	3.26029	1.86211	0.0625869	0.407506	HLA-DRA		ENSG00000133065	130.31	3.38437	2.35343	1.43806	0.150418	0.502789	SLC41A1
ENSG00000118690	50.524	4.02954	2.27814	1.76878	0.0769303	0.463949	ARMC2		ENSG00000158220	25.8484	6.4223	3.44953	1.86179	0.0626325	0.407506	ESYT3		ENSG00000196188	162.481	0.44527	1.94403	0.229045	0.818834	0.999962	CTSE
ENSG00000152193	513.678	6.67657	3.77672	1.76782	0.0770903	0.464273	OBI1		ENSG00000231345	70.1004	5.00907	2.69058	1.86171	0.0626444	0.407506	NA		ENSG00000266028	239.682	-3.94983	1.91881	-2.05848	0.0395445	0.29764	SRGAP2
ENSG00000111671	114.573	3.32715	1.8821	1.76778	0.0770978	0.464273	SPSB2		ENSG00000198885	107	3.9637	2.12918	1.86161	0.0626588	0.407506	ITPRIPL1		ENSG00000143486	567.592	0.704115	1.44525	0.487193	0.626122	0.999962	EIF2D
ENSG00000121753	43.8088	4.20472	2.37902	1.76742	0.0771581	0.464296	ADGRB2		ENSG00000185189	40.4122	5.27434	2.83337	1.86151	0.0626729	0.407506	NRBP2		ENSG00000237605	11.5548	-0.198765	4.7694	-0.041675	0.966758	NA	NA
ENSG00000123600	96.5564	2.5721	1.4555	1.76716	0.0772012	0.464296	METTL8		ENSG00000183943	93.4688	4.18506	2.2492	1.86069	0.0627879	0.407929	PRKX		ENSG00000143479	33.8388	-3.59842	3.29057	-1.09356	0.27415	NA	DYRK3
ENSG00000149357	1965.11	0.668247	0.378214	1.76685	0.077253	0.464296	LAMTOR1		ENSG00000105722	54.1996	4.79817	2.57921	1.86033	0.0628393	0.407929	ERF		ENSG00000162889	46.5599	-1.11959	2.60286	-0.430137	0.667096	NA	MAPKAPK2
ENSG00000100348	2179.44	0.624896	0.353681	1.76683	0.0772563	0.464296	TXN2		ENSG00000254087	115.729	3.88666	2.08948	1.86011	0.06287	0.407929	LYN		ENSG00000224114	25.6883	0.297757	3.08654	0.0964695	0.923148	NA	NA
ENSG00000172172	1384.28	0.900621	0.509969	1.76603	0.0773908	0.464663	MRPL13		ENSG00000183032	62.8983	4.58354	2.46427	1.86	0.0628851	0.407929	SLC25A21		ENSG00000123836	34.731	-0.871552	3.22178	-0.270519	0.786761	NA	PFKFB2
ENSG00000173660	5638.43	0.466015	0.263887	1.76596	0.077402	0.464663	UQCRH		ENSG00000108176	101.89	3.97664	2.13943	1.85874	0.0630641	0.408707	DNAJC12		ENSG00000180667	90.3874	-3.7792	2.22127	-1.70137	0.0888744	0.381872	YOD1
ENSG00000285693	35.7759	4.62366	2.6202	1.76462	0.0776271	0.465637	NA		ENSG00000154639	1391.56	1.18318	0.637524	1.85589	0.0634689	0.410754	CXADR		ENSG00000196352	216.414	4.33436	2.09806	2.06589	0.0388392	0.297526	CD55
ENSG00000135587	75.9484	3.58617	2.03385	1.76324	0.0778602	0.466137	SMPD2		ENSG00000091831	47.5937	5.99501	3.23071	1.85563	0.0635061	0.410803	ESR1		ENSG00000117335	1622.2	0.945865	1.36523	0.692826	0.488419	0.982457	CD46
ENSG00000150776	318.285	1.41747	0.804172	1.76264	0.0779609	0.466256	NKAPD1		ENSG00000161638	530.703	1.5626	0.842235	1.8553	0.0635535	0.410918	ITGA5		ENSG00000174059	25.4475	0.735798	3.25695	0.225916	0.821267	NA	CD34
ENSG00000241128	14.5412	7.34984	4.16991	1.76259	0.0779699	NA	OR14A2		ENSG00000143126	49.6127	4.92456	2.65648	1.85379	0.0637686	0.412117	CELSR2		ENSG00000076356	602.72	0.157624	1.5311	0.102948	0.918004	0.999962	PLXNA2
ENSG00000115541	1796.86	0.680725	0.386265	1.76233	0.0780141	0.466256	HSPE1		ENSG00000117280	57.5749	4.07714	2.20008	1.85318	0.0638572	0.412497	RAB29		ENSG00000227887	3.49964	1.65925	4.65613	0.356358	0.721572	NA	NA
ENSG00000175183	2653.18	0.641312	0.363965	1.76202	0.0780664	0.46638	CSRP2		ENSG00000183087	26.813	6.18541	3.33834	1.85284	0.0639052	0.41253	GAS6		ENSG00000008118	122.093	-3.20768	2.25017	-1.42553	0.154005	0.510079	CAMK1G
ENSG00000102804	4011.02	0.512736	0.29105	1.76168	0.0781232	0.466532	TSC22D1		ENSG00000132330	85.037	3.63639	1.9628	1.85265	0.0639322	0.41253	SCLY		ENSG00000123689	7.45695	1.17994	4.77369	0.247176	0.804772	NA	G0S2
ENSG00000167468	4077.5	0.509683	0.289407	1.76113	0.0782162	0.466738	GPX4		ENSG00000230074	71.5654	4.42969	2.39117	1.85252	0.0639518	0.41253	NA		ENSG00000162757	24.9207	-1.19063	3.60624	-0.330157	0.741281	NA	C1orf74
ENSG00000182118	120.31	2.9046	1.64931	1.7611	0.078221	0.466738	FAM89A		ENSG00000166337	93.0879	3.8973	2.10546	1.85105	0.0641629	0.4137	TAF10		ENSG00000117597	188.242	-3.05819	2.01622	-1.51679	0.129319	0.459501	UTP25
ENSG00000224184	15.4119	7.16894	4.07279	1.76021	0.078373	NA	MIR3681HG		ENSG00000143315	785.2	1.36596	0.738152	1.85051	0.0642405	0.414007	PIGM		ENSG00000143469	93.4827	-3.07074	2.41383	-1.27214	0.203322	0.602016	SYT14
ENSG00000177380	72.7145	3.41387	1.93967	1.76002	0.0784037	0.467451	PPFIA3		ENSG00000063587	235.306	2.38437	1.28907	1.84968	0.0643591	0.414579	ZNF275		ENSG00000203706	17.2173	-0.954339	4.55236	-0.209636	0.833952	NA	NA
ENSG00000184374	112.013	2.97162	1.68912	1.75927	0.0785323	0.467802	COLEC10		ENSG00000229956	41.1838	5.17361	2.79775	1.8492	0.0644287	0.414642	NA		ENSG00000082497	31.0118	0.219285	3.41843	0.0641479	0.948852	NA	SERTAD4
ENSG00000273063	16.3436	6.99822	3.97886	1.75885	0.0786028	NA	NA		ENSG00000180694	110.295	3.86441	2.09005	1.84895	0.064465	0.414683	TMEM64		ENSG00000054392	167.294	-2.38253	1.77211	-1.34446	0.1788	0.556748	HHAT
ENSG00000135900	559.125	1.09115	0.620456	1.75863	0.0786404	0.468108	MRPL44		ENSG00000146587	111.433	3.8563	2.08774	1.84712	0.0647301	0.415505	RBAK		ENSG00000287354	40.2091	4.36549	3.13293	1.39342	0.163493	NA	NA
ENSG00000067082	1297.69	0.761791	0.433232	1.75839	0.0786813	0.468163	KLF6		ENSG00000272977	92.7016	4.00688	2.16946	1.84695	0.0647541	0.415505	NA		ENSG00000234004	22.292	-0.35599	3.26359	-0.109079	0.91314	NA	NA
ENSG00000188243	3438.51	0.56529	0.321536	1.75809	0.0787319	0.468167	COMMD6		ENSG00000168569	516.071	1.80075	0.975051	1.84682	0.0647727	0.415505	TMEM223		ENSG00000117625	294.658	0.696875	1.61552	0.431363	0.666204	0.999962	RCOR3
ENSG00000231770	202.528	1.90785	1.08523	1.75801	0.0787452	0.468167	NA		ENSG00000233016	301.092	2.90545	1.57391	1.84601	0.0648909	0.415878	SNHG7		ENSG00000082512	137.173	-2.07101	1.8112	-1.14345	0.252853	0.693201	TRAF5
ENSG00000154813	1078.6	0.916806	0.521724	1.75726	0.0788734	0.468469	DPH3		ENSG00000170965	60.2576	4.04713	2.19342	1.84513	0.0650191	0.416122	PLAC1		ENSG00000153363	123.768	-3.51768	2.04521	-1.71996	0.0854402	0.375217	LINC00467
ENSG00000141668	25.544	5.29656	3.01517	1.75664	0.0789794	0.468806	CBLN2		ENSG00000106012	70.7655	4.39426	2.38298	1.84401	0.065181	0.416966	IQCE		ENSG00000170385	54.1061	-2.13853	2.79162	-0.766053	0.443645	NA	SLC30A1
ENSG00000165704	867.276	0.906482	0.516296	1.75574	0.0791327	0.469038	HPRT1		ENSG00000107518	90.255	3.97242	2.15462	1.84367	0.0652311	0.417094	ATRNL1		ENSG00000117650	573.224	1.30236	1.47641	0.882111	0.377717	0.877237	NEK2
ENSG00000122592	403.82	1.47125	0.838225	1.7552	0.0792255	0.469038	HOXA7		ENSG00000185164	46.1378	4.97842	2.70248	1.84217	0.0654508	0.41773	NOMO2		ENSG00000123684	232.102	-0.821483	1.67	-0.491907	0.622785	0.999962	LPGAT1
ENSG00000092841	18437.9	0.375757	0.214089	1.75514	0.0792347	0.469038	MYL6		ENSG00000133731	452.689	1.73401	0.941744	1.84128	0.0655812	0.41773	IMPA1		ENSG00000143493	274.417	3.47302	1.9006	1.82733	0.0676498	0.340737	INTS7
ENSG00000083457	1337.58	0.747969	0.426159	1.75514	0.0792352	0.469038	ITGAE		ENSG00000145743	72.4266	3.90398	2.12042	1.84113	0.065602	0.41773	FBXL17		ENSG00000143476	1495.18	0.697063	1.3498	0.516421	0.605561	0.999962	DTL
ENSG00000111341	272.989	1.775	1.01144	1.75492	0.0792722	0.469038	MGP		ENSG00000177511	24.7467	6.27089	3.40648	1.84087	0.0656406	0.417784	ST8SIA3		ENSG00000220749	389.933	0.0924673	1.47935	0.0625053	0.95016	0.999962	RPL21P28
ENSG00000189120	14.449	7.33641	4.1814	1.75454	0.0793386	NA	SP6		ENSG00000151150	240.166	2.08624	1.13365	1.84028	0.0657269	0.418141	ANK3		ENSG00000066027	82.8689	6.36459	2.47766	2.56879	0.0102054	0.285571	PPP2R5A
ENSG00000180210	15.4039	7.14551	4.07341	1.75418	0.0793993	NA	F2		ENSG00000269028	3314.02	1.07557	0.584611	1.8398	0.065798	0.418402	MTRNR2L2		ENSG00000225338	23.3167	1.15038	3.21901	0.357372	0.720814	NA	NA
ENSG00000168234	245.956	1.65508	0.943519	1.75415	0.0794046	0.469185	TTC39C		ENSG00000130962	90.9992	3.92218	2.13233	1.83939	0.065858	0.418591	PRRG1		ENSG00000065600	135.249	0.703917	2.2518	0.312601	0.754584	0.999962	PACC1
ENSG00000198885	75.9202	3.70728	2.11386	1.75379	0.0794662	0.469185	ITPRIPL1		ENSG00000130656	61131.2	1.36995	0.745163	1.83845	0.0659957	0.419082	HBZ		ENSG00000117691	51.4129	-0.51967	2.86004	-0.181701	0.855818	NA	NENF
ENSG00000141013	37.5071	4.47092	2.54963	1.75355	0.0795068	0.469185	GAS8		ENSG00000068120	212.827	2.16895	1.17991	1.83822	0.0660293	0.419103	COASY		ENSG00000260805	14.6851	-0.342833	4.76852	-0.071895	0.942685	NA	NA
ENSG00000254986	163.028	3.14047	1.79099	1.75348	0.0795191	0.469185	DPP3		ENSG00000198046	159.574	2.48588	1.35339	1.83678	0.0662421	0.41947	ZNF667		ENSG00000117697	1214.51	0.367389	1.36522	0.269106	0.787848	0.999962	NSL1
ENSG00000110717	3183.52	0.595158	0.339461	1.75325	0.0795599	0.469239	NDUFS8		ENSG00000135678	94.8495	4.1008	2.23264	1.83675	0.0662465	0.41947	CPM		ENSG00000203705	295.46	-1.09899	1.61875	-0.67891	0.497195	0.987054	TATDN3
ENSG00000132591	1090.87	0.869237	0.496144	1.75199	0.0797762	0.469792	ERAL1		ENSG00000133561	109.335	3.95783	2.15485	1.83671	0.0662531	0.41947	GIMAP6		ENSG00000198468	11.3427	6.99519	4.79053	1.46021	0.144231	NA	FLVCR1-DT
ENSG00000101421	41.3402	4.34008	2.47727	1.75196	0.0797809	0.469792	CHMP4B		ENSG00000197620	117.04	3.4974	1.90462	1.83627	0.0663179	0.41947	CXorf40A		ENSG00000162769	402.138	-1.56673	1.47246	-1.06402	0.287318	0.748914	FLVCR1
ENSG00000186603	131.06	2.46205	1.40566	1.75153	0.079855	0.470042	HPDL		ENSG00000148154	111.735	3.24143	1.7653	1.83619	0.0663292	0.41947	UGCG		ENSG00000143494	111.827	-2.81685	2.28909	-1.23055	0.21849	0.631395	VASH2
ENSG00000120686	1079.4	0.81462	0.465333	1.75062	0.080012	0.47021	UFM1		ENSG00000085382	74.3593	4.2476	2.31626	1.83382	0.0666802	0.420921	HACE1		ENSG00000174606	350.11	-1.32648	1.52668	-0.86886	0.384923	0.884229	ANGEL2
ENSG00000236778	39.4991	4.4065	2.51734	1.75046	0.0800392	0.47021	INTS6-AS1		ENSG00000156232	57.2383	4.62135	2.5209	1.83322	0.0667702	0.421297	WHAMM		ENSG00000136643	266.345	1.02809	1.76431	0.582716	0.560085	0.999962	RPS6KC1
ENSG00000101558	2634.33	0.578867	0.330883	1.74946	0.0802116	0.471016	VAPA		ENSG00000151967	53.5698	4.68803	2.55888	1.83206	0.0669418	0.42142	SCHIP1		ENSG00000143499	168.713	-4.07932	2.28492	-1.78532	0.0742087	0.355995	SMYD2
ENSG00000278356	14.3619	7.33209	4.1919	1.74911	0.0802724	NA	NA		ENSG00000173575	938.661	1.34854	0.73624	1.83166	0.0670023	0.421536	CHD2		ENSG00000152104	347.885	-3.36252	1.81341	-1.85425	0.0637035	0.333266	PTPN14
ENSG00000073008	102.247	3.00286	1.71726	1.74864	0.080354	0.471478	PVR		ENSG00000162946	63.1192	3.77047	2.05949	1.83078	0.0671333	0.421536	DISC1		ENSG00000117724	3059.62	-1.82095	1.37436	-1.32494	0.185191	0.570643	CENPF
ENSG00000237505	16.9569	6.31804	3.61435	1.74805	0.080456	NA	PKN2-AS1		ENSG00000204116	76.4599	3.98241	2.17538	1.83068	0.067149	0.421536	CHIC1		ENSG00000136636	219.477	-4.26844	1.92159	-2.2213	0.0263305	0.285571	KCTD3
ENSG00000174516	18.5699	6.01775	3.44257	1.74804	0.0804575	0.471758	PELI3		ENSG00000270362	88.5999	3.40621	1.86079	1.83051	0.0671732	0.421536	HMGN3-AS1		ENSG00000042781	1.74037	-4.27884	4.81186	-0.88923	0.37388	NA	USH2A
ENSG00000140995	613.516	1.08609	0.621648	1.74712	0.080617	0.471758	DEF8		ENSG00000164050	168.391	3.00601	1.64255	1.83009	0.0672365	0.421593	PLXNB1		ENSG00000196482	50.0143	0.813438	3.09579	0.262756	0.792738	NA	ESRRG
ENSG00000264247	317.493	1.43827	0.823243	1.74707	0.0806246	0.471758	LINC00909		ENSG00000077616	510.391	1.62988	0.89072	1.82985	0.0672727	0.421593	NAALAD2		ENSG00000092978	412.748	-2.30722	1.60458	-1.4379	0.150463	0.502789	GPATCH2
ENSG00000102393	609.875	1.05621	0.605091	1.74554	0.0808916	0.472569	GLA		ENSG00000064687	61.8832	4.50804	2.46506	1.82878	0.0674329	0.422173	ABCA7		ENSG00000162814	100.763	-2.2581	2.32651	-0.970597	0.331749	0.816533	SPATA17
ENSG00000188158	77.4685	3.44823	1.97567	1.74535	0.0809233	0.472569	NHS		ENSG00000267041	76.3009	3.705	2.02642	1.82834	0.0674983	0.422173	ZNF850		ENSG00000067533	655.027	-2.13479	1.54544	-1.38134	0.167174	0.532911	RRP15
ENSG00000149328	46.1951	4.16021	2.38411	1.74497	0.0809901	0.472586	GLB1L2		ENSG00000256073	135.662	3.22596	1.76442	1.82834	0.0674984	0.422173	URB1-AS1		ENSG00000092969	132.537	-5.92896	2.18007	-2.71961	0.00653583	0.285571	TGFB2
ENSG00000162385	1114.75	0.807411	0.463002	1.74386	0.0811834	0.472848	MAGOH		ENSG00000150995	103.825	3.2685	1.78876	1.82724	0.0676637	0.422322	ITPR1		ENSG00000228063	23.3305	0.491711	4.04297	0.121621	0.903199	NA	LYPLAL1-DT
ENSG00000155542	308.894	6.02828	3.45709	1.74374	0.0812042	0.472848	SETD9		ENSG00000124602	37.4049	5.34971	2.92808	1.82703	0.0676946	0.422322	UNC5CL		ENSG00000143353	234.587	-4.04592	1.90943	-2.11891	0.034098	0.288301	LYPLAL1
ENSG00000173418	683.011	1.0169	0.583345	1.74322	0.0812945	0.472848	NAA20		ENSG00000158483	118.16	3.91479	2.14383	1.82607	0.067839	0.422551	FAM86C1		ENSG00000225920	41.6461	-3.35395	3.12985	-1.0716	0.2839	NA	NA
ENSG00000106789	32.8472	4.83283	2.77315	1.74272	0.0813821	0.472848	CORO2A		ENSG00000078142	548.558	1.51683	0.830775	1.8258	0.0678811	0.422551	PIK3C3		ENSG00000223842	9.59133	-0.558868	4.7707	-0.117146	0.906744	NA	NA
ENSG00000160310	1311.57	0.781265	0.448312	1.74268	0.0813893	0.472848	PRMT2		ENSG00000147813	119.838	3.20987	1.75816	1.8257	0.0678949	0.422551	NAPRT		ENSG00000277007	3.13228	-0.45801	4.78207	-0.0957767	0.923698	NA	NA
ENSG00000245275	69.6045	3.61886	2.07686	1.74246	0.0814274	0.472848	SAP30L-AS1		ENSG00000111339	30.1563	5.80583	3.1804	1.8255	0.0679252	0.422551	ART4		ENSG00000228536	6.86712	-0.138623	4.59372	-0.0301767	0.975926	NA	NA
ENSG00000127743	45.4058	4.26764	2.44934	1.74236	0.0814447	0.472848	IL17B		ENSG00000126882	17.5111	7.98535	4.37747	1.82419	0.0681227	NA	FAM78A		ENSG00000196660	801.35	-2.01584	1.71099	-1.17817	0.23873	0.6677	SLC30A10
ENSG00000257543	17.9515	6.7007	3.84595	1.74227	0.0814609	0.472848	NA		ENSG00000221914	465.067	1.61808	0.887121	1.82397	0.0681566	0.423198	PPP2R2A		ENSG00000136628	946.317	-0.479934	1.35708	-0.353651	0.7236	0.999962	EPRS1
ENSG00000143761	8347.85	0.429189	0.246457	1.74144	0.0816069	0.473384	ARF1		ENSG00000107643	311.059	2.42092	1.32773	1.82335	0.0682498	0.423497	MAPK8		ENSG00000162813	112.453	-4.42279	2.38245	-1.8564	0.063396	0.332849	BPNT1
ENSG00000142910	16.9134	6.30594	3.62127	1.74136	0.0816199	NA	TINAGL1		ENSG00000101868	889.856	1.52768	0.838261	1.82244	0.0683881	0.423613	POLA1		ENSG00000067704	684.211	-1.39864	1.42229	-0.983372	0.325424	0.809572	IARS2
ENSG00000215883	57.3984	3.96087	2.27473	1.74125	0.0816404	0.473393	CYB5RL		ENSG00000077063	426.35	1.65115	0.90604	1.82238	0.0683975	0.423613	CTTNBP2		ENSG00000232134	15.5061	0.524198	3.76665	0.139168	0.889317	NA	NA
ENSG00000196704	615.584	1.06224	0.610167	1.7409	0.0817017	0.473562	AMZ2		ENSG00000168916	265.633	1.97335	1.08293	1.82224	0.0684186	0.423613	ZNF608		ENSG00000118873	538.068	0.424292	1.434	0.29588	0.767322	0.999962	RAB3GAP2
ENSG00000243335	73.254	3.66992	2.10935	1.73983	0.0818885	0.474322	KCTD7		ENSG00000282917	25.8441	6.94538	3.8115	1.82222	0.068422	0.423613	LOC101927179		ENSG00000218283	218.793	-0.393674	1.62175	-0.242746	0.808202	0.999962	NA
ENSG00000106305	314.243	6.22833	3.57994	1.73978	0.0818968	0.474322	AIMP2		ENSG00000131981	20.9367	7.42609	4.0753	1.82222	0.068422	NA	LGALS3		ENSG00000116141	153.557	-0.889632	1.74885	-0.508696	0.610965	0.999962	MARK1
ENSG00000165312	16.5155	6.90219	3.96777	1.73957	0.0819354	NA	OTUD1		ENSG00000134297	72.1654	4.20314	2.30673	1.82212	0.0684366	0.423613	PLEKHA8P1		ENSG00000186205	198.31	-4.28814	2.17538	-1.97122	0.0486989	0.310447	2023-03-01
ENSG00000160211	120.362	2.99781	1.7239	1.73897	0.0820404	0.474781	G6PD		ENSG00000118508	147.05	3.43533	1.88585	1.82163	0.0685106	0.423613	RAB32		ENSG00000136630	234.84	-3.45179	1.62289	-2.12693	0.0334256	0.28595	HLX
ENSG00000105298	49.9171	3.99602	2.29863	1.73844	0.0821333	0.474947	CACTIN		ENSG00000115170	120.597	3.66413	2.01181	1.82131	0.0685594	0.423613	ACVR1		ENSG00000143507	248.967	0.804928	1.69281	0.475497	0.634433	0.999962	DUSP10
ENSG00000234028	51.8615	4.02766	2.31889	1.73689	0.0824065	0.475969	EIF2AK3-DT		ENSG00000154359	137.891	3.46344	1.90232	1.82064	0.0686614	0.423962	LONRF1		ENSG00000276997	5.0733	-0.242763	4.61205	-0.0526367	0.958021	NA	NA
ENSG00000225663	1107.22	0.80381	0.463065	1.73584	0.0825913	0.476664	MCRIP1		ENSG00000100324	93.1525	3.87996	2.13218	1.81972	0.0688023	0.424454	TAB1		ENSG00000143498	570.049	0.0237424	1.43356	0.0165618	0.986786	0.999962	TAF1A
ENSG00000135111	64.336	3.69028	2.12735	1.73468	0.0827975	0.476934	TBX3		ENSG00000272980	31.1549	5.7234	3.14584	1.81936	0.0688572	0.424591	NA		ENSG00000225265	80.8334	-2.68545	2.50611	-1.07156	0.283918	0.744793	TAF1A-AS1
ENSG00000111906	2016.04	0.631131	0.363834	1.73467	0.0827993	0.476934	HDDC2		ENSG00000029534	203.754	3.48887	1.91784	1.81917	0.0688858	0.424591	ANK1		ENSG00000154305	688.66	1.19439	1.4375	0.830876	0.406044	0.907161	MIA3
ENSG00000145335	897.516	1.16368	0.671061	1.73409	0.0829015	0.477151	SNCA		ENSG00000172878	95.5368	3.91991	2.15528	1.81875	0.0689499	0.424733	METAP1D		ENSG00000272750	9.59722	-0.13911	4.77027	-0.0291618	0.976736	NA	NA
ENSG00000120279	716.04	1.18949	0.686149	1.73357	0.0829945	0.477315	MYCT1		ENSG00000143862	47.3162	4.92882	2.71048	1.81843	0.0689981	0.424733	ARL8A		ENSG00000186063	147.176	-3.48611	2.14088	-1.62835	0.10345	0.40899	AIDA
ENSG00000133110	1315.04	0.946673	0.5465	1.73225	0.0832293	0.47801	POSTN		ENSG00000269388	53.0202	4.66592	2.56604	1.81834	0.0690128	0.424733	NA		ENSG00000162819	1044.65	-0.123907	1.3889	-0.0892128	0.928913	0.999962	BROX
ENSG00000007520	59.1495	3.76239	2.1726	1.73175	0.0833186	0.47801	TSR3		ENSG00000153976	60.0163	4.58034	2.51963	1.81786	0.0690852	0.424876	HS3ST3A1		ENSG00000228106	145.217	-0.764435	1.78904	-0.427287	0.66917	0.999962	NA
ENSG00000138459	416.273	1.2927	0.746991	1.73055	0.0835324	0.478177	SLC35A5		ENSG00000287562	64.9271	4.41972	2.43234	1.81707	0.0692067	0.425434	NA		ENSG00000154309	172.189	-3.76385	1.99463	-1.887	0.0591608	0.32862	DISP1
ENSG00000152620	674.292	0.999223	0.577523	1.73019	0.083597	0.478177	NADK2		ENSG00000127252	138.395	3.45834	1.90429	1.81608	0.0693575	0.425531	PLAAT1		ENSG00000234523	44.7392	1.43561	3.2161	0.446382	0.655321	NA	NA
ENSG00000175063	4269.21	0.498491	0.288238	1.72944	0.0837295	0.47875	UBE2C		ENSG00000197892	49.7762	4.20519	2.31581	1.81586	0.0693922	0.425531	KIF13B		ENSG00000162909	629.17	-4.32203	1.86075	-2.32273	0.0201936	0.285571	CAPN2
ENSG00000204160	92.1923	3.25621	1.88345	1.72886	0.0838343	0.47879	ZDHHC18		ENSG00000184860	145.648	3.16918	1.74537	1.81576	0.0694068	0.425531	SDR42E1		ENSG00000143514	417.045	-0.2678	1.47335	-0.181763	0.855769	0.999962	TP53BP2
ENSG00000259330	107.881	3.32647	1.92435	1.72862	0.0838773	0.47879	INAFM2		ENSG00000276445	19.572	7.59624	4.18367	1.81569	0.0694184	NA	NA		ENSG00000272645	91.8982	-2.81347	2.39635	-1.17406	0.24037	0.670931	NA
ENSG00000092445	222.965	1.65794	0.959233	1.7284	0.083917	0.47879	TYRO3		ENSG00000101152	201.088	2.18866	1.20663	1.81385	0.0697001	0.426309	DNAJC5		ENSG00000185495	104.859	3.60052	2.21084	1.62858	0.103402	0.408968	NA
ENSG00000008130	140.264	2.22992	1.29048	1.72797	0.083993	0.47879	NADK		ENSG00000084628	42.9969	4.91177	2.70822	1.81365	0.0697318	0.426309	NKAIN1		ENSG00000278467	30.9637	7.67936	3.70422	2.07314	0.0381594	NA	NA
ENSG00000130731	1508.5	0.704423	0.407662	1.72796	0.0839955	0.47879	METTL26		ENSG00000160293	111.697	3.36072	1.85306	1.8136	0.0697386	0.426309	VAV2		ENSG00000143756	118.812	0.54232	2.43304	0.222898	0.823615	0.999962	FBXO28
ENSG00000184990	3737.92	0.535088	0.309744	1.72752	0.0840746	0.478904	SIVA1		ENSG00000144711	158.198	2.77111	1.52801	1.81354	0.069749	0.426309	IQSEC1		ENSG00000143753	197.35	-3.28097	1.93353	-1.69688	0.0897187	0.383334	DEGS1
ENSG00000158296	82.7832	3.27116	1.89367	1.72742	0.084092	0.478904	SLC13A3		ENSG00000198553	19.2236	7.63742	4.21369	1.81252	0.0699051	NA	KCNRG		ENSG00000143748	663.748	-0.901082	1.41631	-0.636219	0.524634	0.999962	NVL
ENSG00000118402	54.5335	3.55748	2.05977	1.72713	0.084145	0.478904	ELOVL4		ENSG00000145864	46.8365	4.89278	2.69984	1.81225	0.0699476	0.427191	GABRB2		ENSG00000229742	10.3605	-6.71738	4.78991	-1.4024	0.160795	NA	NA
ENSG00000243836	77.0907	3.62305	2.09844	1.72654	0.0842495	0.47898	WDR86-AS1		ENSG00000102908	764.274	1.36362	0.752466	1.8122	0.069955	0.427191	NFAT5		ENSG00000143771	826.754	-0.235993	1.37238	-0.171959	0.86347	0.999962	CNIH4
ENSG00000173267	574.49	1.08909	0.63097	1.72605	0.0843376	0.47898	SNCG		ENSG00000159885	60.1183	4.05626	2.23896	1.81168	0.0700364	0.427312	ZNF222		ENSG00000162923	533.497	1.00799	1.52276	0.66195	0.508003	0.99453	WDR26
ENSG00000259736	25.8383	5.13313	2.97439	1.72577	0.0843884	0.47898	CRTC3-AS1		ENSG00000146243	158.318	3.4113	1.88613	1.80862	0.0705095	0.429631	IRAK1BP1		ENSG00000143786	24.8883	0.209144	3.94571	0.0530054	0.957728	NA	CNIH3
ENSG00000172985	34.629	4.46648	2.58828	1.72565	0.0844098	0.47898	SH3RF3		ENSG00000108821	3756.93	0.98934	0.547603	1.80667	0.0708132	0.430889	COL1A1		ENSG00000185842	337.835	-0.686469	1.50873	-0.454999	0.64911	0.999962	DNAH14
ENSG00000120860	366.239	1.29668	0.751587	1.72526	0.084481	0.479157	WASHC3		ENSG00000198216	89.9002	4.1089	2.27565	1.80559	0.0709822	0.431372	CACNA1E		ENSG00000143815	1548.87	-1.62409	1.35182	-1.20141	0.229593	0.651996	LBR
ENSG00000165271	255.234	2.07975	1.20585	1.72471	0.0845789	0.479162	NOL6		ENSG00000104833	21.953	7.22706	4.00792	1.8032	0.0713574	0.432891	TUBB4A		ENSG00000154380	2976.67	-0.421802	1.29583	-0.325507	0.744797	0.999962	ENAH
ENSG00000198099	25.8768	5.16626	2.9964	1.72416	0.0846798	0.479217	ADH4		ENSG00000103342	667.825	1.49809	0.830965	1.80284	0.0714139	0.432891	GSPT1		ENSG00000227496	26.1641	-3.91834	3.59918	-1.08868	0.276296	NA	NA
ENSG00000197140	40.7994	4.36464	2.53178	1.72394	0.0847183	0.479217	ADAM32		ENSG00000285219	108.605	3.32562	1.84531	1.8022	0.0715133	0.432891	LOC100506207		ENSG00000143742	5868.46	-0.414361	1.2874	-0.32186	0.747559	0.999962	SRP9
ENSG00000287825	27.5693	5.07281	2.94411	1.72304	0.0848817	0.479918	NA		ENSG00000152804	200.667	2.51163	1.39381	1.80199	0.0715469	0.432906	HHEX		ENSG00000143819	18.0432	0.725687	4.46538	0.162514	0.870901	NA	EPHX1
ENSG00000239672	1800.77	0.65367	0.379582	1.72208	0.0850553	0.48027	NME1		ENSG00000173041	423.285	1.66137	0.922101	1.80172	0.0715893	0.432973	ZNF680		ENSG00000196187	19.3093	-1.08734	3.98136	-0.273108	0.78477	NA	TMEM63A
ENSG00000117122	2345.81	0.620268	0.360199	1.72201	0.0850668	0.48027	MFAP2		ENSG00000213462	576.706	1.48587	0.825429	1.80012	0.0718415	0.43393	ERV3-1		ENSG00000143811	95.7792	0.785134	2.07988	0.37749	0.705809	0.999962	PYCR2
ENSG00000149600	512.341	1.13408	0.658695	1.72171	0.0851226	0.480295	COMMD7		ENSG00000144635	795.799	1.40301	0.779626	1.79959	0.0719249	0.434245	DYNC1LI1		ENSG00000143751	48.0803	-1.60666	2.86666	-0.560463	0.575163	NA	SDE2
ENSG00000160051	45.8456	4.12333	2.39525	1.72146	0.0851668	0.480295	IQCC		ENSG00000180628	107.38	3.62956	2.01771	1.79885	0.072042	0.434613	PCGF5		ENSG00000272562	7.8361	-0.00556993	4.77141	-0.00116735	0.999069	NA	NA
ENSG00000103671	421.944	1.39451	0.810235	1.72111	0.0852303	0.48046	TRIP4		ENSG00000162086	240.319	2.38058	1.32424	1.7977	0.0722251	0.435153	ZNF75A		ENSG00000163041	15274.3	0.0716213	1.27311	0.0562571	0.955137	0.999962	H3-3A
ENSG00000153975	110.928	2.72353	1.58362	1.71981	0.0854671	0.481244	ZUP1		ENSG00000004866	370.967	1.73017	0.962724	1.79716	0.0723101	0.435243	ST7		ENSG00000182827	449.544	1.92664	1.51209	1.27416	0.202608	0.600822	ACBD3
ENSG00000189143	36.9784	5.40823	3.14709	1.71848	0.0857082	0.481429	CLDN4		ENSG00000199942	35.9953	5.37812	2.99434	1.7961	0.0724792	0.435546	SNORD114-19		ENSG00000183814	79.5877	0.41372	2.69505	0.153511	0.877995	0.999962	LIN9
ENSG00000100387	3926.22	0.500984	0.291577	1.71818	0.085763	0.481429	RBX1		ENSG00000180901	132.881	2.6881	1.4968	1.7959	0.07251	0.435546	KCTD2		ENSG00000143799	2618.86	0.0515915	1.3024	0.0396127	0.968402	0.999962	PARP1
ENSG00000227540	67.2307	3.65239	2.12607	1.71791	0.0858138	0.481429	DNAJC9-AS1		ENSG00000168038	60.7695	4.47295	2.49181	1.79506	0.0726444	0.4356	ULK4		ENSG00000143801	40.9308	-0.252479	3.30602	-0.0763694	0.939125	NA	PSEN2
ENSG00000239467	64.5602	3.6213	2.10803	1.71786	0.0858225	0.481429	ERICH2		ENSG00000132294	245.6	1.99672	1.11305	1.79392	0.0728255	0.435864	EFR3A		ENSG00000163050	65.0399	-2.82472	2.37189	-1.19092	0.233686	NA	COQ8A
ENSG00000149792	673.113	1.0704	0.623347	1.71718	0.0859458	0.481739	MRPL49		ENSG00000198873	264.285	2.25246	1.25656	1.79256	0.0730437	0.435864	GRK5		ENSG00000143776	290.548	-1.35248	1.55225	-0.871305	0.383588	0.882835	CDC42BPA
ENSG00000135318	232.19	1.60334	0.93407	1.71652	0.0860678	0.482178	NT5E		ENSG00000172318	443.426	1.60836	0.897302	1.79244	0.0730626	0.435864	B3GALT1		ENSG00000228625	5.68113	-0.0107326	4.77386	-0.0022482	0.998206	NA	NA
ENSG00000110060	166.006	2.1191	1.23462	1.7164	0.0860893	0.482178	PUS3		ENSG00000150401	111.301	3.24157	1.80903	1.79188	0.0731516	0.435864	DCUN1D2		ENSG00000228729	17.7557	5.04425	4.11243	1.22659	0.219978	NA	NA
ENSG00000135063	14.1493	7.24129	4.21953	1.71614	0.0861373	NA	FAM189A2		ENSG00000196696	48.6207	4.26667	2.38134	1.79171	0.0731792	0.435864	PDXDC2P-NPIPB14P		ENSG00000181450	473.599	0.335361	1.46775	0.228487	0.819267	0.999962	ZNF678
ENSG00000157911	75.2099	3.47416	2.0245	1.71605	0.0861522	0.482348	PEX10		ENSG00000029725	351.268	2.05156	1.14546	1.79104	0.0732877	0.435864	RABEP1		ENSG00000143740	374.119	0.091195	1.49799	0.0608781	0.951456	0.999962	SNAP47
ENSG00000164237	317.068	1.47171	0.857859	1.71557	0.0862414	0.482665	CMBL		ENSG00000107521	514.383	1.84093	1.02793	1.79092	0.0733064	0.435864	HPS1		ENSG00000081692	139.954	5.72807	2.27535	2.51744	0.0118211	0.285571	JMJD4
ENSG00000164294	1299.47	0.782462	0.456318	1.71473	0.0863945	0.482815	GPX8		ENSG00000108219	860.22	1.30577	0.729473	1.79003	0.0734498	0.436085	TSPAN14		ENSG00000143761	7510.43	0.0932007	1.28148	0.0727291	0.942022	0.999962	ARF1
ENSG00000134107	85.5215	2.6317	1.53478	1.71471	0.0863988	0.482815	BHLHE40		ENSG00000121577	48.2464	4.78541	2.67344	1.78998	0.0734571	0.436085	POPDC2		ENSG00000143793	299.507	-4.63576	2.07062	-2.23883	0.025167	0.285571	C1orf35
ENSG00000138660	290.173	1.45403	0.848113	1.71443	0.0864503	0.482881	AP1AR		ENSG00000232729	122.275	3.09034	1.72723	1.78919	0.0735841	0.436465	LOC101926943		ENSG00000162910	934.997	0.260871	1.37102	0.190275	0.849094	0.999962	MRPL55
ENSG00000121766	1097.08	0.80228	0.468057	1.71406	0.0865172	0.482929	ZCCHC17		ENSG00000129925	134.181	2.72425	1.52293	1.78882	0.0736434	0.436629	PGAP6		ENSG00000143774	981.278	0.0890037	1.38758	0.0641431	0.948856	0.999962	GUK1
ENSG00000285331	44.0953	4.18958	2.44527	1.71334	0.0866503	0.48349	LOC145783		ENSG00000127124	67.1302	4.27521	2.39087	1.78814	0.0737535	0.436922	HIVEP3		ENSG00000181873	63.6368	-2.71298	2.57005	-1.05561	0.291144	NA	IBA57
ENSG00000075914	849.858	0.9848	0.574965	1.7128	0.0867494	0.483771	EXOSC7		ENSG00000254936	25.4561	6.03477	3.37653	1.78727	0.0738942	0.437368	NA		ENSG00000154358	449.831	1.98176	1.61079	1.2303	0.218585	0.631395	OBSCN
ENSG00000213672	90.1298	3.14755	1.83786	1.71261	0.0867836	0.483771	NCKIPSD		ENSG00000169855	1200.52	1.19692	0.669796	1.78699	0.0739387	0.437444	ROBO1		ENSG00000269934	16.8558	0.297847	4.58698	0.0649332	0.948227	NA	NA
ENSG00000160193	241.656	1.58609	0.926166	1.71253	0.0867989	0.483771	WDR4		ENSG00000258752	30.9536	5.6305	3.15168	1.78651	0.0740173	0.437723	NA		ENSG00000270110	33.882	-8.11873	3.57905	-2.2684	0.0233045	NA	NA
ENSG00000274588	21.2603	6.22805	3.63722	1.71231	0.0868396	0.483795	DGKK		ENSG00000177993	21.5512	6.55902	3.67194	1.78626	0.0740579	0.437776	ZNRF3-AS1		ENSG00000286773	4.50542	-0.0531404	4.7762	-0.0111261	0.991123	NA	NA
ENSG00000126524	1032.62	0.849949	0.496421	1.71215	0.0868685	0.483795	SBDS		ENSG00000182272	279.815	2.12349	1.18961	1.78503	0.0742565	0.438251	B4GALNT4		ENSG00000154370	67.096	-1.42729	2.62092	-0.544577	0.586044	NA	TRIM11
ENSG00000076258	64.669	3.49039	2.03895	1.71185	0.0869234	0.483909	FMO4		ENSG00000121579	1474.59	1.15482	0.64711	1.78459	0.0743281	0.438251	NAA50		ENSG00000231563	4.7048	0.415539	4.77596	0.0870064	0.930666	NA	NA
ENSG00000121680	206.463	2.73935	1.60038	1.71169	0.0869545	0.483909	PEX16		ENSG00000026950	75.4292	4.00872	2.24684	1.78416	0.0743981	0.438374	BTN3A1		ENSG00000181218	799.675	0.621074	1.37922	0.45031	0.652487	0.999962	H2AW
ENSG00000136930	4978.97	0.467504	0.273438	1.70973	0.0873164	0.485011	PSMB7		ENSG00000135912	765.513	1.34243	0.752848	1.78313	0.0745652	0.438374	TTLL4		ENSG00000196890	40.1478	-4.41386	3.08632	-1.43014	0.152677	NA	H2BU1
ENSG00000164167	978.267	0.851586	0.498205	1.70931	0.0873934	0.485132	LSM6		ENSG00000090316	984.786	1.23644	0.693649	1.78251	0.0746654	0.438374	MAEA		ENSG00000168159	149.851	0.198808	1.76645	0.112547	0.91039	0.999962	RNF187
ENSG00000102195	29.0291	4.8391	2.83112	1.70925	0.0874038	0.485132	GPR50		ENSG00000175773	17.25	7.85676	4.40803	1.78238	0.0746878	NA	ZBTB44-DT		ENSG00000234975	12.4699	-0.173465	4.12733	-0.0420285	0.966476	NA	NA
ENSG00000197461	1027.18	0.851847	0.498438	1.70903	0.087445	0.485178	PDGFA		ENSG00000242094	70.2079	3.72567	2.09075	1.78198	0.0747523	0.438399	NA		ENSG00000116574	515.45	-0.160396	1.44103	-0.111307	0.911373	0.999962	RHOU
ENSG00000166086	671.817	1.12775	0.659999	1.70872	0.0875031	0.485178	JAM3		ENSG00000095321	63.5124	4.2823	2.40438	1.78104	0.0749056	0.438696	CRAT		ENSG00000177788	16.8695	0.854022	4.58636	0.186209	0.852281	NA	LOC105373159
ENSG00000103168	206.942	1.68472	0.986134	1.70841	0.0875612	0.485277	TAF1C		ENSG00000231925	106.76	2.81593	1.58141	1.78064	0.0749709	0.438696	TAPBP		ENSG00000168118	242.243	-3.96687	1.9611	-2.02278	0.0430959	0.302762	RAB4A
ENSG00000171530	3302.12	0.529237	0.310079	1.70678	0.0878629	0.486331	TBCA		ENSG00000129173	112.74	3.63305	2.04095	1.78008	0.0750636	0.438696	E2F8		ENSG00000154429	42.9975	-3.41522	2.63869	-1.29429	0.195567	NA	CCSAP
ENSG00000173269	312.66	1.37984	0.808583	1.7065	0.0879157	0.486331	MMRN2		ENSG00000170191	41.5449	4.89124	2.7478	1.78006	0.0750665	0.438696	NANP		ENSG00000069248	612.367	1.63898	1.48884	1.10084	0.270966	0.725019	NUP133
ENSG00000197608	57.2202	3.73761	2.19061	1.7062	0.0879715	0.486363	ZNF841		ENSG00000100139	133.122	3.08067	1.73107	1.77964	0.0751356	0.438903	MICALL1		ENSG00000135776	308.289	0.0655052	1.53216	0.0427535	0.965898	0.999962	ABCB10
ENSG00000124098	590.015	1.36371	0.799696	1.70528	0.0881418	0.486854	FAM210B		ENSG00000081692	88.8577	4.0736	2.28932	1.77939	0.0751758	0.438953	JMJD4		ENSG00000135801	41.6666	-1.24925	3.29265	-0.379406	0.704386	NA	TAF5L
ENSG00000254531	14.129	7.1991	4.22255	1.70492	0.0882098	NA	FLJ20021		ENSG00000251669	22.5696	6.37164	3.58372	1.77794	0.0754138	0.439913	FAM86EP		ENSG00000135763	76.7669	-0.319291	2.72295	-0.117259	0.906655	NA	URB2
ENSG00000254226	14.6565	7.08536	4.16046	1.70302	0.0885635	NA	LINC01933		ENSG00000146374	158.985	3.49143	1.9639	1.77781	0.0754354	0.439913	RSPO3		ENSG00000143641	225.909	-1.52493	1.78992	-0.851952	0.394241	0.89734	GALNT2
ENSG00000035141	1512.99	0.721184	0.423617	1.70244	0.0886726	0.488806	FAM136A		ENSG00000258405	36.7818	5.10005	2.87058	1.77666	0.0756236	0.440445	ZNF578		ENSG00000135775	471.529	-1.23942	1.45331	-0.852824	0.393757	0.896793	COG2
ENSG00000188404	94.2033	3.30331	1.94047	1.70233	0.0886936	0.488806	SELL		ENSG00000104915	312.425	2.14844	1.20938	1.77648	0.0756538	0.440445	STX10		ENSG00000135744	21.7796	1.09667	4.15197	0.264133	0.791677	NA	AGT
ENSG00000062038	173.637	2.81587	1.65521	1.70122	0.0889026	0.489273	CDH3		ENSG00000170421	9894.13	0.97934	0.551737	1.77501	0.0758957	0.441453	KRT8		ENSG00000135773	9.81131	1.13792	4.77148	0.238483	0.811506	NA	CAPN9
ENSG00000084636	43.5656	4.19261	2.46454	1.70117	0.0889107	0.489273	COL16A1		ENSG00000248092	104.107	3.89202	2.19313	1.77464	0.0759567	0.441453	NA		ENSG00000119280	1178.33	0.724779	1.34924	0.537177	0.591146	0.999962	C1orf198
ENSG00000155760	539.617	1.0711	0.629991	1.70018	0.0890975	0.489607	FZD7		ENSG00000150593	1679.34	1.09552	0.617347	1.77456	0.0759703	0.441453	PDCD4		ENSG00000223393	8.03353	0.113327	4.77125	0.023752	0.98105	NA	NA
ENSG00000147576	55.7092	3.80762	2.24025	1.69964	0.0891987	0.489607	ADHFE1		ENSG00000184949	49.6028	4.72856	2.66536	1.77408	0.07605	0.441453	FAM227A		ENSG00000288037	2.33362	0.554613	4.65392	0.119171	0.90514	NA	NA
ENSG00000180817	2683.19	0.578378	0.340307	1.69958	0.0892101	0.489607	PPA1		ENSG00000276337	24.6266	6.32419	3.56577	1.77358	0.0761325	0.441562	NA		ENSG00000143643	179.039	-4.11067	2.21934	-1.85221	0.0639964	0.333456	TTC13
ENSG00000180233	43.1405	4.05104	2.38386	1.69936	0.0892507	0.489607	ZNRF2		ENSG00000034239	130.484	3.1896	1.79882	1.77316	0.0762018	0.441588	EFCAB1		ENSG00000173409	314.554	-1.71079	1.71033	-1.00027	0.317182	0.799149	ARV1
ENSG00000055917	830.602	1.1884	0.699366	1.69925	0.0892712	0.489607	PUM2		ENSG00000171574	109.104	3.70797	2.09319	1.77144	0.0764873	0.442643	ZNF584		ENSG00000182118	86.6779	-4.30624	2.49836	-1.72362	0.0847756	0.374997	FAM89A
ENSG00000235552	1539.73	0.685374	0.403366	1.69914	0.0892931	0.489607	NA		ENSG00000280206	74.8087	4.14308	2.33923	1.77113	0.0765393	0.442643	NA		ENSG00000143633	570.435	0.234156	1.42699	0.164091	0.86966	0.999962	C1orf131
ENSG00000174744	415.748	1.26764	0.746138	1.69894	0.0893313	0.489607	BRMS1		ENSG00000178343	760.992	1.47561	0.833154	1.77111	0.0765425	0.442643	SHISA3		ENSG00000116906	1425.99	0.43045	1.32921	0.323838	0.746061	0.999962	GNPAT
ENSG00000108561	3722.87	0.531697	0.313072	1.69832	0.0894467	0.489607	C1QBP		ENSG00000164713	122.095	3.11706	1.76138	1.76967	0.0767817	0.442964	BRI3		ENSG00000116903	44.1622	-1.72714	2.89	-0.597626	0.550089	NA	EXOC8
ENSG00000189227	73.6018	3.48822	2.05438	1.69794	0.0895182	0.489607	C15orf61		ENSG00000160055	100.588	3.37896	1.91005	1.76904	0.0768867	0.442964	TMEM234		ENSG00000010072	130.821	-7.40482	2.26579	-3.2681	0.00108272	0.198035	SPRTN
ENSG00000179456	39.8282	4.26165	2.50993	1.69792	0.0895233	0.489607	ZBTB18		ENSG00000080603	34.5704	5.35785	3.0287	1.76903	0.0768896	0.442964	SRCAP		ENSG00000233461	17.4141	-2.71278	4.15252	-0.653286	0.513572	NA	NA
ENSG00000070808	16.5621	6.25199	3.6825	1.69776	0.0895534	NA	CAMK2A		ENSG00000108960	394.291	1.79677	1.01576	1.7689	0.076911	0.442964	MMD		ENSG00000116918	772.859	0.792055	1.37737	0.575049	0.565258	0.999962	TSNAX
ENSG00000156298	301.057	1.43251	0.844041	1.6972	0.0896589	0.489683	TSPAN7		ENSG00000148110	310.463	2.08034	1.17621	1.76869	0.0769462	0.442964	MFSD14B		ENSG00000270106	2.15694	0.588883	4.78962	0.12295	0.902147	NA	TSNAX-DISC1
ENSG00000181163	30867.3	0.36192	0.21325	1.69716	0.0896657	0.489683	NPM1		ENSG00000126838	29.7241	5.0538	2.8585	1.76799	0.0770622	0.442964	PZP		ENSG00000162946	19.4894	0.970777	3.98831	0.243406	0.807691	NA	DISC1
ENSG00000176024	84.5564	3.30663	1.94856	1.69696	0.0897047	0.489683	ZNF613		ENSG00000156966	77.2728	4.0052	2.26545	1.76795	0.0770691	0.442964	B3GNT7		ENSG00000116991	159.959	-3.73292	2.21162	-1.68787	0.0914359	0.38655	SIPA1L2
ENSG00000196839	272.647	5.89127	3.47167	1.69696	0.0897049	0.489683	ADA		ENSG00000128908	192.868	2.38338	1.34828	1.76772	0.0771082	0.442964	INO80		ENSG00000212916	95.331	-4.90679	2.46111	-1.99373	0.0461816	0.307054	MAP10
ENSG00000139832	15.0505	6.98098	4.11642	1.69589	0.0899075	NA	RAB20		ENSG00000146205	74.8635	4.22682	2.39113	1.76771	0.0771095	0.442964	ANO7		ENSG00000135778	1144.81	-0.0385259	1.35308	-0.0284727	0.977285	0.999962	NTPCR
ENSG00000113811	1389.88	0.841839	0.496556	1.69536	0.090008	0.490924	SELENOK		ENSG00000286550	19.3106	7.44152	4.21049	1.76737	0.0771657	NA	NA		ENSG00000135749	209.98	5.40042	2.17309	2.48514	0.01295	0.285571	PCNX2
ENSG00000158516	23.3031	5.31206	3.13412	1.69491	0.0900922	0.490924	CPA2		ENSG00000112787	64.6915	4.23014	2.39388	1.76707	0.0772172	0.443399	FBRSL1		ENSG00000231940	19.7287	-0.152433	3.41855	-0.0445902	0.964434	NA	NA
ENSG00000180228	904.369	0.908704	0.536216	1.69466	0.0901395	0.490924	PRKRA		ENSG00000276256	166.571	2.67701	1.51529	1.76667	0.0772836	0.443596	LOC389831		ENSG00000168275	605.112	-0.00462988	1.42158	-0.00325685	0.997401	0.999962	COA6
ENSG00000151778	51.0094	3.85655	2.27584	1.69456	0.0901581	0.490924	SERP2		ENSG00000158985	556.216	1.49048	0.844082	1.76581	0.0774284	0.44406	CDC42SE2		ENSG00000059588	250.108	0.609581	1.5883	0.383795	0.701131	0.999962	TARBP1
ENSG00000133983	42.4584	3.49305	2.06233	1.69374	0.0903142	0.491511	COX16		ENSG00000237886	20.3269	7.29102	4.12907	1.76578	0.0774332	NA	NA		ENSG00000168264	677.276	0.109924	1.41537	0.0776647	0.938095	0.999962	IRF2BP2
ENSG00000178982	5270.07	0.454734	0.268514	1.69352	0.0903569	0.491559	EIF3K		ENSG00000104365	159.832	2.52062	1.42842	1.76462	0.0776276	0.445018	IKBKB		ENSG00000273416	7.06014	0.694876	4.77273	0.145593	0.884243	NA	NA
ENSG00000135148	514.414	1.13742	0.671897	1.69284	0.0904856	0.491901	TRAFD1		ENSG00000145012	1500.02	1.11749	0.633395	1.76429	0.0776834	0.445153	LPP		ENSG00000173726	2098.26	0.0193605	1.30722	0.0148105	0.988183	0.999962	TOMM20
ENSG00000196951	41.947	4.20411	2.48414	1.69238	0.0905734	0.492017	SCOC-AS1		ENSG00000175634	247.694	2.83123	1.60492	1.76409	0.0777165	0.445159	RPS6KB2		ENSG00000188739	80.5616	5.27138	2.57145	2.04996	0.040368	0.298533	RBM34
ENSG00000107518	62.5615	3.66904	2.16893	1.69164	0.0907151	0.492075	ATRNL1		ENSG00000095066	168.738	2.59952	1.4739	1.7637	0.0777823	0.445352	HOOK2		ENSG00000054267	1025.13	0.612919	1.38644	0.44208	0.658431	0.999962	ARID4B
ENSG00000288398	17.9875	5.94127	3.51216	1.69163	0.0907172	0.492075	NA		ENSG00000227252	52.7975	4.55667	2.58583	1.76217	0.0780411	0.446096	NA		ENSG00000152904	128.262	-0.631172	1.82596	-0.345666	0.729594	0.999962	GGPS1
ENSG00000155621	198.566	1.96963	1.16517	1.69042	0.0909473	0.492463	C9orf85		ENSG00000130119	297.118	1.88735	1.07175	1.761	0.0782378	0.446897	GNL3L		ENSG00000285053	28.4046	-0.0509544	3.75747	-0.0135608	0.98918	NA	TBCE
ENSG00000147400	1530.5	0.752598	0.445266	1.69022	0.090986	0.492463	CETN2		ENSG00000103257	89.0036	3.42192	1.94322	1.76096	0.0782458	0.446897	SLC7A5		ENSG00000284770	22.7569	0.959606	4.08218	0.235072	0.814153	NA	TBCE
ENSG00000069399	23.9988	5.27167	3.11996	1.68966	0.091093	0.492463	BCL3		ENSG00000143537	154.437	3.14584	1.7877	1.75971	0.0784562	0.447546	ADAM15		ENSG00000162885	213.222	-0.49386	1.64636	-0.299972	0.764199	0.999962	B3GALNT2
ENSG00000168016	453.686	1.56917	0.928734	1.68958	0.091108	0.492463	TRANK1		ENSG00000118620	171.242	2.60759	1.48305	1.75826	0.0787038	0.448058	ZNF430		ENSG00000143669	31.4175	0.567259	3.38874	0.167395	0.867059	NA	LYST
ENSG00000103343	126.943	2.70133	1.59955	1.68881	0.0912558	0.492599	ZNF174		ENSG00000228723	43.1218	5.90227	3.35713	1.75813	0.0787251	0.448058	SRGAP3-AS2		ENSG00000116962	237.308	0.390208	1.62757	0.239749	0.810525	0.999962	NID1
ENSG00000188677	72.7632	3.03533	1.79732	1.68881	0.0912562	0.492599	PARVB		ENSG00000179632	516.4	2.05821	1.17149	1.75692	0.0789322	0.448724	MAF1		ENSG00000077585	15.5445	-0.25893	4.34908	-0.0595368	0.952525	NA	GPR137B
ENSG00000084444	466.071	6.4046	3.79266	1.68868	0.09128	0.492599	FAM234B		ENSG00000198673	29.4945	5.62915	3.20448	1.75665	0.0789779	0.448724	TAFA2		ENSG00000086619	14.3354	2.1101	4.77258	0.442129	0.658396	NA	ERO1B
ENSG00000115468	52.1821	3.8106	2.25758	1.68791	0.0914276	0.493036	EFHD1		ENSG00000215424	94.9355	3.51116	1.99909	1.75638	0.0790234	0.448724	MCM3AP-AS1		ENSG00000116977	80.8446	2.49456	2.46111	1.01359	0.310779	0.787425	LGALS8
ENSG00000152520	2469.84	0.570809	0.338282	1.68738	0.0915311	0.493261	PAN3		ENSG00000157873	19.5446	7.40979	4.21951	1.75608	0.0790747	NA	TNFRSF14		ENSG00000119285	568.638	-2.38335	1.60595	-1.48407	0.137789	0.47778	HEATR1
ENSG00000120509	1036.74	0.884013	0.523921	1.6873	0.091545	0.493261	PDZD11		ENSG00000180190	136.889	2.76573	1.57513	1.75587	0.0791106	0.448724	TDRP		ENSG00000077522	97.5321	-0.449011	2.02808	-0.221397	0.824783	0.999962	ACTN2
ENSG00000234608	530.258	1.18901	0.704993	1.68655	0.0916894	0.493261	MAPKAPK5-AS1		ENSG00000163877	59.4417	4.40988	2.51155	1.75584	0.0791161	0.448724	SNIP1		ENSG00000116984	827.493	0.738873	1.37528	0.537253	0.591093	0.999962	MTR
ENSG00000114784	2391.74	0.581482	0.344791	1.68648	0.0917038	0.493261	EIF1B		ENSG00000241058	502.316	1.65799	0.944521	1.75537	0.0791957	0.448992	NSUN6		ENSG00000237991	19.9516	0.340553	3.4071	0.0999537	0.920381	NA	NA
ENSG00000105058	2395.39	0.586848	0.348	1.68634	0.0917297	0.493261	FAM32A		ENSG00000165406	118.509	3.15094	1.79668	1.75375	0.0794728	0.449723	MARCHF8		ENSG00000198626	36.0463	-0.0263023	3.45228	-0.00761881	0.993921	NA	RYR2
ENSG00000064687	211.621	2.62903	1.55918	1.68616	0.0917658	0.493261	ABCA7		ENSG00000167123	75.0691	3.27558	1.86781	1.75371	0.0794809	0.449723	CERCAM		ENSG00000155816	12.5507	0.658981	4.76928	0.138172	0.890105	NA	FMN2
ENSG00000010626	99.4925	2.3444	1.39332	1.6826	0.0924517	0.495434	LRRC23		ENSG00000139722	40.5275	4.96213	2.8296	1.75365	0.0794908	0.449723	VPS37B		ENSG00000228818	2.60353	0.813927	4.66621	0.17443	0.861528	NA	NA
ENSG00000206579	19.6465	6.33253	3.76369	1.68253	0.0924657	0.495434	XKR4		ENSG00000104973	62.4747	4.28655	2.4483	1.75082	0.0799763	0.451519	MED25		ENSG00000182901	6.84344	-0.610783	4.60054	-0.132763	0.89438	NA	RGS7
ENSG00000261505	22.1837	5.26786	3.131	1.68248	0.0924751	0.495434	NA		ENSG00000105538	67.2827	4.26155	2.43421	1.75069	0.08	0.451519	RASIP1		ENSG00000091483	1026.32	0.731648	1.38824	0.527032	0.598171	0.999962	FH
ENSG00000147274	8621.02	0.408481	0.242842	1.68208	0.0925529	0.495643	RBMX		ENSG00000140332	748.088	1.32917	0.759746	1.74949	0.0802068	0.452278	TLE3		ENSG00000054277	11.3593	-0.176843	4.76946	-0.0370781	0.970423	NA	OPN3
ENSG00000188313	549.704	1.15414	0.686347	1.68158	0.0926512	0.495838	PLSCR1		ENSG00000178184	119.277	3.32407	1.90039	1.74915	0.080265	0.452278	PARD6G		ENSG00000203668	262.52	2.35863	1.84298	1.27979	0.20062	0.59797	CHML
ENSG00000139187	55.1343	3.80018	2.26038	1.68121	0.092722	0.49594	KLRG1		ENSG00000086289	81.0655	4.09705	2.34284	1.74875	0.0803337	0.452481	EPDR1		ENSG00000229022	8.07605	-0.881071	4.59269	-0.191842	0.847866	NA	NA
ENSG00000224687	13.5681	7.21884	4.29476	1.68085	0.092792	NA	RASAL2-AS1		ENSG00000243404	17.5685	7.64813	4.37427	1.74844	0.0803887	NA	NA		ENSG00000174371	586.849	0.0981093	1.41096	0.0695335	0.944565	0.999962	EXO1
ENSG00000105889	16.1145	6.21608	3.69831	1.68079	0.092804	NA	STEAP1B		ENSG00000104447	555.47	1.4432	0.825472	1.74834	0.0804055	0.452702	TRPS1		ENSG00000214837	9.02628	-2.01104	4.63771	-0.433627	0.664559	NA	LINC01347
ENSG00000135205	46.1312	4.01746	2.39047	1.68061	0.0928382	0.496075	CCDC146		ENSG00000233382	31.6577	5.43267	3.10771	1.74813	0.0804421	0.452724	NKAPP1		ENSG00000143702	887.371	0.214216	1.36719	0.156683	0.875495	0.999962	CEP170
ENSG00000164096	3081.51	0.543742	0.323585	1.68037	0.092886	0.496075	C4orf3		ENSG00000140009	18.6452	6.81628	3.8993	1.74808	0.0804506	NA	ESR2		ENSG00000054282	494.053	-5.09024	2.06377	-2.46648	0.0136447	0.285571	SDCCAG8
ENSG00000275367	19.588	5.64198	3.3577	1.68031	0.0928967	0.496075	NA		ENSG00000250722	151.389	3.32467	1.90451	1.74568	0.0808662	0.454188	SELENOP		ENSG00000117020	502.623	-5.62602	2.00203	-2.81015	0.00495181	0.285571	AKT3
ENSG00000174529	13.476	7.23385	4.30704	1.67954	0.0930463	NA	TMEM81		ENSG00000020129	90.4642	3.3156	1.89982	1.74522	0.0809472	0.454459	NCDN		ENSG00000236031	9.94826	6.82596	4.7906	1.42487	0.154196	NA	NA
ENSG00000090470	91.0069	3.11441	1.85543	1.67854	0.0932418	0.4972	PDCD7		ENSG00000163364	36.3344	5.20036	2.98082	1.74461	0.0810532	0.454823	NA		ENSG00000179456	18.0187	-0.164364	4.46752	-0.0367909	0.970652	NA	ZBTB18
ENSG00000143869	117.044	2.65659	1.58414	1.67699	0.0935444	0.497983	GDF7		ENSG00000137075	370.339	1.67845	0.962306	1.7442	0.0811247	0.454823	RNF38		ENSG00000035687	825.721	1.08982	1.45893	0.747002	0.455062	0.955027	ADSS2
ENSG00000266903	37.1893	4.36229	2.60209	1.67646	0.0936491	0.497983	NA		ENSG00000108061	598.129	1.40612	0.806217	1.7441	0.0811414	0.454823	SHOC2		ENSG00000179397	19.0245	-1.96079	3.97245	-0.493596	0.621592	NA	CATSPERE
ENSG00000287466	16.9265	5.9658	3.55948	1.67603	0.0937321	NA	NA		ENSG00000236187	42.483	5.88836	3.37684	1.74375	0.0812028	0.454823	NA		ENSG00000121644	118.341	0.339651	2.09415	0.162191	0.871156	0.999962	DESI2
ENSG00000245904	57.4787	3.72141	2.22065	1.67583	0.0937724	0.498054	NA		ENSG00000130595	42.4001	5.92852	3.40028	1.74354	0.0812396	0.454823	TNNT3		ENSG00000203667	34.7284	-3.55464	3.26444	-1.0889	0.276199	NA	COX20
ENSG00000108064	682.497	0.991181	0.591671	1.67522	0.0938906	0.498324	TFAM		ENSG00000148288	52.4165	4.56893	2.62157	1.74283	0.0813641	0.454978	GBGT1		ENSG00000153187	4436.57	-0.238774	1.28389	-0.185976	0.852463	0.999962	HNRNPU
ENSG00000034533	113.612	3.21032	1.9172	1.67449	0.0940347	0.498583	ASTE1		ENSG00000161203	1763.85	1.05189	0.603564	1.7428	0.081368	0.454978	AP2M1		ENSG00000272195	32.5247	8.13781	3.63165	2.2408	0.0250388	NA	NA
ENSG00000112796	13.9317	7.1119	4.2487	1.6739	0.0941502	NA	ENPP5		ENSG00000183775	16.2624	7.87121	4.5171	1.74254	0.0814145	NA	KCTD16		ENSG00000203666	153.715	-4.63185	2.25587	-2.05324	0.0400494	0.297884	EFCAB2
ENSG00000096080	461.825	1.23082	0.735762	1.67286	0.0943556	0.498817	MRPS18A		ENSG00000213203	46.8713	4.73194	2.71567	1.74246	0.0814281	0.455028	GIMAP1		ENSG00000162849	460.124	-5.64292	1.9766	-2.85486	0.00430552	0.285571	KIF26B
ENSG00000160117	28.9163	4.82813	2.88644	1.67269	0.0943881	0.498817	ANKLE1		ENSG00000240563	48.0452	4.56758	2.62213	1.74194	0.0815198	0.455092	L1TD1		ENSG00000232192	12.3719	2.16255	4.7741	0.452976	0.650566	NA	KIF26B-AS1
ENSG00000070269	181.774	1.86047	1.11269	1.67204	0.0945164	0.499203	TMEM260		ENSG00000160439	52.669	4.53501	2.60699	1.73956	0.0819365	0.456783	RDH13		ENSG00000185420	766.433	-0.118775	1.41502	-0.0839387	0.933105	0.999962	SMYD3
ENSG00000125968	3392.55	0.510862	0.305544	1.67198	0.0945286	0.499203	ID1		ENSG00000206178	5531.79	1.29531	0.744643	1.7395	0.081947	0.456783	NA		ENSG00000162851	135.001	-3.84419	2.29158	-1.67753	0.0934385	0.388528	TFB2M
ENSG00000184983	4250.45	0.493455	0.295198	1.67161	0.0946022	0.499413	NDUFA6		ENSG00000100485	355.114	1.6827	0.967615	1.73901	0.0820324	0.456912	SOS2		ENSG00000162852	257.548	-4.48182	1.92366	-2.32984	0.0198145	0.285571	CNST
ENSG00000141933	40.1446	4.16516	2.49349	1.67041	0.0948379	0.500086	TPGS1		ENSG00000078369	1487.56	1.10948	0.638015	1.73895	0.0820437	0.456912	GNB1		ENSG00000143653	794.52	-2.07641	1.48886	-1.39462	0.163129	0.525978	SCCPDH
ENSG00000149927	13.3403	7.22573	4.32584	1.67036	0.0948474	NA	DOC2A		ENSG00000148399	243.472	2.04469	1.17632	1.73822	0.0821725	0.457372	DPH7		ENSG00000223519	3.97089	5.60979	4.79831	1.16912	0.242356	NA	NA
ENSG00000103253	47.6246	4.0474	2.42312	1.67032	0.0948555	0.500086	HAGHL		ENSG00000053108	18.3234	7.46904	4.3017	1.7363	0.0825107	NA	FSTL4		ENSG00000227953	14.9031	0.619426	4.76856	0.129898	0.896647	NA	NA
ENSG00000128185	1285.11	0.794486	0.475662	1.67028	0.0948649	0.500086	DGCR6L		ENSG00000259275	70.6429	4.22398	2.43306	1.73608	0.0825499	0.458994	NA		ENSG00000153207	396.961	-2.43549	1.58933	-1.5324	0.125423	0.45117	AHCTF1
ENSG00000135144	13.6167	7.16153	4.28918	1.66967	0.0949841	NA	DTX1		ENSG00000134138	2216.11	1.01954	0.587411	1.73565	0.0826266	0.459053	MEIS2		ENSG00000135747	42.6522	-5.16624	3.01882	-1.71134	0.0870179	NA	ZNF670-ZNF695
ENSG00000179523	155.883	1.87042	1.12046	1.66934	0.0950504	0.500707	EIF3J-DT		ENSG00000129219	541.201	1.4742	0.849572	1.73523	0.0827	0.459229	PLD2		ENSG00000197472	260.069	2.15618	1.68052	1.28304	0.199478	0.59628	ZNF695
ENSG00000133597	13.4811	7.18523	4.30684	1.66833	0.0952501	NA	ADCK2		ENSG00000038002	148.371	2.94243	1.69701	1.73388	0.0829387	0.460232	AGA		ENSG00000277462	65.454	-0.985595	2.29999	-0.428521	0.668272	NA	ZNF670
ENSG00000119661	118.926	2.66339	1.59651	1.66826	0.0952641	0.501579	DNAL1		ENSG00000082898	2477.12	0.983784	0.567668	1.73303	0.083091	0.460892	XPO1		ENSG00000188295	46.8859	0.983549	3.16143	0.311109	0.755718	NA	ZNF669
ENSG00000197180	38.5698	4.22619	2.53344	1.66816	0.0952838	0.501579	CH17-340M24.3		ENSG00000249112	55.7415	4.38432	2.53139	1.73199	0.0832762	0.461587	NA		ENSG00000286747	8.80752	-0.63093	4.77134	-0.132233	0.8948	NA	NA
ENSG00000174109	467.857	1.13947	0.683171	1.66791	0.095334	0.501665	C16orf91		ENSG00000134198	145.936	2.72286	1.57231	1.73176	0.0833162	0.461587	TSPAN2		ENSG00000196418	180.4	-0.485614	1.70814	-0.284294	0.776185	0.999962	ZNF124
ENSG00000107798	511.635	1.08562	0.651615	1.66604	0.0957052	0.502868	LIPA		ENSG00000111877	182.806	2.22815	1.287	1.73126	0.0834045	0.461892	MCM9		ENSG00000215795	3.3729	-1.40127	4.74837	-0.295106	0.767913	NA	NA
ENSG00000272047	1236.51	0.753441	0.452372	1.66553	0.0958062	0.502868	GTF2H5		ENSG00000275832	92.0842	3.75723	2.17088	1.73074	0.0834982	0.462083	ARHGAP23		ENSG00000259865	110.416	1.0719	1.90265	0.563373	0.573181	0.999962	NA
ENSG00000250486	57.5147	3.65108	2.19255	1.66522	0.0958687	0.502868	FAM218A		ENSG00000118507	133.931	2.62379	1.5171	1.72947	0.0837247	0.462335	AKAP7		ENSG00000227671	20.0185	1.31692	4.29043	0.306943	0.758887	NA	NA
ENSG00000167085	2343.93	0.573874	0.34477	1.66452	0.0960094	0.50325	PHB		ENSG00000142173	394.202	1.60656	0.929213	1.72895	0.0838183	0.462335	COL6A2		ENSG00000162714	404.941	0.564352	1.52305	0.370541	0.71098	0.999962	ZNF496
ENSG00000167281	16.0274	6.18018	3.71355	1.66423	0.0960674	NA	RBFOX3		ENSG00000170340	368.358	1.64795	0.954166	1.72711	0.0841477	0.463517	B3GNT2		ENSG00000196242	4.89241	-0.734786	4.77682	-0.153823	0.877749	NA	OR2C3
ENSG00000162961	1329.01	0.735371	0.441994	1.66376	0.0961609	0.503508	DPY30		ENSG00000132329	30.5667	5.47645	3.17226	1.72636	0.0842834	0.463517	RAMP1		ENSG00000162722	54.953	8.01668	2.91567	2.74951	0.00596837	NA	TRIM58
ENSG00000169946	36.8797	4.31318	2.59437	1.66251	0.09641	0.504456	ZFPM2		ENSG00000011260	1101.78	1.60239	0.928461	1.72586	0.0843725	0.463731	UTP18		ENSG00000197454	4.11449	0.0773827	4.77722	0.0161983	0.987076	NA	OR2L5
ENSG00000110079	119.112	2.46481	1.48418	1.66071	0.0967709	0.505629	MS4A4A		ENSG00000076201	222.524	2.00009	1.15912	1.72553	0.0844324	0.463876	PTPN23		ENSG00000175137	21.4048	-3.45511	3.82991	-0.902138	0.366984	NA	SH3BP5L
ENSG00000072422	329.968	1.31038	0.789132	1.66054	0.096806	0.505634	RHOBTB1		ENSG00000122862	138.733	3.08353	1.78777	1.72479	0.0845647	0.464316	SRGN		ENSG00000171161	162.718	-4.21954	2.31855	-1.81991	0.0687729	0.342592	ZNF672
ENSG00000200075	40.2955	4.173	2.51548	1.65893	0.0971301	0.50679	NA		ENSG00000242600	40.2722	4.89148	2.83638	1.72455	0.0846085	0.464316	MBL1P		ENSG00000171163	300.964	1.70448	1.55	1.09966	0.271479	0.725042	ZNF692
ENSG00000163660	1278.32	0.793	0.478088	1.65869	0.0971783	0.506798	CCNL1		ENSG00000149564	772.731	1.29345	0.750034	1.72453	0.0846131	0.464316	ESAM		ENSG00000185220	169.474	-4.89567	2.18182	-2.24384	0.0248425	0.285571	PGBD2
ENSG00000204604	119.578	3.1812	1.91926	1.65751	0.0974161	0.507276	ZNF468		ENSG00000105287	221.117	2.15079	1.24788	1.72356	0.0847877	0.46509	PRKD2		ENSG00000035115	257.963	-0.263481	1.58199	-0.166551	0.867723	0.999962	SH3YL1
ENSG00000231500	37539.7	0.361491	0.218243	1.65637	0.0976473	0.507325	RPS18		ENSG00000177853	1204.76	1.16627	0.676766	1.7233	0.0848336	0.465158	ZNF518A		ENSG00000143727	4115.44	0.00851875	1.28547	0.00662693	0.994713	0.999962	ACP1
ENSG00000141560	351.894	1.56489	0.94524	1.65555	0.0978126	0.507325	FN3KRP		ENSG00000141564	150.672	2.41236	1.40095	1.72194	0.0850797	0.465689	RPTOR		ENSG00000151353	347.546	-4.05884	1.83163	-2.21597	0.0266934	0.285571	TMEM18
ENSG00000124201	102.694	2.99297	1.80804	1.65537	0.0978501	0.507325	ZNFX1		ENSG00000117751	158.582	3.21031	1.86437	1.72192	0.0850831	0.465689	PPP1R8		ENSG00000223751	16.4717	0.614467	4.62966	0.132724	0.894412	NA	NA
ENSG00000196670	393.324	1.44335	0.872496	1.65427	0.0980721	0.507766	ZFP62		ENSG00000169169	91.6781	2.90529	1.6877	1.72145	0.0851691	0.465708	CPT1C		ENSG00000130508	1281.04	-0.0188806	1.33323	-0.0141615	0.988701	0.999962	PXDN
ENSG00000153132	76.3701	3.49211	2.11096	1.65427	0.0980725	0.507766	CLGN		ENSG00000124767	2765.78	1.00405	0.583412	1.72099	0.0852522	0.465978	GLO1		ENSG00000032389	608.306	-4.55565	1.78866	-2.54696	0.0108667	0.285571	EIPR1
ENSG00000124532	448.217	1.1523	0.696859	1.65357	0.0982149	0.50797	MRS2		ENSG00000182010	448.856	1.62789	0.9462	1.72045	0.0853513	0.466336	RTKN2		ENSG00000171853	267.686	-5.08547	2.1009	-2.42062	0.0154942	0.285571	TRAPPC12
ENSG00000186205	57.2361	3.39375	2.05292	1.65314	0.098303	0.508222	2023-03-01		ENSG00000163377	63.8731	4.29453	2.49679	1.72002	0.0854292	0.466489	TAFA4		ENSG00000225234	32.2827	-4.57924	3.30571	-1.38525	0.165975	NA	NA
ENSG00000081041	52.9139	4.1196	2.49225	1.65297	0.0983372	0.508222	CXCL2		ENSG00000009694	36.1453	5.05445	2.93877	1.71992	0.0854467	0.466489	TENM1		ENSG00000182551	1043.32	0.773801	1.3485	0.573824	0.566087	0.999962	ADI1
ENSG00000174547	2081.22	0.602453	0.364672	1.65204	0.0985264	0.50887	MRPL11		ENSG00000156113	120.358	2.93944	1.71007	1.7189	0.0856331	0.467139	KCNMA1		ENSG00000171865	106.686	-0.825888	1.93141	-0.427608	0.668936	0.999962	RNASEH1
ENSG00000157927	23.3214	5.1648	3.12853	1.65087	0.0987649	0.509739	RADIL		ENSG00000123992	267.532	2.55904	1.48972	1.7178	0.0858326	0.467675	DNPEP		ENSG00000234171	332.055	0.186564	1.51648	0.123024	0.902088	0.999962	RNASEH1-AS1
ENSG00000138303	760.485	0.944705	0.572361	1.65054	0.0988325	0.509739	ASCC1		ENSG00000141519	80.9417	3.88592	2.26253	1.71751	0.0858859	0.467781	CCDC40		ENSG00000287126	7.83414	-0.165294	4.77149	-0.0346421	0.972365	NA	NA
ENSG00000158042	1077.27	0.844842	0.512011	1.65005	0.0989335	0.510082	MRPL17		ENSG00000224731	20.0365	7.14279	4.15971	1.71714	0.0859542	NA	NA		ENSG00000171863	17412.7	0.258964	1.26859	0.204135	0.838248	0.999962	RPS7
ENSG00000148843	617.436	1.1074	0.671398	1.64939	0.0990684	0.510244	PDCD11		ENSG00000038532	199.495	2.15496	1.25519	1.71685	0.0860072	0.467883	CLEC16A		ENSG00000118004	69.7903	-6.26949	2.5857	-2.42467	0.0153222	NA	COLEC11
ENSG00000143742	8737.87	0.405742	0.24605	1.64902	0.0991428	0.510272	SRP9		ENSG00000108669	113.773	3.02472	1.76191	1.71673	0.0860293	0.467883	CYTH1		ENSG00000224128	10.9145	-3.62701	4.63032	-0.783318	0.43344	NA	NA
ENSG00000106366	302.53	2.08926	1.26778	1.64796	0.099361	0.511216	SERPINE1		ENSG00000254186	22.136	6.18271	3.60428	1.71538	0.0862757	0.468448	NA		ENSG00000230090	14.0972	-4.30241	4.50653	-0.954706	0.339726	NA	NA
ENSG00000151470	145.718	2.30872	1.40149	1.64733	0.0994903	0.511396	C4orf33		ENSG00000197629	40.6576	5.92743	3.45625	1.71499	0.0863475	0.468448	MPEG1		ENSG00000176887	9046.13	-0.308237	1.27451	-0.241848	0.808898	0.999962	SOX11
ENSG00000268364	78.4398	3.49729	2.12311	1.64724	0.0995079	0.511396	NA		ENSG00000228496	41.2053	5.86001	3.41767	1.71462	0.0864148	0.468448	LOC100506405		ENSG00000242540	13.4064	-4.81668	4.58027	-1.05161	0.292976	NA	NA
ENSG00000246089	188.701	1.7132	1.04012	1.64712	0.0995342	0.511396	LOC100287015		ENSG00000269737	17.8613	6.78165	3.95697	1.71385	0.0865569	NA	NA		ENSG00000232044	32.4022	2.25994	3.59903	0.62793	0.53005	NA	NA
ENSG00000107821	64.0645	3.34569	2.03168	1.64676	0.0996075	0.511595	KAZALD1		ENSG00000116990	78.2157	4.00239	2.33669	1.71285	0.0867407	0.469668	MYCL		ENSG00000205837	14.1066	0.0641674	4.76853	0.0134564	0.989264	NA	LINC00487
ENSG00000196569	20.1818	5.53702	3.3634	1.64626	0.0997104	0.511616	LAMA2		ENSG00000164329	620.613	1.39042	0.811994	1.71235	0.0868329	0.469983	TENT2		ENSG00000134326	54.9462	1.3901	3.35941	0.413793	0.679026	NA	CMPK2
ENSG00000170624	62.9203	3.48209	2.11523	1.6462	0.0997216	0.511616	SGCD		ENSG00000137992	126.871	2.8503	1.66621	1.71065	0.0871451	0.471091	DBT		ENSG00000134321	7.45989	1.60075	4.77572	0.335186	0.737485	NA	RSAD2
ENSG00000165119	13782.2	0.364422	0.221418	1.64586	0.0997933	0.511661	HNRNPK		ENSG00000137434	66.861	4.24467	2.48154	1.7105	0.0871736	0.471091	C6orf52		ENSG00000151692	76.5788	-0.478047	2.59151	-0.184466	0.853648	NA	RNF144A
ENSG00000188649	13.0305	7.18865	4.36962	1.64514	0.0999402	NA	CC2D2B		ENSG00000161267	74.388	3.99963	2.33867	1.71021	0.0872267	0.471194	BDH1		ENSG00000223884	4.5113	0.798057	4.77747	0.167046	0.867334	NA	LOC101929452
ENSG00000137288	2537.95	0.617544	0.375457	1.64478	0.100015	0.511915	UQCC2		ENSG00000055332	210.096	2.42541	1.41889	1.70937	0.087382	0.471298	EIF2AK2		ENSG00000229727	18.8045	-0.0846381	4.39305	-0.0192664	0.984629	NA	LOC100506274
ENSG00000248905	21.3865	5.35797	3.25779	1.64466	0.100039	0.511915	FMN1		ENSG00000260645	64.6892	4.27294	2.49998	1.70919	0.087416	0.471298	NA		ENSG00000235092	39.6529	1.636	3.34671	0.488839	0.624955	NA	NA
ENSG00000008324	784.387	0.919796	0.559334	1.64445	0.100084	0.511915	SS18L2		ENSG00000135457	276.295	1.99844	1.17002	1.70804	0.0876282	0.471944	TFCP2		ENSG00000115738	2972.52	0.0562871	1.29411	0.0434948	0.965307	0.999962	ID2
ENSG00000286319	13.9012	6.9962	4.25534	1.6441	0.100155	NA	NA		ENSG00000136040	16.2918	7.71517	4.51738	1.70788	0.0876578	NA	PLXNC1		ENSG00000134313	1028.74	1.07528	1.47835	0.727349	0.467012	0.965909	KIDINS220
ENSG00000090432	323.336	1.463	0.889882	1.64404	0.100168	0.511915	MUL1		ENSG00000124357	488.231	1.93817	1.13506	1.70755	0.0877201	0.471944	NAGK		ENSG00000143797	231.087	1.20378	1.73579	0.693504	0.487993	0.982457	MBOAT2
ENSG00000118526	57.4506	3.65307	2.22226	1.64385	0.100206	0.511915	TCF21		ENSG00000197993	87.5387	3.84662	2.25362	1.70686	0.0878475	0.47217	KEL		ENSG00000151693	129.427	-0.555561	1.82215	-0.304892	0.760448	0.999962	ASAP2
ENSG00000151093	113.119	2.63702	1.60425	1.64377	0.100224	0.511915	OXSM		ENSG00000172748	175.502	2.25761	1.32282	1.70666	0.0878844	0.47217	ZNF596		ENSG00000213772	12.5148	-4.35879	4.68405	-0.93056	0.352081	NA	NA
ENSG00000107362	149.822	1.91158	1.16349	1.64297	0.100388	0.512124	ABHD17B		ENSG00000125733	148.012	2.54901	1.49397	1.7062	0.0879706	0.47245	TRIP10		ENSG00000119185	447.534	-4.18984	1.8384	-2.27906	0.0226634	0.285571	ITGB1BP1
ENSG00000255727	13.4861	7.0777	4.30787	1.64297	0.100389	NA	NA		ENSG00000251229	31.0214	5.42544	3.183	1.7045	0.0882868	0.473858	NA		ENSG00000119203	1287.55	0.339616	1.36343	0.249089	0.803292	0.999962	CPSF3
ENSG00000117533	161.879	1.96746	1.198	1.64229	0.100531	0.512124	VAMP4		ENSG00000001460	33.4368	5.20177	3.05192	1.70443	0.0883011	0.473858	STPG1		ENSG00000134330	144.682	-3.41782	2.05691	-1.66163	0.0965875	0.393321	IAH1
ENSG00000169062	791.723	0.871924	0.531024	1.64197	0.100597	0.512124	UPF3A		ENSG00000280832	152.471	2.99346	1.75664	1.70408	0.0883662	0.474023	NA		ENSG00000151694	505.001	0.824408	1.48776	0.554125	0.579493	0.999962	ADAM17
ENSG00000140320	71.5432	3.25674	1.98363	1.64181	0.10063	0.512124	BAHD1		ENSG00000265817	71.0534	3.57909	2.10175	1.70291	0.0885853	0.474414	RAD54B		ENSG00000134308	3321.28	-0.00603737	1.29095	-0.00467667	0.996269	0.999962	YWHAQ
ENSG00000239445	15.3105	6.17765	3.76284	1.64175	0.100642	NA	NA		ENSG00000100418	253.717	1.8895	1.10999	1.70227	0.0887039	0.474732	DESI1		ENSG00000207086	8.05842	-3.9859	4.67373	-0.852832	0.393752	NA	NA
ENSG00000197045	1090	0.770008	0.469117	1.6414	0.100714	0.512124	GMFB		ENSG00000268182	40.271	4.87697	2.86601	1.70166	0.0888194	0.474909	SMIM17		ENSG00000115750	485.334	2.21328	1.61729	1.36851	0.171152	0.541144	TAF1B
ENSG00000226471	43.2685	4.01892	2.44855	1.64135	0.100725	0.512124	NA		ENSG00000247271	91.6797	3.58542	2.10726	1.70146	0.0888566	0.474909	ZBED5-AS1		ENSG00000269973	48.7729	-4.5099	2.95943	-1.52391	0.127532	NA	NA
ENSG00000133706	1438.22	0.699199	0.426036	1.64117	0.100761	0.512124	LARS1		ENSG00000286640	73.1923	4.02675	2.36679	1.70136	0.0888756	0.474909	NA		ENSG00000134317	30.5058	5.44669	3.37102	1.61574	0.10615	NA	GRHL1
ENSG00000169306	62.9911	3.63981	2.21795	1.64107	0.100783	0.512124	IL1RAPL1		ENSG00000198774	83.6056	3.88944	2.28674	1.70087	0.0889683	0.474909	RASSF9		ENSG00000260077	146.21	0.0787833	1.80623	0.0436174	0.965209	0.999962	NA
ENSG00000054967	33.0198	4.43012	2.70048	1.64049	0.100903	0.512124	RELT		ENSG00000137103	94.4716	3.31448	1.9506	1.69921	0.0892802	0.475737	TMEM8B		ENSG00000172059	56.2572	0.371425	2.98286	0.12452	0.900904	NA	KLF11
ENSG00000139970	35.406	4.33596	2.64311	1.64048	0.100905	0.512124	RTN1		ENSG00000092470	298.064	2.17169	1.27815	1.69908	0.0893037	0.475737	WDR76		ENSG00000171848	3141.18	-0.22924	1.30334	-0.175887	0.860383	0.999962	RRM2
ENSG00000091542	331.255	1.36956	0.834932	1.64032	0.100939	0.512124	ALKBH5		ENSG00000174080	143.183	3.08641	1.81735	1.6983	0.0894511	0.476072	CTSF		ENSG00000206647	16.3987	-1.2826	4.33676	-0.29575	0.767421	NA	NA
ENSG00000127914	931.489	0.851702	0.519257	1.64023	0.100957	0.512124	AKAP9		ENSG00000179152	326.205	2.05734	1.2119	1.69761	0.0895809	0.476481	TCAIM		ENSG00000115756	41.9656	-2.71639	3.09915	-0.876495	0.380761	NA	HPCAL1
ENSG00000267107	22.4611	5.12476	3.12656	1.63911	0.101191	0.512983	PCAT19		ENSG00000219085	30.3315	4.86583	2.86735	1.69697	0.0897016	0.476724	NA		ENSG00000115758	1310.22	-0.469065	1.33668	-0.350917	0.72565	0.999962	ODC1
ENSG00000237440	57.5827	3.54268	2.1615	1.639	0.101214	0.512983	ZNF737		ENSG00000118454	479.491	1.52471	0.898729	1.69652	0.0897881	0.476724	ANKRD13C		ENSG00000115761	258.018	-2.81352	1.78189	-1.57896	0.114346	0.429565	NOL10
ENSG00000169714	11595.6	0.372514	0.227328	1.63866	0.101283	0.512983	CNBP		ENSG00000101849	146.252	2.73382	1.6115	1.69645	0.089801	0.476724	TBL1X		ENSG00000234818	4.0284	2.32104	4.74736	0.488911	0.624905	NA	NA
ENSG00000167851	39.5825	4.13746	2.52629	1.63776	0.101472	0.513295	CD300A		ENSG00000198431	868.462	1.21685	0.717298	1.69643	0.0898044	0.476724	TXNRD1		ENSG00000143870	2005.23	-0.245525	1.31646	-0.186504	0.85205	0.999962	PDIA6
ENSG00000099256	810.092	0.872421	0.532736	1.63762	0.1015	0.513295	PRTFDC1		ENSG00000166669	261.822	2.11265	1.24546	1.69628	0.0898329	0.476724	ATF7IP2		ENSG00000162976	38.1699	-0.625425	3.38669	-0.184671	0.853487	NA	SLC66A3
ENSG00000123219	1077.98	0.908051	0.555009	1.6361	0.101818	0.514287	CENPK		ENSG00000119636	69.4753	4.13286	2.43677	1.69604	0.0898783	0.476782	BBOF1		ENSG00000134318	335.988	0.0015326	1.51348	0.00101263	0.999192	0.999962	ROCK2
ENSG00000089057	197.936	2.24001	1.36913	1.63609	0.101821	0.514287	SLC23A2		ENSG00000196565	4933.05	1.3222	0.779761	1.69565	0.0899525	0.476796	HBG2		ENSG00000169016	66.7045	5.12072	2.63876	1.94058	0.0523098	NA	E2F6
ENSG00000166821	56.2805	3.64658	2.22899	1.63598	0.101844	0.514287	PEX11A		ENSG00000261189	850.015	1.22903	0.725164	1.69483	0.0901067	0.477263	NA		ENSG00000196208	305.57	2.90688	1.74693	1.66399	0.0961135	0.392214	GREB1
ENSG00000090487	924.187	0.83784	0.512488	1.63485	0.102081	0.514648	SPG21		ENSG00000111799	129.715	2.89429	1.70855	1.694	0.0902644	0.477732	COL12A1		ENSG00000134324	342.481	-0.901446	1.51116	-0.596525	0.550825	0.999962	LPIN1
ENSG00000132932	86.4168	3.12041	1.90888	1.63468	0.102115	0.514648	ATP8A2		ENSG00000198945	151.599	2.52643	1.4919	1.69343	0.0903737	0.477813	L3MBTL3		ENSG00000071575	291.974	-0.826102	1.54317	-0.535327	0.592424	0.999962	TRIB2
ENSG00000182791	33.8597	5.32397	3.25909	1.63357	0.102348	0.515021	CCDC87		ENSG00000182325	38.5225	4.9528	2.92547	1.69299	0.0904565	0.477836	FBXL6		ENSG00000151779	273.045	-0.456816	1.5703	-0.29091	0.77112	0.999962	NBAS
ENSG00000181409	17.7203	5.69636	3.48757	1.63333	0.1024	0.515021	AATK		ENSG00000164054	537.973	1.4357	0.848296	1.69245	0.0905609	0.47808	SHISA5		ENSG00000079785	1736.81	-0.181267	1.31553	-0.137791	0.890406	0.999962	DDX1
ENSG00000251003	43.0034	4.0221	2.46289	1.63308	0.102452	0.515021	NA		ENSG00000165494	229.853	1.99531	1.17924	1.69203	0.0906405	0.47808	PCF11		ENSG00000233718	14.3246	1.14225	4.76943	0.239494	0.810722	NA	MYCNOS
ENSG00000166997	200.232	1.70912	1.04665	1.63294	0.102482	0.515021	CNPY4		ENSG00000134287	293.195	2.07066	1.22414	1.69152	0.0907372	0.478297	ARF3		ENSG00000134323	387.569	0.00480833	1.56417	0.00307404	0.997547	0.999962	MYCN
ENSG00000117155	181.421	2.77926	1.7021	1.63284	0.102503	0.515021	SSX2IP		ENSG00000066136	1100.43	1.24563	0.736428	1.69145	0.0907508	0.478297	NFYC		ENSG00000197872	18.4123	1.50363	4.07108	0.369344	0.711872	NA	FAM49A
ENSG00000111875	653.819	0.960171	0.588362	1.63194	0.102693	0.515624	ASF1A		ENSG00000232044	41.1886	4.74885	2.80837	1.69097	0.0908433	0.478558	NA		ENSG00000163032	25.2655	-0.174556	3.92378	-0.0444866	0.964517	NA	VSNL1
ENSG00000151287	350.13	1.57189	0.963705	1.63109	0.102871	0.516169	TEX30		ENSG00000232282	66.4734	3.99796	2.36621	1.6896	0.0911041	0.479215	NA		ENSG00000163029	623.049	-0.268347	1.40663	-0.190773	0.848704	0.999962	SMC6
ENSG00000169021	2565.06	0.564719	0.346285	1.63079	0.102934	0.51631	UQCRFS1		ENSG00000254577	21.5841	6.15525	3.64789	1.68735	0.091537	0.480613	NA		ENSG00000178295	809.767	-0.720329	1.3802	-0.521902	0.601738	0.999962	GEN1
ENSG00000182827	216.452	1.66408	1.02078	1.63022	0.103056	0.516423	ACBD3		ENSG00000106665	88.131	3.30441	1.95896	1.68682	0.0916372	0.480762	CLIP2		ENSG00000240857	291.794	2.11607	1.57079	1.34714	0.177936	0.555528	RDH14
ENSG00000170891	701.389	0.939739	0.576459	1.63019	0.103061	0.516423	CYTL1		ENSG00000249592	34.4094	5.07902	3.011	1.68682	0.0916378	0.480762	LOC100129917		ENSG00000143867	243.558	-2.08088	2.18243	-0.953469	0.340352	0.829614	OSR1
ENSG00000131730	26.6125	4.8521	2.97793	1.62935	0.103238	0.516709	CKMT2		ENSG00000171729	101.558	3.57111	2.1173	1.68664	0.0916734	0.480762	TMEM51		ENSG00000228784	20.9042	2.93567	3.89391	0.753913	0.450902	NA	LINC00954
ENSG00000228106	74.9368	3.0658	1.88184	1.62915	0.103282	0.516709	NA		ENSG00000279267	17.7135	7.36168	4.36511	1.68648	0.0917033	NA	NA		ENSG00000183891	381.384	4.94808	1.93926	2.55153	0.0107252	0.285571	TTC32
ENSG00000177738	59.8938	3.08806	1.89608	1.62866	0.103386	0.516823	LOC648987		ENSG00000066583	819.862	1.30444	0.773539	1.68632	0.0917339	0.480762	ISOC1		ENSG00000118965	601.611	0.498544	1.40957	0.353685	0.723575	0.999962	WDR35
ENSG00000166900	67.5512	3.40826	2.09289	1.62849	0.103421	0.516826	STX3		ENSG00000132423	184.186	2.90454	1.72287	1.68587	0.0918206	0.480762	COQ3		ENSG00000227210	15.8637	-0.183131	4.69991	-0.0389648	0.968918	NA	LOC101928222
ENSG00000233820	22.9001	5.09381	3.13019	1.62732	0.10367	0.517895	NA		ENSG00000066739	557.334	1.41426	0.839126	1.6854	0.0919123	0.480762	ATG2B		ENSG00000132031	31.1132	-1.55598	3.8805	-0.400974	0.688439	NA	MATN3
ENSG00000168243	27.3391	4.75832	2.92469	1.62694	0.103749	0.518114	GNG4		ENSG00000234537	39.9276	5.83091	3.4605	1.68499	0.0919906	0.480762	NA		ENSG00000068697	5670.42	0.0725969	1.28559	0.0564698	0.954968	0.999962	LAPTM4A
ENSG00000139618	579.813	1.14455	0.703569	1.62677	0.103785	0.51812	BRCA2		ENSG00000100564	178.943	2.92971	1.73877	1.68493	0.0920023	0.480762	PIGH		ENSG00000115884	882.137	0.303108	1.37178	0.220959	0.825124	0.999962	SDC1
ENSG00000163239	46.0199	3.90037	2.39838	1.62625	0.103896	0.5185	TDRD10		ENSG00000171295	130.454	2.47635	1.4698	1.68482	0.0920235	0.480762	ZNF440		ENSG00000235411	5.87814	0.327002	4.59821	0.0711151	0.943306	NA	NA
ENSG00000274997	100.809	3.00967	1.85089	1.62607	0.103935	0.518519	H2AC12		ENSG00000152495	96.4402	2.88597	1.71376	1.684	0.0921823	0.480903	CAMK4		ENSG00000055917	1088.15	-0.301135	1.35513	-0.222219	0.824144	0.999962	PUM2
ENSG00000087510	140.633	2.8066	1.72661	1.6255	0.104057	0.518776	TFAP2C		ENSG00000164091	583.476	1.44845	0.860373	1.68351	0.0922755	0.481208	WDR82		ENSG00000143878	87.4138	1.45147	2.13409	0.680135	0.496419	0.986872	RHOB
ENSG00000110218	120.824	2.15243	1.32431	1.62532	0.104094	0.518789	PANX1		ENSG00000250132	40.4004	4.76726	2.83217	1.68326	0.0923257	0.481289	NA		ENSG00000279307	4.32468	0.0921474	4.61256	0.0199775	0.984061	NA	NA
ENSG00000068323	56.007	3.05383	1.87973	1.62461	0.104246	0.519195	TFE3		ENSG00000133475	18.062	7.29026	4.33217	1.68282	0.0924104	NA	GGT2		ENSG00000118960	209.385	2.78284	1.81659	1.53191	0.125545	0.451255	HS1BP3
ENSG00000164919	2939.45	0.553074	0.340569	1.62397	0.104382	0.519697	COX6C		ENSG00000203865	42.5348	4.63271	2.75509	1.68151	0.0926631	0.482837	ATP1A1-AS1		ENSG00000118961	467.69	-4.59997	1.89808	-2.42349	0.0153723	0.285571	LDAH
ENSG00000100285	160.643	1.97481	1.21705	1.62263	0.104669	0.520149	NEFH		ENSG00000274523	164.016	2.95942	1.76013	1.68136	0.0926924	0.482837	RCC1L		ENSG00000084674	29.3826	0.0444896	4.01322	0.0110858	0.991155	NA	APOB
ENSG00000171159	1881.83	0.610931	0.376711	1.62175	0.104857	0.520487	C9orf16		ENSG00000167487	44.1202	4.15155	2.47131	1.6799	0.0929767	0.483574	KLHL26		ENSG00000119771	50.5634	-1.36868	2.84838	-0.480513	0.630863	NA	KLHL29
ENSG00000104722	203.579	1.61037	0.993871	1.6203	0.105168	0.52168	NEFM		ENSG00000197016	86.5831	3.56103	2.11978	1.6799	0.0929768	0.483574	ZNF470		ENSG00000119778	395.028	-0.827436	1.4761	-0.560556	0.5751	0.999962	ATAD2B
ENSG00000136003	1778.5	0.627819	0.387528	1.62006	0.105219	0.521758	ISCU		ENSG00000115163	124.492	3.07324	1.82951	1.67982	0.0929933	0.483574	CENPA		ENSG00000173960	177.878	-3.74501	1.98538	-1.88629	0.059256	0.32862	UBXN2A
ENSG00000176248	103.118	2.84368	1.75554	1.61984	0.105267	0.52182	ANAPC2		ENSG00000135392	61.6662	4.2461	2.52792	1.67968	0.0930196	0.483574	DNAJC14		ENSG00000205639	5.02996	0.961016	4.61501	0.208237	0.835044	NA	MFSD2B
ENSG00000130749	1131.58	0.800182	0.494338	1.61869	0.105513	0.522529	ZC3H4		ENSG00000133103	580.597	1.3984	0.8326	1.67956	0.0930433	0.483574	COG6		ENSG00000163026	455.277	-3.01066	1.77465	-1.69648	0.0897951	0.383334	WDCP
ENSG00000112695	3951.61	0.470938	0.290998	1.61835	0.105587	0.522529	COX7A2		ENSG00000149782	57.4532	3.55485	2.11738	1.67889	0.0931728	0.484065	PLCB3		ENSG00000119782	29.8124	-5.02723	3.40533	-1.47628	0.139868	NA	FKBP1B
ENSG00000203288	12.672	7.15112	4.4222	1.61709	0.105858	NA	TDRKH-AS1		ENSG00000259905	146.406	2.79554	1.66553	1.67847	0.0932559	0.484142	PWRN1		ENSG00000115128	2750.12	0.0269233	1.29766	0.0207477	0.983447	0.999962	SF3B6
ENSG00000173482	357.74	1.26131	0.780093	1.61688	0.105905	0.523319	PTPRM		ENSG00000260793	41.5575	4.73815	2.82321	1.67828	0.0932917	0.484142	NA		ENSG00000219626	65.0404	4.94498	2.71361	1.82229	0.0684116	NA	FAM228B
ENSG00000114956	2184.02	0.571512	0.353549	1.6165	0.105987	0.523319	DGUOK		ENSG00000100325	759.539	1.43154	0.853434	1.67739	0.0934667	0.484321	ASCC2		ENSG00000115129	215.845	-2.82455	1.98697	-1.42154	0.15516	0.511833	TP53I3
ENSG00000272316	24.8292	4.92378	3.04648	1.61622	0.106046	0.523319	NA		ENSG00000234928	27.6016	5.5483	3.30913	1.67666	0.0936081	0.484646	LINC01659		ENSG00000176732	12.9279	-0.0877093	4.76888	-0.018392	0.985326	NA	PFN4
ENSG00000007080	1035.51	0.915419	0.566426	1.61613	0.106066	0.523319	CCDC124		ENSG00000109819	39.4252	4.78693	2.85557	1.67635	0.0936694	0.484646	PPARGC1A		ENSG00000198399	247.231	5.67912	2.16544	2.62261	0.00872581	0.285571	ITSN2
ENSG00000167815	12647.4	0.55707	0.344728	1.61597	0.106101	0.523319	PRDX2		ENSG00000140265	147.921	2.86706	1.71168	1.675	0.0939346	0.48566	ZSCAN29		ENSG00000084676	614.087	5.30035	1.91815	2.76326	0.00572279	0.285571	NCOA1
ENSG00000103064	80.755	3.39119	2.09867	1.61588	0.106121	0.523319	SLC7A6		ENSG00000184465	192.105	2.06589	1.23337	1.67499	0.0939354	0.48566	WDR27		ENSG00000184924	315.543	-0.43644	1.55919	-0.279913	0.779544	0.999962	PTRHD1
ENSG00000155099	262.456	5.95325	3.68606	1.61507	0.106295	0.523651	PIP4P2		ENSG00000169877	1457.38	1.25711	0.750657	1.67468	0.0939975	0.485708	AHSP		ENSG00000138092	560.917	0.94056	1.47537	0.637509	0.523793	0.999962	CENPO
ENSG00000186364	93.0578	3.12583	1.93635	1.61429	0.106465	0.524246	NUDT17		ENSG00000137824	226.863	2.69867	1.61179	1.67433	0.0940651	0.485708	RMDN3		ENSG00000138031	99.3476	-4.05339	2.45735	-1.6495	0.0990459	0.399065	ADCY3
ENSG00000125347	94.8269	2.78352	1.72457	1.61404	0.106519	0.524337	IRF1		ENSG00000214021	58.6123	4.19562	2.50644	1.67393	0.0941437	0.485708	TTLL3		ENSG00000271936	9.20826	0.0513271	4.77044	0.0107594	0.991415	NA	NA
ENSG00000100911	1526.58	0.652265	0.404453	1.61271	0.106808	0.525584	PSME2		ENSG00000126822	184.916	2.94414	1.7592	1.67356	0.0942162	0.485843	PLEKHG3		ENSG00000115137	33.7282	0.641211	3.53358	0.181462	0.856005	NA	DNAJC27
ENSG00000123415	477.222	1.1514	0.714082	1.61242	0.106871	0.52568	SMUG1		ENSG00000135338	86.6421	3.56858	2.13355	1.6726	0.0944055	0.486638	LCA5		ENSG00000224165	37.9922	-3.66694	3.16621	-1.15815	0.246805	NA	DNAJC27-AS1
ENSG00000100804	5205.1	0.445551	0.276347	1.61229	0.106899	0.52568	PSMB5		ENSG00000164715	28.2077	4.92883	2.94786	1.672	0.0945237	0.487066	LMTK2		ENSG00000084710	259.9	0.119313	1.60794	0.0742027	0.940849	0.999962	EFR3B
ENSG00000105136	133.606	1.93988	1.20404	1.61114	0.107148	0.526345	ZNF419		ENSG00000112308	1142.7	1.11709	0.668441	1.67119	0.0946848	0.487715	C6orf62		ENSG00000115138	102.764	-3.87162	2.42247	-1.59821	0.109996	0.421012	POMC
ENSG00000183837	79.9127	3.45058	2.14204	1.61088	0.107205	0.526345	PNMA3		ENSG00000173156	167.094	3.16648	1.89545	1.67057	0.0948071	0.487801	RHOD		ENSG00000119772	1997.7	0.712628	1.32954	0.535998	0.59196	0.999962	DNMT3A
ENSG00000066185	50.0646	3.7724	2.34187	1.61085	0.107212	0.526345	ZMYND12		ENSG00000090020	42.3916	4.60585	2.75912	1.66932	0.0950542	0.48889	SLC9A1		ENSG00000138101	273.356	3.14668	1.87391	1.6792	0.0931121	0.388391	DTNB
ENSG00000175505	26.6604	4.72995	2.93716	1.61038	0.107314	0.526345	CLCF1		ENSG00000115738	3520.32	0.908662	0.54469	1.66822	0.095272	0.489829	ID2		ENSG00000143970	162.035	1.4799	1.74486	0.848147	0.396356	0.898988	ASXL2
ENSG00000214548	6107.66	0.639596	0.397356	1.60963	0.107478	0.526345	MEG3		ENSG00000213676	281.644	1.76082	1.05673	1.66629	0.0956556	0.490709	ATF6B		ENSG00000217643	11.5705	0.675511	4.76967	0.141626	0.887375	NA	NA
ENSG00000277863	12.754	7.09913	4.41095	1.60943	0.107521	NA	NA		ENSG00000241158	38.2111	4.75497	2.85464	1.6657	0.0957737	0.491132	ADAMTS9-AS1		ENSG00000084731	151.728	-3.07404	2.27341	-1.35217	0.176321	0.552432	KIF3C
ENSG00000205531	2439.52	0.573487	0.356488	1.60871	0.107679	0.527063	NAP1L4		ENSG00000259291	46.5097	4.54667	2.73349	1.66332	0.0962484	0.492655	ZNF710-AS1		ENSG00000268412	7.40019	0.59356	4.59977	0.129041	0.897325	NA	NA
ENSG00000175344	88.8939	3.18747	1.98189	1.6083	0.10777	0.527218	CHRNA7		ENSG00000176454	195.943	2.04237	1.22808	1.66306	0.0962998	0.492736	LPCAT4		ENSG00000084733	1135.89	0.197571	1.34368	0.147038	0.883102	0.999962	RAB10
ENSG00000259959	74.1193	3.15653	1.96336	1.60772	0.107897	0.527218	NA		ENSG00000138675	38.9694	5.80856	3.49403	1.66242	0.0964279	0.493191	FGF5		ENSG00000157833	347.682	-0.159372	1.56785	-0.10165	0.919035	0.999962	GAREM2
ENSG00000243819	16.3487	6.44535	4.00943	1.60755	0.107934	NA	RN7SL832P		ENSG00000170430	763.032	1.25515	0.756225	1.65976	0.0969626	0.494811	MGMT		ENSG00000084754	1038.25	0.173748	1.34883	0.128814	0.897505	0.999962	HADHA
ENSG00000213563	38.4711	4.12551	2.56649	1.60745	0.107955	0.527218	C8orf82		ENSG00000188647	444.203	1.50623	0.908161	1.65855	0.0972058	0.495279	PTAR1		ENSG00000138029	1239.06	-0.695224	1.37046	-0.507292	0.61195	0.999962	HADHB
ENSG00000100528	1735.89	0.707804	0.440397	1.60719	0.108012	0.527218	CNIH1		ENSG00000100605	84.214	3.16295	1.90717	1.65846	0.0972256	0.495279	ITPK1		ENSG00000173567	9.02751	1.2502	4.7724	0.261965	0.793349	NA	ADGRF3
ENSG00000288568	17.8644	6.2852	3.91172	1.60676	0.108107	0.527218	NA		ENSG00000134873	49.8339	4.44023	2.67853	1.65771	0.0973754	0.495636	CLDN10		ENSG00000138018	526.767	-0.534562	1.49905	-0.356601	0.72139	0.999962	SELENOI
ENSG00000103150	14.545	6.12388	3.81162	1.60663	0.108135	NA	MLYCD		ENSG00000102312	99.0288	2.81668	1.69928	1.65758	0.0974031	0.495636	PORCN		ENSG00000213699	873.124	-0.721433	1.4063	-0.513	0.607951	0.999962	SLC35F6
ENSG00000108405	18.0412	5.65233	3.51824	1.60658	0.108147	0.527218	P2RX1		ENSG00000279319	20.1257	6.40528	3.86703	1.65638	0.0976439	NA	NA		ENSG00000115163	63.9581	-2.51778	2.67102	-0.942631	0.345869	NA	CENPA
ENSG00000119919	35.3179	4.24073	2.64009	1.60628	0.108212	0.527218	NKX2-3		ENSG00000196814	95.015	2.9755	1.79739	1.65545	0.0978333	0.497	MVB12B		ENSG00000157851	815.109	-0.937508	1.38989	-0.674517	0.499982	0.988726	DPYSL5
ENSG00000146250	12.5798	7.12464	4.43596	1.60611	0.10825	NA	PRSS35		ENSG00000107968	45.6818	4.5329	2.73857	1.6552	0.0978832	0.497	MAP3K8		ENSG00000084764	9.80837	0.890743	4.77089	0.186704	0.851893	NA	MAPRE3
ENSG00000163046	12.5414	7.13293	4.442	1.60579	0.108319	NA	ANKRD30BL		ENSG00000162396	80.7783	3.19598	1.93125	1.65488	0.0979486	0.497	PARS2		ENSG00000119777	125.304	-2.1759	2.21132	-0.983984	0.325123	0.809572	TMEM214
ENSG00000019582	683.651	0.950604	0.591988	1.60578	0.108322	0.527218	CD74		ENSG00000134240	38.65	5.801	3.50549	1.65483	0.0979581	0.497	HMGCS2		ENSG00000084693	449.22	-2.96602	1.7	-1.74471	0.0810346	0.367595	AGBL5
ENSG00000139684	3897.45	0.469483	0.292406	1.60559	0.108365	0.527218	ESD		ENSG00000125484	238.987	1.87105	1.1309	1.65448	0.0980306	0.497004	GTF3C4		ENSG00000228474	2710.43	-0.278851	1.30504	-0.213672	0.830803	0.999962	OST4
ENSG00000135070	439.863	1.13987	0.710026	1.60539	0.108408	0.527218	ISCA1		ENSG00000117362	540.354	1.48667	0.89872	1.65421	0.0980856	0.497101	APH1A		ENSG00000138080	45.6853	-3.55849	2.94455	-1.2085	0.226854	NA	EMILIN1
ENSG00000269559	28.0697	4.69702	2.92591	1.60532	0.108424	0.527218	NA		ENSG00000229989	15.1005	7.71209	4.66224	1.65416	0.098095	NA	NA		ENSG00000138030	44.2683	-3.56538	3.17349	-1.12349	0.26123	NA	KHK
ENSG00000124743	160.962	1.8913	1.17838	1.605	0.108495	0.527218	KLHL31		ENSG00000215301	1940.48	0.996327	0.602553	1.65351	0.0982275	0.497315	DDX3X		ENSG00000138028	4.70676	0.694346	4.77661	0.145364	0.884424	NA	CGREF1
ENSG00000102984	12.9281	7.04012	4.38652	1.60494	0.108506	NA	ZNF821		ENSG00000204524	283.634	1.73821	1.05162	1.65289	0.0983536	0.497315	ZNF805		ENSG00000138073	377.191	1.87389	1.53776	1.21858	0.223003	0.639963	PREB
ENSG00000100347	1674.51	0.62727	0.390887	1.60473	0.108553	0.527328	SAMM50		ENSG00000118292	135.453	2.7167	1.64521	1.65128	0.0986816	0.498024	C1orf54		ENSG00000138074	780.579	-0.0370174	1.38931	-0.0266444	0.978743	0.999962	SLC5A6
ENSG00000115526	82.9322	2.66472	1.66094	1.60434	0.108638	0.527569	CHST10		ENSG00000197153	611.721	1.45	0.878157	1.65119	0.0987003	0.498024	H3C12		ENSG00000138085	1707.75	0.309475	1.31604	0.235157	0.814087	0.999962	ATRAID
ENSG00000182196	12.5363	7.1264	4.44249	1.60414	0.108683	NA	ARL6IP4		ENSG00000118263	122.463	2.61525	1.58391	1.65113	0.098712	0.498024	KLF7		ENSG00000084774	473.49	-3.87554	1.82274	-2.12621	0.0334859	0.28595	CAD
ENSG00000253073	29.9377	4.53727	2.82986	1.60336	0.108856	0.527934	NA		ENSG00000133627	74.973	3.81392	2.31009	1.65099	0.0987415	0.498024	ACTR3B		ENSG00000115204	1953.82	0.316618	1.31048	0.241605	0.809087	0.999962	MPV17
ENSG00000050344	66.9848	3.11881	1.94545	1.60313	0.108907	0.528006	NFE2L3		ENSG00000167525	143.182	2.37841	1.44061	1.65098	0.0987429	0.498024	PROCA1		ENSG00000115207	303.532	-1.80788	1.61426	-1.11994	0.262737	0.710992	GTF3C2
ENSG00000109618	135.161	2.69329	1.68024	1.60292	0.108952	0.528052	SEPSECS		ENSG00000169554	1701.17	1.03013	0.624015	1.65081	0.0987773	0.498024	ZEB2		ENSG00000234072	63.989	3.01458	2.32875	1.29451	0.195491	NA	NA
ENSG00000221883	55.0515	3.54269	2.21094	1.60234	0.10908	0.528449	ARIH2OS		ENSG00000110321	8020.71	0.825294	0.500113	1.65022	0.0988986	0.498024	EIF4G2		ENSG00000115211	740.117	-0.687904	1.38149	-0.497944	0.618523	0.999962	EIF2B4
ENSG00000131446	326.807	1.627	1.01583	1.60165	0.109233	0.528721	MGAT1		ENSG00000279530	51.6073	4.13882	2.50817	1.65014	0.0989147	0.498024	NA		ENSG00000115234	824.741	0.245593	1.37028	0.179228	0.857759	0.999962	SNX17
ENSG00000198223	38.2036	4.10828	2.56739	1.60018	0.109559	0.529595	CSF2RA		ENSG00000232352	16.3778	7.42911	4.50821	1.6479	0.0993723	NA	SEMA3B-AS1		ENSG00000163795	261.362	1.18871	1.6024	0.741831	0.45819	0.958294	ZNF513
ENSG00000166896	109.347	2.48572	1.55363	1.59994	0.109612	0.529595	ATP23		ENSG00000171135	794.51	1.28473	0.779812	1.64748	0.0994586	0.500399	JAGN1		ENSG00000115241	971.417	-0.241933	1.36426	-0.177336	0.859245	0.999962	PPM1G
ENSG00000167216	15.595	5.88907	3.68186	1.59948	0.109713	NA	KATNAL2		ENSG00000137713	582.336	6.53239	3.96807	1.64624	0.0997149	0.501018	PPP2R1B		ENSG00000115216	1742.92	0.0127999	1.3244	0.00966468	0.992289	0.999962	NRBP1
ENSG00000171735	2138.03	0.582774	0.364364	1.59943	0.109726	0.529595	CAMTA1		ENSG00000123178	108.239	3.50405	2.12912	1.64578	0.0998101	0.501257	SPRYD7		ENSG00000157992	36.3037	3.25998	2.88745	1.12902	0.258891	NA	KRTCAP3
ENSG00000106066	353.465	6.02299	3.76573	1.59942	0.109727	0.529595	CPVL		ENSG00000137193	519.629	1.64418	0.999154	1.64557	0.0998527	0.50129	PIM1		ENSG00000138002	176.789	-4.07311	2.18296	-1.86587	0.0620601	0.332061	IFT172
ENSG00000160606	38.7639	4.15138	2.5964	1.5989	0.109843	0.529595	TLCD1		ENSG00000155034	35.9852	4.31894	2.62532	1.64511	0.099947	0.501581	FBXL18		ENSG00000115226	20.8657	-7.8404	4.24744	-1.84591	0.0649047	NA	FNDC4
ENSG00000187479	16.8048	5.65292	3.53694	1.59825	0.109987	NA	C11orf96		ENSG00000167641	31.7609	5.10834	3.10637	1.64447	0.100079	0.501623	PPP1R14A		ENSG00000221843	224.624	8.84226	1.9435	4.54967	5.37313e-06	0.0130218	C2orf16
ENSG00000287281	59.2865	3.36021	2.1043	1.59683	0.110304	0.529844	LOC107985177		ENSG00000169891	44.1179	4.53688	2.76031	1.64361	0.100256	0.501811	REPS2		ENSG00000243943	372.354	-0.612942	1.5126	-0.405224	0.685313	0.999962	ZNF512
ENSG00000142279	73.8926	3.29888	2.06617	1.59662	0.110351	0.529844	WTIP		ENSG00000196876	31.32	5.17509	3.14869	1.64357	0.100265	0.501811	SCN8A		ENSG00000198522	842.726	0.552655	1.37805	0.401042	0.688389	0.999962	GPN1
ENSG00000151689	59.457	3.49719	2.19059	1.59646	0.110386	0.529844	INPP1		ENSG00000267270	58.533	4.08764	2.48733	1.64339	0.100302	0.501811	PARD6G-AS1		ENSG00000119760	817.994	2.43154	1.47602	1.64737	0.0994829	0.400057	SUPT7L
ENSG00000140398	44.5924	3.87455	2.42702	1.59642	0.110394	0.529844	NEIL1		ENSG00000166548	89.0416	2.85469	1.73716	1.64331	0.100319	0.501811	TK2		ENSG00000163798	691.322	1.333	1.51777	0.878263	0.379801	0.87864	SLC4A1AP
ENSG00000175130	3284.26	0.491797	0.308066	1.5964	0.1104	0.529844	MARCKSL1		ENSG00000197122	199.538	1.99012	1.21122	1.64307	0.100368	0.501877	SRC		ENSG00000205334	30.4289	1.69839	3.67152	0.462584	0.643662	NA	LINC01460
ENSG00000118197	269.677	5.68664	3.56223	1.59637	0.110406	0.529844	DDX59		ENSG00000109861	2080.49	1.00523	0.612071	1.64234	0.100519	0.502452	CTSC		ENSG00000243147	1357.48	-0.891183	1.35455	-0.657917	0.510592	0.996526	MRPL33
ENSG00000105726	107.748	2.60286	1.6306	1.59625	0.110432	0.529844	ATP13A1		ENSG00000198740	195.404	2.17931	1.32755	1.6416	0.100672	0.502862	ZNF652		ENSG00000171174	67.5732	-2.93491	2.46979	-1.18832	0.234706	NA	RBKS
ENSG00000141642	103.731	2.97467	1.86393	1.59591	0.110508	0.530036	ELAC1		ENSG00000285331	62.3086	4.02863	2.45519	1.64086	0.100826	0.503442	LOC145783		ENSG00000158019	456.261	0.843929	1.47663	0.571523	0.567645	0.999962	BABAM2
ENSG00000261326	180.107	2.34119	1.4672	1.59568	0.11056	0.530113	NA		ENSG00000267254	124.377	2.62236	1.59871	1.6403	0.100943	0.503663	ZNF790-AS1		ENSG00000223522	168.443	-4.07471	2.34044	-1.74101	0.0816827	0.369152	LOC100505716
ENSG00000182359	75.5465	3.31528	2.07894	1.5947	0.11078	0.530652	KBTBD3		ENSG00000100298	48.3555	4.85857	2.96201	1.6403	0.100943	0.503663	APOBEC3H		ENSG00000075426	22.5652	-1.92289	3.52133	-0.546069	0.585019	NA	FOSL2
ENSG00000079974	258.42	1.42277	0.892503	1.59413	0.110907	0.53075	RABL2B		ENSG00000115756	37.4631	5.85209	3.56844	1.63996	0.101014	0.503835	HPCAL1		ENSG00000226833	20.9457	-0.530112	4.21391	-0.1258	0.89989	NA	LOC100505774
ENSG00000223745	173.775	2.37026	1.48714	1.59384	0.110972	0.53075	NA		ENSG00000175893	178.689	2.19552	1.33902	1.63965	0.101078	0.503891	ZDHHC21		ENSG00000213639	5085.62	-0.333033	1.28339	-0.259495	0.795253	0.999962	PPP1CB
ENSG00000063177	13126.6	0.358568	0.224978	1.59379	0.110983	0.53075	RPL18		ENSG00000278023	78.0182	3.82661	2.33581	1.63824	0.101372	0.50489	RDM1		ENSG00000163806	21.9574	0.467916	4.13745	0.113093	0.909957	NA	SPDYA
ENSG00000278970	29.1799	4.53828	2.84802	1.59349	0.111051	0.53075	HEIH		ENSG00000070961	1271.87	1.06172	0.648372	1.63752	0.101521	0.505298	ATP2B1		ENSG00000171103	331.245	1.16487	1.52743	0.762634	0.445682	0.946271	TRMT61B
ENSG00000139192	49.0425	3.79219	2.38109	1.59263	0.111244	0.531182	TAPBPL		ENSG00000145779	429.153	1.65256	1.00922	1.63747	0.101533	0.505298	TNFAIP8		ENSG00000163811	1102.4	0.21245	1.34567	0.157876	0.874554	0.999962	WDR43
ENSG00000169228	118.423	2.29074	1.43836	1.5926	0.11125	0.531182	RAB24		ENSG00000097096	118.087	3.53779	2.16072	1.63732	0.101563	0.505298	SYDE2		ENSG00000222224	3.13523	0.152076	4.78106	0.031808	0.974625	NA	NA
ENSG00000229852	41.2913	4.03512	2.53424	1.59224	0.11133	0.531226	NA		ENSG00000090530	385.19	1.64327	1.00402	1.63669	0.101695	0.505772	P3H2		ENSG00000265706	24.5771	4.4952	3.6755	1.22302	0.221323	NA	SNORD53B
ENSG00000272944	14.2516	6.71353	4.21801	1.59164	0.111466	NA	NA		ENSG00000022567	43.7093	4.53452	2.77184	1.63593	0.101855	0.506302	SLC45A4		ENSG00000119801	472.265	1.34784	1.44378	0.933554	0.350534	0.845503	YPEL5
ENSG00000130305	300.709	1.39402	0.87588	1.59157	0.111481	0.531388	NSUN5		ENSG00000259663	35.7559	4.74774	2.90234	1.63583	0.101874	0.506302	NA		ENSG00000213626	1100.64	-0.213986	1.38442	-0.154567	0.877163	0.999962	LBH
ENSG00000184788	25.3324	4.26905	2.68249	1.59145	0.111508	0.531388	SATL1		ENSG00000166987	92.028	2.98396	1.82437	1.63561	0.101922	0.506355	MBD6		ENSG00000172954	831.833	0.220361	1.36921	0.160941	0.87214	0.999962	LCLAT1
ENSG00000077150	15.3147	6.54202	4.11247	1.59078	0.11166	NA	NFKB2		ENSG00000235590	53.074	4.3282	2.6468	1.63526	0.101995	0.506471	GNAS-AS1		ENSG00000158089	220.885	4.94568	2.28362	2.16572	0.0303326	0.285752	GALNT14
ENSG00000180611	63.5537	3.74504	2.35438	1.59066	0.111685	0.531919	MB21D2		ENSG00000124659	283.723	1.73212	1.05949	1.63486	0.102078	0.506471	TBCC		ENSG00000013016	69.4998	1.41493	2.61282	0.541534	0.58814	NA	EHD3
ENSG00000213719	7786.42	0.399949	0.25144	1.59064	0.111692	0.531919	CLIC1		ENSG00000248489	25.2284	5.66353	3.46473	1.63463	0.102128	0.506471	NA		ENSG00000162959	156.569	1.38799	1.86569	0.743953	0.456905	0.956959	MEMO1
ENSG00000160345	188.077	1.68531	1.0603	1.58947	0.111954	0.532826	C9orf116		ENSG00000271743	55.0876	4.76165	2.91381	1.63417	0.102224	0.506767	NA		ENSG00000162961	1377.25	0.49465	1.32834	0.372382	0.709608	0.999962	DPY30
ENSG00000102007	12.4442	7.08304	4.45761	1.58898	0.112066	NA	PLP2		ENSG00000140694	555.933	1.35461	0.829591	1.63286	0.102498	0.507271	PARN		ENSG00000021574	188.081	-0.179197	1.72035	-0.104163	0.91704	0.999962	SPAST
ENSG00000178057	1288.86	0.753181	0.474057	1.5888	0.112106	0.533252	NDUFAF3		ENSG00000095319	599.038	1.31423	0.80493	1.63273	0.102526	0.507271	NUP188		ENSG00000272716	7.05524	0.238884	4.77216	0.0500578	0.960076	NA	NA
ENSG00000075303	182.382	1.84567	1.16194	1.58845	0.112185	0.533252	SLC25A40		ENSG00000072201	39.4969	4.72759	2.89579	1.63257	0.102559	0.507271	LNX1		ENSG00000152683	275.664	0.560884	1.56213	0.359051	0.719557	0.999962	SLC30A6
ENSG00000130511	238.453	1.5433	0.971681	1.58828	0.112224	0.533252	SSBP4		ENSG00000184992	52.6059	4.26713	2.61414	1.63233	0.10261	0.507271	BRI3BP		ENSG00000091106	12.5134	-1.80645	4.77281	-0.378488	0.705068	NA	NLRC4
ENSG00000151773	27.029	4.65688	2.93356	1.58745	0.11241	0.533945	CCDC122		ENSG00000163291	366.334	1.67404	1.02557	1.63229	0.102618	0.507271	PAQR3		ENSG00000119820	878.703	0.175995	1.38505	0.127067	0.898887	0.999962	YIPF4
ENSG00000153130	2470.26	0.579238	0.365039	1.58678	0.112561	0.53417	SCOC		ENSG00000160325	92.687	3.38174	2.07192	1.63218	0.102641	0.507271	CACFD1		ENSG00000115760	947.406	-0.0171229	1.3955	-0.0122701	0.99021	0.999962	BIRC6
ENSG00000053371	1435.34	0.715312	0.450913	1.58636	0.112657	0.53428	AKR7A2		ENSG00000183072	37.6917	5.77802	3.54076	1.63186	0.102709	0.507333	NKX2-5		ENSG00000276334	33.8933	0.0139403	3.52727	0.00395214	0.996847	NA	NA
ENSG00000224032	1203.6	0.719301	0.453479	1.58618	0.112697	0.534301	NA		ENSG00000160072	70.6148	3.43061	2.1027	1.63153	0.102779	0.507333	ATAD3B		ENSG00000276517	19.8564	-0.370027	3.95777	-0.0934938	0.925511	NA	NA
ENSG00000286132	19.1848	5.40753	3.41138	1.58514	0.112934	0.534547	NA		ENSG00000223820	58.8156	4.13525	2.53519	1.63114	0.102861	0.507333	CFL1P1		ENSG00000279897	84.5248	8.86661	2.78586	3.18273	0.00145896	0.232294	BIRC6-AS2
ENSG00000046653	515.85	1.09477	0.690717	1.58497	0.112973	0.534547	GPM6B		ENSG00000022840	608.509	1.3382	0.820647	1.63066	0.102962	0.507333	RNF10		ENSG00000018699	294.563	-5.26705	2.1461	-2.45424	0.0141184	0.285571	TTC27
ENSG00000226472	13.4992	6.83284	4.31199	1.58461	0.113054	NA	NA		ENSG00000253710	172.474	2.20291	1.35139	1.6301	0.10308	0.507333	ALG11		ENSG00000230876	16.5193	-0.769183	4.57915	-0.167975	0.866603	NA	LINC00486
ENSG00000070010	556.899	1.05415	0.665372	1.5843	0.113126	0.534791	UFD1		ENSG00000140600	63.454	3.89139	2.38724	1.63008	0.103085	0.507333	SH3GL3		ENSG00000049323	834.908	-1.22658	1.39537	-0.879034	0.379383	0.878443	LTBP1
ENSG00000162711	33.5535	5.1954	3.28151	1.58323	0.113368	0.534952	NLRP3		ENSG00000204569	533.304	1.36082	0.834833	1.63005	0.103091	0.507333	PPP1R10		ENSG00000152689	6.72587	1.52991	4.65657	0.328548	0.742497	NA	RASGRP3
ENSG00000172840	45.076	3.89263	2.45899	1.58302	0.113417	0.534952	PDP2		ENSG00000272843	14.8391	7.65695	4.69756	1.62998	0.103105	NA	NA		ENSG00000119812	317.043	5.04304	2.14862	2.3471	0.01892	0.285571	FAM98A
ENSG00000131871	734.949	0.887849	0.560878	1.58296	0.11343	0.534952	SELENOS		ENSG00000276550	387.644	1.6933	1.03885	1.62997	0.103107	0.507333	HERC2P2		ENSG00000260025	23.3325	0.549122	4.04291	0.135824	0.891961	NA	NA
ENSG00000135956	88.5476	2.92948	1.85115	1.58252	0.113531	0.534952	TMEM127		ENSG00000154330	21.1765	5.90078	3.62069	1.62974	0.103156	0.507396	PGM5		ENSG00000150938	987.082	0.982122	1.40082	0.701104	0.483238	0.980228	CRIM1
ENSG00000120669	27.6114	4.62	2.9194	1.58252	0.113531	0.534952	SOHLH2		ENSG00000198324	43.5973	4.51363	2.77123	1.62874	0.103367	0.507502	PHETA1		ENSG00000273090	5.68799	0.776631	4.77483	0.162651	0.870793	NA	NA
ENSG00000115919	26.014	4.81268	3.04125	1.58247	0.113543	0.534952	KYNU		ENSG00000270871	15.3035	7.55185	4.63737	1.62848	0.103424	NA	NA		ENSG00000171055	218.432	-0.894001	1.62618	-0.549756	0.582487	0.999962	FEZ2
ENSG00000254602	36.1385	4.13321	2.61231	1.58221	0.113602	0.534952	NA		ENSG00000076944	40.2984	4.61036	2.8311	1.62847	0.103426	0.507502	STXBP2		ENSG00000115808	151.227	-4.31772	2.28051	-1.89332	0.0583158	0.326017	STRN
ENSG00000172059	57.8332	3.57091	2.25709	1.58208	0.11363	0.534952	KLF11		ENSG00000273355	37.2789	4.77711	2.93355	1.62844	0.103432	0.507502	NA		ENSG00000008869	351.834	-4.07844	1.85202	-2.20216	0.0276541	0.285571	HEATR5B
ENSG00000132432	2887.11	0.514802	0.325462	1.58176	0.113705	0.534963	SEC61G		ENSG00000168283	248.923	1.80696	1.10987	1.62808	0.103508	0.507521	BMI1		ENSG00000152133	124.439	3.77327	2.2421	1.68292	0.0923911	0.38722	GPATCH11
ENSG00000281392	14.9753	5.91639	3.74665	1.57911	0.11431	NA	LINC00506		ENSG00000138660	118.132	2.8196	1.73187	1.62806	0.103511	0.507521	AP1AR		ENSG00000055332	407.916	1.87692	1.4707	1.27621	0.201882	0.5994	EIF2AK2
ENSG00000089327	355.578	5.40317	3.42329	1.57836	0.114483	0.537586	FXYD5		ENSG00000102796	72.6088	3.80285	2.33694	1.62728	0.103677	0.507975	DHRS12		ENSG00000224891	6.35633	-5.95689	4.7936	-1.24268	0.213987	NA	NA
ENSG00000246366	21.0271	5.12273	3.24589	1.57822	0.114515	0.537586	LACTB2-AS1		ENSG00000152778	144.14	2.37403	1.45952	1.62658	0.103826	0.508346	IFIT5		ENSG00000218739	163.233	-2.90909	1.91155	-1.52185	0.128047	0.457669	CEBPZOS
ENSG00000152137	402.958	5.973	3.78491	1.57811	0.114541	0.537586	HSPB8		ENSG00000099998	17.4521	7.15033	4.3983	1.6257	0.104012	NA	GGT5		ENSG00000115816	1206.94	0.438479	1.33917	0.327425	0.743347	0.999962	CEBPZ
ENSG00000176101	752.925	0.873069	0.553257	1.57805	0.114553	0.537586	SSNA1		ENSG00000103043	176.808	2.67496	1.64666	1.62448	0.104274	0.509768	VAC14		ENSG00000272054	23.1233	0.17344	4.05642	0.042757	0.965895	NA	NA
ENSG00000277791	3646.68	0.494176	0.31331	1.57728	0.114732	0.537899	PSMB3		ENSG00000116237	676.39	1.33976	0.824748	1.62444	0.104281	0.509768	ICMT		ENSG00000003509	400.455	-2.20708	1.60056	-1.37894	0.167913	0.53509	NDUFAF7
ENSG00000228496	31.8549	5.26646	3.33926	1.57713	0.114765	0.537899	LOC100506405		ENSG00000273295	37.3723	5.77024	3.55282	1.62413	0.104348	0.509818	NA		ENSG00000115825	312.269	-0.0280484	1.52555	-0.0183857	0.985331	0.999962	PRKD3
ENSG00000122565	8897.97	0.421479	0.267272	1.57697	0.114804	0.537908	CBX3		ENSG00000112562	98.1414	3.45966	2.13142	1.62317	0.104552	0.510457	SMOC2		ENSG00000115828	15.4738	-0.109001	4.74708	-0.0229617	0.981681	NA	QPCT
ENSG00000142765	132.316	1.95236	1.23936	1.57529	0.115188	0.539206	SYTL1		ENSG00000196663	85.2293	3.1895	1.96556	1.62269	0.104656	0.510605	TECPR2		ENSG00000163171	280.615	-0.822321	1.60963	-0.510876	0.609438	0.999962	CDC42EP3
ENSG00000135272	304.364	1.41775	0.899993	1.57529	0.11519	0.539206	MDFIC		ENSG00000130956	91.3061	3.63209	2.23856	1.62251	0.104694	0.510611	HABP4		ENSG00000115841	40.9114	2.06719	3.04337	0.679244	0.496983	NA	RMDN2
ENSG00000254186	58.5501	3.55225	2.25686	1.57398	0.115492	0.539636	NA		ENSG00000254122	48.9836	4.3027	2.65461	1.62084	0.105052	0.511456	PCDHGB7		ENSG00000138061	115.098	5.00747	2.45178	2.04239	0.0411132	0.298989	CYP1B1
[truncated: 16,922 more rows]

## Sheet: CS14 Venral vs Dorsal
CS14 Ventral Inner (VI) vs Dorsal Inner (DI)									CS14 Ventral Mid (VM) vs Dorsal Mid (DM)									CS14 Ventral Outer (VO) vs Dorsal Outer (DO)
[truncated: 60,684 more rows]

[truncated: 4 more sheets: CS13 Ventral vs CS14 Ventral, GSEA CS13 Ventral vs Dorsal, GSEA CS14 Ventral vs Dorsal, GSEA CS13 Ventral vs CS14 Ventr]
