# Supplementary material for: An interactive resource of molecular signalling in the developing human haematopoietic stem cell niche
Source: Development. 2023 Dec 6;150(23):dev201972. doi: 10.1242/dev.201972 (PMC10730088; doi:10.1242/dev.201972)
Supplement: Table S2. Full list of significant genes (p.adj < 0.05) within each grouped dynamic pattern of expression across CS13 – CS17, corresponding to section ‘Pathway dynamics in AoV during CS13-CS17’. [file develop-150-201972-TableS2.xlsx]

## Sheet: Sheet1
Genes found in each pattern of dynamic expression across CS13 - CS17 Ventral Inner
Corresponds to Figure 3
Row.names	baseMean	log2FoldChange	lfcSE	stat	pvalue	padj	gene_name	genes	Pattern Group
ENSG00000004866	4539.88	2.08337	1.26862	14.4343	0.00236986	0.0219885	ST7	ENSG00000004866	1
ENSG00000005108	3740.05	4.14912	0.905285	27.1103	5.58211e-06	0.000176206	THSD7A	ENSG00000005108	1
ENSG00000006016	2144.79	7.74507	1.2738	52.8757	1.94876e-11	3.32179e-09	CRLF1	ENSG00000006016	1
ENSG00000006453	1926.8	4.47898	1.30008	24.2389	2.2269e-05	0.000558223	BAIAP2L1	ENSG00000006453	1
ENSG00000006704	1515.24	3.49506	1.31151	12.2408	0.00660212	0.0468629	GTF2IRD1	ENSG00000006704	1
ENSG00000011052	1421.77	7.43983	1.36272	40.08	1.0247e-08	7.54735e-07	NME1-NME2	ENSG00000011052	1
ENSG00000015568	3082.36	8.52399	0.974475	66.6755	2.19732e-14	6.39475e-12	RGPD5	ENSG00000015568	1
ENSG00000038382	4484.55	2.84605	0.820389	16.1307	0.00106612	0.0121615	TRIO	ENSG00000038382	1
ENSG00000063438	503.307	10.3256	2.65331	15.96	0.00115559	0.0128266	AHRR	ENSG00000063438	1
ENSG00000064489	301.619	10.7727	2.36421	19.359	0.000230425	0.00376634	NA	ENSG00000064489	1
ENSG00000068781	344.295	10.1616	2.70871	13.7862	0.00321108	0.0276839	STON1-GTF2A1L	ENSG00000068781	1
ENSG00000072864	6758.03	5.46048	0.911851	47.1781	3.18523e-10	3.60568e-08	NDE1	ENSG00000072864	1
ENSG00000073331	867.042	5.10817	1.59853	12.1136	0.00700382	0.048757	ALPK1	ENSG00000073331	1
ENSG00000076344	94.5342	9.12615	2.31773	16.7333	0.000801852	0.00975301	RGS11	ENSG00000076344	1
ENSG00000076356	2824.66	4.45942	1.25595	13.9483	0.00297638	0.0261904	PLXNA2	ENSG00000076356	1
ENSG00000077327	184.857	9.01152	2.55659	14.8764	0.00192537	0.0186929	SPAG6	ENSG00000077327	1
ENSG00000078246	2500.57	3.67893	1.07949	17.0172	0.000701009	0.00885126	TULP3	ENSG00000078246	1
ENSG00000079819	5557.78	2.45954	0.907229	16.026	0.00112015	0.0125029	EPB41L2	ENSG00000079819	1
ENSG00000080224	403.325	9.6269	2.47239	15.5556	0.00139848	0.014689	EPHA6	ENSG00000080224	1
ENSG00000082805	6966.65	3.57755	0.921388	18.195	0.00040093	0.00577765	ERC1	ENSG00000082805	1
ENSG00000083067	863.77	9.65748	2.06928	19.2027	0.000248248	0.00398666	TRPM3	ENSG00000083067	1
ENSG00000087095	1113.7	3.50065	1.10863	12.662	0.00542768	0.0407572	NLK	ENSG00000087095	1
ENSG00000091138	1769.43	13.5792	2.16515	38.4542	2.265e-08	1.51226e-06	SLC26A3	ENSG00000091138	1
ENSG00000095066	5897.27	5.00189	1.12	29.0128	2.22559e-06	7.99987e-05	HOOK2	ENSG00000095066	1
ENSG00000099331	3039.52	4.01494	0.961094	25.5316	1.19527e-05	0.000334003	MYO9B	ENSG00000099331	1
ENSG00000099715	450.452	3.6522	1.39945	17.5056	0.000556153	0.00744783	PCDH11Y	ENSG00000099715	1
ENSG00000100084	877.467	2.73019	0.972275	16.925	0.000732289	0.0091184	HIRA	ENSG00000100084	1
ENSG00000100101	12943.8	16.4637	2.39927	35.3243	1.04044e-07	5.54219e-06	NA	ENSG00000100101	1
ENSG00000100106	18429.4	5.74114	1.19183	29.2363	1.99747e-06	7.31097e-05	TRIOBP	ENSG00000100106	1
ENSG00000100242	1441.3	6.50904	1.34858	19.5019	0.000215258	0.0035476	SUN2	ENSG00000100242	1
ENSG00000100320	8005.84	1.47013	0.827368	21.1456	9.81928e-05	0.001858	RBFOX2	ENSG00000100320	1
ENSG00000100399	183.849	10.1833	2.68142	13.3321	0.00397079	0.0326529	CHADL	ENSG00000100399	1
ENSG00000100503	3121.43	3.3248	1.07817	16.3262	0.000972081	0.0113938	NIN	ENSG00000100503	1
ENSG00000101160	1023.1	6.49664	1.70338	21.2355	9.40606e-05	0.00180439	CTSZ	ENSG00000101160	1
ENSG00000101440	873.258	5.92727	1.55753	19.7006	0.000195805	0.00328148	ASIP	ENSG00000101440	1
ENSG00000101745	3704.26	2.7672	1.02151	14.5248	0.00227127	0.0212056	ANKRD12	ENSG00000101745	1
ENSG00000101849	1707.67	1.55711	1.07685	13.321	0.00399147	0.0327103	TBL1X	ENSG00000101849	1
ENSG00000102309	5250.01	0.32488	0.73491	14.3665	0.00244639	0.0225582	PIN4	ENSG00000102309	1
ENSG00000103226	2012.18	6.71221	1.01216	39.5027	1.35821e-08	9.64294e-07	NOMO3	ENSG00000103226	1
ENSG00000103426	549.657	11.5311	2.24954	24.224	2.24295e-05	0.000558723	CORO7-PAM16	ENSG00000103426	1
ENSG00000103512	1919.69	3.61312	1.02144	14.7326	0.00206006	0.0197753	NOMO1	ENSG00000103512	1
ENSG00000103740	167.46	9.12782	2.71692	12.1691	0.00682563	0.0479361	ACSBG1	ENSG00000103740	1
ENSG00000105583	1395.55	6.35594	2.07501	64.773	5.60928e-14	1.48733e-11	WDR83OS	ENSG00000105583	1
ENSG00000105647	128.62	9.49891	2.62412	12.5215	0.00579434	0.0425203	PIK3R2	ENSG00000105647	1
ENSG00000105889	10129.2	7.49769	0.799281	88.3723	4.89932e-19	3.43874e-16	STEAP1B	ENSG00000105889	1
ENSG00000106246	1081.19	3.06168	1.5497	13.5353	0.00361106	0.0303431	PTCD1	ENSG00000106246	1
ENSG00000106328	151.645	9.09555	2.62738	12.883	0.00489663	0.037646	FSCN3	ENSG00000106328	1
ENSG00000106483	221.84	10.2584	2.59445	14.1294	0.00273422	0.0246596	SFRP4	ENSG00000106483	1
ENSG00000108515	2575.42	0.165058	1.0895	21.5962	7.91478e-05	0.00157137	ENO3	ENSG00000108515	1
ENSG00000108684	1316.62	9.12622	2.11043	18.9988	0.000273561	0.00430056	ASIC2	ENSG00000108684	1
ENSG00000109686	5392.15	2.85275	0.8259	36.8968	4.83851e-08	2.85808e-06	SH3D19	ENSG00000109686	1
ENSG00000110844	1874.34	5.28798	1.52238	15.8987	0.00118951	0.0131176	PRPF40B	ENSG00000110844	1
ENSG00000111780	1877.66	9.21891	1.96009	66.4343	2.47457e-14	7.03014e-12	NA	ENSG00000111780	1
ENSG00000112245	877.954	9.5605	2.43836	25.6261	1.14208e-05	0.000322921	PTP4A1	ENSG00000112245	1
ENSG00000113600	1219.76	12.4931	2.06128	35.8864	7.91409e-08	4.41266e-06	C9	ENSG00000113600	1
ENSG00000114473	2074.63	1.44884	1.17399	18.0582	0.000427849	0.00607027	IQCG	ENSG00000114473	1
ENSG00000115274	231.364	6.99003	2.48025	12.1584	0.0068597	0.0480504	INO80B	ENSG00000115274	1
ENSG00000115504	1826.38	2.59615	0.964028	14.712	0.00208003	0.019871	EHBP1	ENSG00000115504	1
ENSG00000116871	1944.72	3.74719	1.11603	15.9672	0.00115167	0.0128069	MAP7D1	ENSG00000116871	1
ENSG00000119608	173.77	10.0432	2.63844	13.4044	0.00383898	0.03176	PROX2	ENSG00000119608	1
ENSG00000119686	516.556	8.79987	2.45828	23.5487	3.10301e-05	0.000727408	FLVCR2	ENSG00000119686	1
ENSG00000119782	634.304	-0.369567	1.98163	18.9723	0.000277022	0.00432081	FKBP1B	ENSG00000119782	1
ENSG00000120093	4437.92	2.96472	0.988997	14.6012	0.00219124	0.0207343	HOXB3	ENSG00000120093	1
ENSG00000120251	319.271	5.95942	1.64598	13.4151	0.0038197	0.0316504	GRIA2	ENSG00000120251	1
ENSG00000120549	4466.95	2.72493	0.853897	14.713	0.00207907	0.019871	KIAA1217	ENSG00000120549	1
ENSG00000120820	839.881	-2.46069	1.26149	14.1162	0.00275123	0.0247197	GLT8D2	ENSG00000120820	1
ENSG00000121764	139.555	6.26398	2.63986	17.9015	0.000460912	0.00639489	HCRTR1	ENSG00000121764	1
ENSG00000122674	1340.32	3.61983	1.46809	14.8082	0.00198807	0.0191599	CCZ1	ENSG00000122674	1
ENSG00000122863	1600.09	3.58506	1.19612	17.8228	0.000478459	0.00657716	CHST3	ENSG00000122863	1
ENSG00000123066	7423.72	1.90429	0.896836	20.4991	0.000133752	0.00237137	MED13L	ENSG00000123066	1
ENSG00000123154	1796.11	3.48927	1.56655	17.3081	0.000610744	0.00795568	WDR83	ENSG00000123154	1
ENSG00000123999	375.355	6.48596	2.49362	12.2883	0.0064582	0.0460562	INHA	ENSG00000123999	1
ENSG00000124103	119.159	7.42449	2.73658	13.2175	0.00418916	0.0338402	FAM209A	ENSG00000124103	1
ENSG00000124208	1196.43	11.698	2.01934	40.4077	8.73223e-09	6.59449e-07	PEDS1-UBE2V1	ENSG00000124208	1
ENSG00000124593	1247.32	7.91613	1.70055	16.8252	0.000767729	0.00944704	NA	ENSG00000124593	1
ENSG00000125695	221.358	10.0196	2.5655	14.3498	0.00246566	0.0227184	NA	ENSG00000125695	1
ENSG00000125850	465.601	11.3782	2.66885	14.8782	0.00192373	0.0186929	OVOL2	ENSG00000125850	1
ENSG00000126351	649.994	2.98168	1.17956	12.5526	0.00571108	0.0420646	THRA	ENSG00000126351	1
ENSG00000126733	1109.25	2.84725	1.65324	13.1566	0.00430999	0.034561	DACH2	ENSG00000126733	1
ENSG00000127928	433.413	10.8587	2.22736	23.9182	2.59821e-05	0.000628841	GNGT1	ENSG00000127928	1
ENSG00000127946	3648.04	3.30532	1.00009	17.5877	0.000534933	0.00717977	HIP1	ENSG00000127946	1
ENSG00000129007	415.531	11.4409	2.579	17.7614	0.000492602	0.00673279	CALML4	ENSG00000129007	1
ENSG00000129965	10913.6	16.2204	1.73143	127.842	1.57789e-27	4.70684e-24	INS-IGF2	ENSG00000129965	1
ENSG00000130254	3394.17	4.53743	1.18653	16.0753	0.00109438	0.0123708	SAFB2	ENSG00000130254	1
ENSG00000130449	2374.72	2.89598	0.905187	16.1683	0.00104738	0.0120166	ZSWIM6	ENSG00000130449	1
ENSG00000131503	3186.73	5.13082	1.26185	21.4301	8.56996e-05	0.00167086	ANKHD1	ENSG00000131503	1
ENSG00000132207	262.629	8.93572	2.69573	14.709	0.00208304	0.0198839	SLX1A	ENSG00000132207	1
ENSG00000132522	2561.61	5.54956	1.53026	19.651	0.00020049	0.00334579	GPS2	ENSG00000132522	1
ENSG00000132535	914.734	5.77055	1.67089	13.5578	0.00357332	0.030132	DLG4	ENSG00000132535	1
ENSG00000133121	2479.99	3.88385	1.10315	17.9732	0.000445483	0.00623154	STARD13	ENSG00000133121	1
ENSG00000134278	1390.27	4.30877	1.19035	16.362	0.000955756	0.0112577	SPIRE1	ENSG00000134278	1
ENSG00000134318	4184.06	3.84606	1.16733	15.4044	0.00150173	0.0154872	ROCK2	ENSG00000134318	1
ENSG00000136153	3327.85	7.03711	1.43014	16.8245	0.000767987	0.00944704	LMO7	ENSG00000136153	1
ENSG00000136305	225.238	10.5743	2.47893	18.5357	0.000340999	0.005086	CIDEB	ENSG00000136305	1
ENSG00000137177	1991.43	2.83086	1.07741	13.3505	0.00393678	0.0324404	KIF13A	ENSG00000137177	1
ENSG00000137571	11727.5	16.3267	1.62619	203.62	6.96387e-44	8.30929e-40	SLCO5A1	ENSG00000137571	1
ENSG00000137672	446.966	7.96482	2.19483	14.293	0.00253233	0.0231894	TRPC6	ENSG00000137672	1
ENSG00000137804	871.591	6.69296	1.4263	21.685	7.58551e-05	0.00152374	NUSAP1	ENSG00000137804	1
ENSG00000138134	56593.1	9.60072	1.02215	82.1481	1.06217e-17	6.03517e-15	STAMBPL1	ENSG00000138134	1
ENSG00000138193	1531.36	3.03172	1.26749	12.4066	0.00611249	0.0442562	PLCE1	ENSG00000138193	1
ENSG00000140297	133.887	7.1037	2.59417	16.5305	0.000882586	0.0105733	GCNT3	ENSG00000140297	1
ENSG00000140675	206.268	10.3509	2.41517	17.9338	0.000453894	0.0063122	SLC5A2	ENSG00000140675	1
ENSG00000140905	1084.97	1.78941	1.36443	16.4313	0.000924949	0.0109489	GCSH	ENSG00000140905	1
ENSG00000141867	7663.84	3.66364	1.12261	13.0328	0.0045662	0.0358037	BRD4	ENSG00000141867	1
ENSG00000141979	1578.09	13.1443	1.87152	55.1239	6.46078e-12	1.20453e-09	NA	ENSG00000141979	1
ENSG00000142046	2495.63	4.54349	1.32472	18.2862	0.000383935	0.00562099	TMEM91	ENSG00000142046	1
ENSG00000142694	336.7	11.0983	2.25174	24.3747	2.08616e-05	0.000533971	EVA1B	ENSG00000142694	1
ENSG00000143167	527.667	4.21553	2.17986	12.2088	0.00670117	0.0473127	GPA33	ENSG00000143167	1
ENSG00000143839	4717.45	7.06533	1.46319	24.1921	2.27758e-05	0.000566168	REN	ENSG00000143839	1
ENSG00000143882	1972.31	5.03659	1.74059	13.9822	0.00292952	0.0259207	ATP6V1C2	ENSG00000143882	1
ENSG00000144712	2546.62	4.49015	1.51494	14.3232	0.00249668	0.0229333	CAND2	ENSG00000144712	1
ENSG00000144785	869.826	11.3699	2.09955	33.2917	2.79515e-07	1.34483e-05	NA	ENSG00000144785	1
ENSG00000144847	277.081	9.09136	2.34833	16.81	0.000773256	0.00947279	IGSF11	ENSG00000144847	1
ENSG00000145147	25412.2	0.506529	1.01077	27.4738	4.68334e-06	0.000151032	SLIT2	ENSG00000145147	1
ENSG00000145362	2281.56	1.29836	1.68361	13.1189	0.00438637	0.0349387	ANK2	ENSG00000145362	1
ENSG00000145439	4985.49	2.22397	0.856427	13.942	0.0029852	0.0262294	CBR4	ENSG00000145439	1
ENSG00000145901	2950.34	4.37619	1.20356	16.4559	0.000914269	0.0108332	TNIP1	ENSG00000145901	1
ENSG00000146426	1897.97	4.03646	1.21501	15.6613	0.0013305	0.0141999	TIAM2	ENSG00000146426	1
ENSG00000146463	3574.67	0.860104	1.02833	18.2484	0.000390884	0.00570174	ZMYM4	ENSG00000146463	1
ENSG00000146904	411.667	6.28329	1.87399	12.4129	0.00609462	0.0441805	EPHA1	ENSG00000146904	1
ENSG00000146963	3621.25	3.3869	0.939514	19.0919	0.00026169	0.0041586	LUC7L2	ENSG00000146963	1
ENSG00000147485	706.51	7.71377	2.29996	12.7095	0.00530885	0.0399906	PXDNL	ENSG00000147485	1
ENSG00000148498	3840.44	2.84779	0.940554	17.0679	0.000684378	0.00871177	PARD3	ENSG00000148498	1
ENSG00000150667	3147.55	7.3994	1.18423	44.6106	1.1195e-09	1.07725e-07	FSIP1	ENSG00000150667	1
ENSG00000150760	4007.33	2.50669	0.778476	14.8354	0.00196282	0.0189946	DOCK1	ENSG00000150760	1
ENSG00000151164	142.089	9.40625	2.62069	12.5546	0.00570589	0.0420586	RAD9B	ENSG00000151164	1
ENSG00000151240	2474.72	1.97897	1.00555	20.3527	0.000143441	0.00252812	DIP2C	ENSG00000151240	1
ENSG00000151952	669.389	10.2336	2.57914	14.9325	0.00187529	0.018356	TMEM132D	ENSG00000151952	1
ENSG00000152348	4043.79	3.79217	1.00266	18.9645	0.00027806	0.00432503	ATG10	ENSG00000152348	1
ENSG00000152818	5676.78	2.20107	0.769198	12.6849	0.00537013	0.0403758	UTRN	ENSG00000152818	1
ENSG00000152953	2387.69	9.048	2.17866	17.1511	0.000657939	0.00847789	STK32B	ENSG00000152953	1
ENSG00000153046	2611.92	4.76583	1.40928	15.1699	0.00167704	0.016858	CDYL	ENSG00000153046	1
ENSG00000153162	1219.11	4.94776	1.62654	15.8565	0.00121347	0.0132715	BMP6	ENSG00000153162	1
ENSG00000153283	251.363	10.0529	2.64114	13.6506	0.00342145	0.0291397	CD96	ENSG00000153283	1
ENSG00000153707	13635	4.19257	0.618979	56.79	2.84928e-12	5.86166e-10	PTPRD	ENSG00000153707	1
ENSG00000153944	4309.68	3.04681	0.978428	15.7854	0.00125484	0.0135992	MSI2	ENSG00000153944	1
ENSG00000154025	127.086	6.7733	2.41803	14.4559	0.00234588	0.0218169	SLC5A10	ENSG00000154025	1
ENSG00000154217	2127.35	3.45666	1.74041	16.1373	0.00106282	0.0121354	PITPNC1	ENSG00000154217	1
ENSG00000154511	9131.27	5.08729	0.829783	37.8547	3.03392e-08	1.94964e-06	DIPK1A	ENSG00000154511	1
ENSG00000154611	226.265	10.3569	2.70455	12.9042	0.00484844	0.0373477	PSMA8	ENSG00000154611	1
ENSG00000154822	1012.72	4.89107	1.4297	15.4788	0.00145002	0.0150924	PLCL2	ENSG00000154822	1
ENSG00000155026	400.238	3.70276	2.26438	14.5351	0.00226029	0.0211694	RSPH10B	ENSG00000155026	1
ENSG00000155052	812.037	10.2952	2.28561	20.2732	0.000148988	0.00261689	CNTNAP5	ENSG00000155052	1
ENSG00000155875	930.96	11.0858	2.5204	17.9749	0.000445114	0.00623154	SAXO1	ENSG00000155875	1
ENSG00000156395	426.881	8.39233	2.27564	14.5618	0.00223214	0.0209881	SORCS3	ENSG00000156395	1
ENSG00000156687	1596.48	3.17553	1.7904	12.1859	0.00677265	0.0476763	UNC5D	ENSG00000156687	1
ENSG00000157985	1684.41	2.1207	1.29634	13.949	0.00297544	0.0261904	AGAP1	ENSG00000157985	1
ENSG00000157999	192.675	10.3992	2.87373	14.5579	0.00223627	0.0210104	ANKRD61	ENSG00000157999	1
ENSG00000158321	9423.33	2.88043	0.938105	22.5967	4.9003e-05	0.00105974	AUTS2	ENSG00000158321	1
ENSG00000158445	220.604	9.49272	2.66698	13.399	0.00384853	0.0317809	KCNB1	ENSG00000158445	1
ENSG00000158517	154.71	9.85841	2.5842	13.7808	0.00321917	0.0277337	NCF1	ENSG00000158517	1
ENSG00000158805	754.937	3.55402	1.45021	15.2799	0.00159243	0.0161985	ZNF276	ENSG00000158805	1
ENSG00000158987	1315.88	2.54041	1.25177	12.2959	0.00643521	0.0459515	RAPGEF6	ENSG00000158987	1
ENSG00000159110	559.124	5.85273	1.60639	13.5036	0.00366492	0.0306876	IFNAR2	ENSG00000159110	1
ENSG00000161939	993.287	8.14419	1.95275	24.1205	2.35736e-05	0.000578625	RNASEK-C17orf49	ENSG00000161939	1
ENSG00000161960	3339.58	5.61662	1.36014	18.14	0.00041156	0.00590232	EIF4A1	ENSG00000161960	1
ENSG00000162520	548.329	9.27001	2.35099	25.7805	1.06019e-05	0.000302635	SYNC	ENSG00000162520	1
ENSG00000162669	50643.7	8.41614	0.695269	128.027	1.43992e-27	4.70684e-24	HFM1	ENSG00000162669	1
ENSG00000162772	1602.13	0.576286	1.84779	18.5489	0.000338858	0.00507309	ATF3	ENSG00000162772	1
ENSG00000162804	983.812	1.54488	1.82528	18.4281	0.000358897	0.00530229	SNED1	ENSG00000162804	1
ENSG00000162946	1252.66	3.82448	1.2931	12.7558	0.00519559	0.0392863	DISC1	ENSG00000162946	1
ENSG00000163046	1478.09	5.93969	1.43552	16.566	0.0008679	0.0104183	ANKRD30BL	ENSG00000163046	1
ENSG00000163116	951.117	7.02924	1.69979	19.5758	0.000207803	0.00343898	STPG2	ENSG00000163116	1
ENSG00000164404	209.388	1.99345	2.15357	23.1214	3.80974e-05	0.000860943	GDF9	ENSG00000164404	1
ENSG00000165078	219.479	10.1367	2.66796	12.997	0.0046431	0.036305	CPA6	ENSG00000165078	1
ENSG00000165495	1471.23	3.06227	1.05214	14.0785	0.00280019	0.0250651	PKNOX2	ENSG00000165495	1
ENSG00000165966	2884.08	5.17254	1.57048	12.6102	0.00556007	0.0414125	PDZRN4	ENSG00000165966	1
ENSG00000166435	1715.14	2.91965	1.01531	14.7283	0.00206418	0.0197989	XRRA1	ENSG00000166435	1
ENSG00000166507	527.643	7.97442	2.28083	15.8529	0.00121551	0.0132816	NDST2	ENSG00000166507	1
ENSG00000166839	2400.19	7.01783	1.1436	42.4293	3.25291e-09	2.71425e-07	ANKDD1A	ENSG00000166839	1
ENSG00000167355	469.194	3.94144	2.243	13.5005	0.00367036	0.0307116	OR51B5	ENSG00000167355	1
ENSG00000167522	8497.99	3.90927	0.811979	38.4509	2.26865e-08	1.51226e-06	ANKRD11	ENSG00000167522	1
ENSG00000167995	5664.05	12.2666	1.71602	89.9625	2.23159e-19	1.77516e-16	BEST1	ENSG00000167995	1
ENSG00000168056	1149.52	5.6763	1.40973	18.7759	0.000304174	0.00466505	LTBP3	ENSG00000168056	1
ENSG00000168255	3883.17	5.76332	1.0988	31.5412	6.53814e-07	2.81636e-05	POLR2J3	ENSG00000168255	1
ENSG00000168280	1796.6	4.51807	1.65126	22.7719	4.50537e-05	0.000991847	KIF5C	ENSG00000168280	1
ENSG00000168386	2927.45	3.15714	1.00122	15.568	0.00139028	0.0146375	FILIP1L	ENSG00000168386	1
ENSG00000169203	735.06	4.55997	1.34809	14.9554	0.00185519	0.0182043	NPIPB12	ENSG00000169203	1
ENSG00000169246	2344.83	7.04235	1.05656	37.6987	3.27356e-08	2.04625e-06	NPIPB3	ENSG00000169246	1
ENSG00000169402	275.773	7.01774	2.7416	13.7713	0.00323354	0.0278173	RSPH10B2	ENSG00000169402	1
ENSG00000169564	1900.75	2.17819	1.30516	20.6888	0.000122164	0.00221866	PCBP1	ENSG00000169564	1
ENSG00000169604	4331.9	3.08093	1.04447	13.3411	0.00395404	0.0325377	ANTXR1	ENSG00000169604	1
ENSG00000169760	2633.37	2.86193	1.38884	12.1656	0.00683688	0.0479869	NLGN1	ENSG00000169760	1
ENSG00000169783	23747.1	9.62683	1.75473	22.5591	4.98958e-05	0.00107176	LINGO1	ENSG00000169783	1
ENSG00000169855	5847.09	0.840028	0.731283	19.9484	0.000173973	0.00297399	ROBO1	ENSG00000169855	1
ENSG00000170296	2184.73	0.603839	1.26825	18.0061	0.000438587	0.00618584	GABARAP	ENSG00000170296	1
ENSG00000170482	598.908	5.49502	1.90016	17.9578	0.000448744	0.00626247	SLC23A1	ENSG00000170482	1
ENSG00000171570	454.498	11.3673	2.14534	27.719	4.16017e-06	0.000138657	NA	ENSG00000171570	1
ENSG00000171943	5607.53	3.71933	1.02302	25.6073	1.15247e-05	0.000324323	SRGAP2C	ENSG00000171943	1
ENSG00000172058	686.847	8.80217	2.07949	33.1611	2.97831e-07	1.41763e-05	SERF1A	ENSG00000172058	1
ENSG00000172164	458.225	7.86975	1.91975	18.5624	0.000336697	0.00504706	SNTB1	ENSG00000172164	1
ENSG00000172572	10849	3.72738	0.747863	42.8898	2.59722e-09	2.23231e-07	PDE3A	ENSG00000172572	1
ENSG00000172803	3524.33	6.64842	1.16004	29.5807	1.69072e-06	6.42474e-05	SNX32	ENSG00000172803	1
ENSG00000172985	831.418	3.33862	1.55544	13.2309	0.00416301	0.0336766	SH3RF3	ENSG00000172985	1
ENSG00000172987	537.794	9.62226	2.33105	17.4303	0.00057639	0.00764165	HPSE2	ENSG00000172987	1
ENSG00000173442	1546.74	7.03954	1.38155	32.4677	4.17066e-07	1.8779e-05	EHBP1L1	ENSG00000173442	1
ENSG00000173575	4989.23	2.18738	0.884165	15.6373	0.00134563	0.0142795	CHD2	ENSG00000173575	1
ENSG00000174482	473.805	11.1425	2.67036	14.6141	0.00217793	0.0206404	LINGO2	ENSG00000174482	1
ENSG00000174483	503.097	5.42926	1.55071	16.1033	0.00108001	0.0122614	BBS1	ENSG00000174483	1
ENSG00000175161	792.924	5.9097	1.92977	12.4855	0.00589234	0.0430805	CADM2	ENSG00000175161	1
ENSG00000176204	820.623	6.74123	1.71794	12.9669	0.0047087	0.0365783	LRRTM4	ENSG00000176204	1
ENSG00000176239	278.192	0.935582	2.78244	32.0195	5.18408e-07	2.29098e-05	OR51B6	ENSG00000176239	1
ENSG00000176383	118.612	6.27253	2.72269	15.6712	0.0013243	0.0141464	B3GNT4	ENSG00000176383	1
ENSG00000177103	438.213	6.81854	2.16117	13.051	0.00452762	0.0356121	DSCAML1	ENSG00000177103	1
ENSG00000177144	565.904	11.8691	2.25237	26.7442	6.66085e-06	0.000204364	NUDT4B	ENSG00000177144	1
ENSG00000177182	497.937	2.93333	1.71871	12.7826	0.00513103	0.0388814	CLVS1	ENSG00000177182	1
ENSG00000177807	136.861	8.7282	2.35405	17.3459	0.000599899	0.0078573	KCNJ10	ENSG00000177807	1
ENSG00000178404	718.468	5.37195	2.0858	14.5742	0.00221919	0.0209306	CEP295NL	ENSG00000178404	1
ENSG00000178809	210.689	10.3133	2.64087	13.7736	0.00323014	0.0278081	TRIM73	ENSG00000178809	1
ENSG00000178882	2062.5	6.31741	1.18595	31.2041	7.69965e-07	3.23494e-05	RFLNA	ENSG00000178882	1
ENSG00000178922	168.544	10.0439	2.68634	12.9864	0.00466618	0.0364377	HYI	ENSG00000178922	1
ENSG00000178951	779.546	6.4936	1.67675	22.8586	4.32178e-05	0.000956725	ZBTB7A	ENSG00000178951	1
ENSG00000179304	388.04	6.66587	1.94431	12.1536	0.00687519	0.0480578	FAM156B	ENSG00000179304	1
ENSG00000179761	272.98	7.69154	2.28749	12.081	0.00711074	0.0494149	PIPOX	ENSG00000179761	1
ENSG00000179915	6270.42	7.80438	1.29288	44.3196	1.29075e-09	1.2127e-07	NRXN1	ENSG00000179915	1
ENSG00000180116	342.521	3.71141	1.72634	14.1168	0.00275036	0.0247197	C12orf40	ENSG00000180116	1
ENSG00000180815	127.459	8.95842	2.65193	12.079	0.00711724	0.0494199	MAP3K15	ENSG00000180815	1
ENSG00000180999	433.489	9.37321	2.70916	16.1053	0.001079	0.0122614	C1orf105	ENSG00000180999	1
ENSG00000181234	982.519	11.5759	2.37805	22.9534	4.12962e-05	0.000922747	TMEM132C	ENSG00000181234	1
ENSG00000181404	879.292	3.97232	1.29291	13.0654	0.00449719	0.0354702	WASHC1	ENSG00000181404	1
ENSG00000182132	1032.62	12.4216	2.44991	20.691	0.000122034	0.00221866	KCNIP1	ENSG00000182132	1
ENSG00000182196	846.341	4.96124	1.37178	13.8545	0.00311011	0.0270283	ARL6IP4	ENSG00000182196	1
ENSG00000182348	813.863	11.4287	2.39709	21.641	7.747e-05	0.00154577	ZNF804B	ENSG00000182348	1
ENSG00000182463	3479.5	1.89972	1.14432	13.951	0.00297261	0.0261904	TSHZ2	ENSG00000182463	1
ENSG00000182621	4373.05	7.7015	1.37044	25.1555	1.43268e-05	0.000392983	PLCB1	ENSG00000182621	1
ENSG00000182774	3918.64	2.26568	1.00713	17.8751	0.000466733	0.00645313	RPS17	ENSG00000182774	1
ENSG00000182979	1660.49	6.37057	1.38799	24.7675	1.72691e-05	0.000460973	MTA1	ENSG00000182979	1
ENSG00000183032	1179.89	3.69967	1.22821	13.072	0.00448345	0.0354702	SLC25A21	ENSG00000183032	1
ENSG00000183251	279.779	0.756763	2.79154	32.1826	4.7897e-07	2.13249e-05	OR51B4	ENSG00000183251	1
ENSG00000183336	414.492	8.09916	2.44791	24.2766	2.18693e-05	0.000551679	BOLA2	ENSG00000183336	1
ENSG00000183337	21083.9	6.17454	1.16521	42.4482	3.22297e-09	2.7082e-07	BCOR	ENSG00000183337	1
ENSG00000183426	4074.14	6.00524	1.1126	34.9768	1.23205e-07	6.5048e-06	NPIPA1	ENSG00000183426	1
ENSG00000183580	6420.16	2.82878	0.805189	42.8872	2.60049e-09	2.23231e-07	FBXL7	ENSG00000183580	1
ENSG00000183780	317.72	8.82616	2.66215	12.1889	0.00676337	0.047639	SLC35F3	ENSG00000183780	1
ENSG00000184110	6255.81	3.81073	1.02572	21.2932	9.14991e-05	0.00176092	EIF3C	ENSG00000184110	1
ENSG00000184305	3097.65	5.20488	1.23181	37.7806	3.14547e-08	1.98581e-06	CCSER1	ENSG00000184305	1
ENSG00000184716	330.094	11.0461	2.45608	18.6253	0.000326771	0.00494173	SERINC4	ENSG00000184716	1
ENSG00000184903	2809.81	1.43441	1.04758	13.6289	0.00345645	0.029354	IMMP2L	ENSG00000184903	1
ENSG00000184999	219.97	10.0371	2.62953	13.4496	0.00375871	0.0312628	SLC22A10	ENSG00000184999	1
ENSG00000185164	4121.71	7.35278	1.08575	32.9197	3.34876e-07	1.57313e-05	NOMO2	ENSG00000185164	1
ENSG00000185345	1572.21	5.73116	1.56236	16.8762	0.00074941	0.00926629	PRKN	ENSG00000185345	1
ENSG00000185634	1553.3	10.9802	2.05519	34.9008	1.27845e-07	6.72002e-06	SHC4	ENSG00000185634	1
ENSG00000185736	1071.11	12.4997	2.19084	29.0125	2.22591e-06	7.99987e-05	ADARB2	ENSG00000185736	1
ENSG00000185774	1300.62	5.81965	1.49942	24.1067	2.37306e-05	0.000580232	KCNIP4	ENSG00000185774	1
ENSG00000186010	1568.5	0.789164	1.27719	32.7273	3.6768e-07	1.67163e-05	NDUFA13	ENSG00000186010	1
ENSG00000187144	679.314	12.0623	2.27566	25.4203	1.26114e-05	0.000349952	SPATA21	ENSG00000187144	1
ENSG00000187243	1141.25	8.80178	1.49405	31.7679	5.85719e-07	2.53217e-05	MAGED4B	ENSG00000187243	1
ENSG00000187720	4515.6	5.76313	0.919063	41.7479	4.53799e-09	3.6586e-07	THSD4	ENSG00000187720	1
ENSG00000188026	1060.98	7.47455	1.57368	19.0152	0.000271433	0.00427274	RILPL1	ENSG00000188026	1
ENSG00000188223	424.466	10.5458	2.30207	21.9895	6.55598e-05	0.00136045	NA	ENSG00000188223	1
ENSG00000188629	386.055	9.65613	2.10017	25.5333	1.19431e-05	0.000334003	ZNF177	ENSG00000188629	1
ENSG00000196277	649.918	5.86243	2.19347	12.0491	0.007217	0.0499497	GRM7	ENSG00000196277	1
ENSG00000196313	2447.52	4.62132	1.13459	20.5404	0.000131141	0.00232853	POM121	ENSG00000196313	1
ENSG00000196369	4440.23	4.73	0.988763	44.2801	1.31593e-09	1.2267e-07	SRGAP2B	ENSG00000196369	1
ENSG00000196405	2611.97	2.49562	0.832219	15.6324	0.00134872	0.0142795	EVL	ENSG00000196405	1
ENSG00000196465	4110.2	-0.554097	0.869882	12.5634	0.00568243	0.0419772	MYL6B	ENSG00000196465	1
ENSG00000196642	2033.47	3.35114	1.19269	12.4082	0.00610808	0.0442511	RABL6	ENSG00000196642	1
ENSG00000196826	559.784	10.923	2.29999	23.0443	3.95341e-05	0.000888364	NA	ENSG00000196826	1
ENSG00000196862	1363.47	8.02712	1.58974	26.3652	7.99742e-06	0.000240416	RGPD4	ENSG00000196862	1
ENSG00000196873	1127.01	1.41639	1.48627	12.9998	0.00463709	0.0362818	CBWD3	ENSG00000196873	1
ENSG00000196993	189.101	8.23702	2.41039	14.6262	0.00216564	0.0205572	NPIPB9	ENSG00000196993	1
ENSG00000197081	26695	6.93004	1.18165	39.0412	1.70111e-08	1.18009e-06	IGF2R	ENSG00000197081	1
ENSG00000197852	709.266	4.12217	1.52657	15.3255	0.00155859	0.0159517	INKA2	ENSG00000197852	1
ENSG00000197959	1817.82	4.09618	1.07299	27.1499	5.47636e-06	0.000173787	DNM3	ENSG00000197959	1
ENSG00000198156	166.469	7.84281	2.43858	13.675	0.00338259	0.0288499	NPIPB6	ENSG00000198156	1
ENSG00000198211	321.698	10.646	2.49881	16.3973	0.000939943	0.0110824	NA	ENSG00000198211	1
ENSG00000198353	1380.58	3.59855	1.15119	16.5751	0.000864165	0.0104049	HOXC4	ENSG00000198353	1
ENSG00000198626	1957.78	5.63784	1.31017	21.7901	7.21313e-05	0.0014563	RYR2	ENSG00000198626	1
ENSG00000198682	1137.62	2.48683	1.54373	12.1007	0.00704605	0.0490224	PAPSS2	ENSG00000198682	1
ENSG00000198899	31511.7	2.06798	0.874425	12.1332	0.00694041	0.0484286	ATP6	ENSG00000198899	1
ENSG00000198900	6246.13	2.72858	0.996289	13.1043	0.00441637	0.0351308	TOP1	ENSG00000198900	1
ENSG00000198901	1678.99	5.26824	1.51982	19.2803	0.000239235	0.00388374	PRC1	ENSG00000198901	1
ENSG00000203618	352.592	9.43901	2.79622	13.8461	0.00312227	0.0270566	GP1BB	ENSG00000203618	1
ENSG00000203812	1193.71	5.86975	1.39006	22.0349	6.41483e-05	0.00134049	H2AC18	ENSG00000203812	1
ENSG00000204388	7501.97	3.67994	1.17433	15.7078	0.00130161	0.0139713	HSPA1B	ENSG00000204388	1
ENSG00000204422	249.617	9.97224	2.76589	12.1779	0.00679794	0.0477979	NA	ENSG00000204422	1
ENSG00000204822	109.155	6.59568	2.84234	13.0923	0.00444112	0.0352806	MRPL53	ENSG00000204822	1
ENSG00000204956	2292.69	7.62192	1.14587	51.7946	3.31277e-11	5.34161e-09	PCDHGA1	ENSG00000204956	1
ENSG00000205236	1765.15	12.2875	2.17682	32.8096	3.53274e-07	1.63382e-05	NA	ENSG00000205236	1
ENSG00000205323	751.065	8.35131	1.7	22.6483	4.78061e-05	0.00103902	SARNP	ENSG00000205323	1
ENSG00000205403	97.4199	8.95274	2.54965	12.57	0.005665	0.0419722	CFI	ENSG00000205403	1
ENSG00000205476	1009.51	6.66669	1.31851	22.8315	4.37829e-05	0.000965652	CCDC85C	ENSG00000205476	1
ENSG00000205572	701.808	6.11792	1.67087	22.9322	4.17179e-05	0.000928691	SERF1A	ENSG00000205572	1
ENSG00000205609	5986.97	8.1221	1.06962	48.3032	1.83551e-10	2.25786e-08	EIF3CL	ENSG00000205609	1
ENSG00000205639	635.533	0.506824	1.80985	12.726	0.00526825	0.039735	MFSD2B	ENSG00000205639	1
ENSG00000206199	1944.69	6.54498	1.80087	23.9211	2.59456e-05	0.000628841	ANKUB1	ENSG00000206199	1
ENSG00000206549	376.609	22.918	2.76941	12.4263	0.00605667	0.0439588	NA	ENSG00000206549	1
ENSG00000206560	5177	3.56226	0.790416	49.6413	9.52538e-11	1.32519e-08	ANKRD28	ENSG00000206560	1
ENSG00000212127	2631.3	6.33706	1.34847	33.788	2.19627e-07	1.09648e-05	TAS2R14	ENSG00000212127	1
ENSG00000213145	244.853	4.99582	1.89808	14.1855	0.00266318	0.0241835	CRIP1	ENSG00000213145	1
ENSG00000214265	1232.74	11.7021	2.14983	32.8142	3.52475e-07	1.63382e-05	NA	ENSG00000214265	1
ENSG00000214736	325.16	8.15495	2.30434	26.7649	6.59462e-06	0.000203326	TOMM6	ENSG00000214736	1
ENSG00000214753	1465.55	3.14457	0.995969	20.6503	0.000124432	0.00224618	HNRNPUL2	ENSG00000214753	1
ENSG00000214814	277.172	8.87779	2.59288	12.6369	0.00549136	0.041088	FER1L6	ENSG00000214814	1
ENSG00000214940	1072.78	12.6343	1.99302	40.9382	6.7396e-09	5.18819e-07	NPIPA8	ENSG00000214940	1
ENSG00000214967	1015.07	12.5858	2.02226	38.8259	1.88945e-08	1.29594e-06	NPIPA7	ENSG00000214967	1
ENSG00000215252	1930.67	4.02225	1.06941	21.5744	7.99773e-05	0.0015852	GOLGA8B	ENSG00000215252	1
ENSG00000223573	182.967	8.37305	2.51867	16.738	0.000800054	0.00974106	TINCR	ENSG00000223573	1
ENSG00000224383	262.272	3.94122	2.06736	15.6393	0.00134437	0.0142795	PRR29	ENSG00000224383	1
ENSG00000224712	816.486	8.99887	1.52835	37.8292	3.07185e-08	1.94964e-06	NPIPA3	ENSG00000224712	1
ENSG00000226174	325.212	11.0345	2.47886	18.2301	0.000394303	0.00573759	TEX22	ENSG00000226174	1
ENSG00000226763	240.624	10.4798	2.62654	14.1642	0.00268993	0.0243522	SRRM5	ENSG00000226763	1
ENSG00000228253	7110.01	2.71548	0.910566	14.5506	0.00224385	0.021065	ATP8	ENSG00000228253	1
ENSG00000228696	1668.54	6.15148	1.36892	19.2645	0.000241036	0.00389449	ARL17A	ENSG00000228696	1
ENSG00000228716	4762.03	1.72544	1.17558	12.3269	0.00634339	0.0454317	DHFR	ENSG00000228716	1
ENSG00000231887	2972.82	4.38722	1.00977	24.371	2.08988e-05	0.000533971	PRH1	ENSG00000231887	1
ENSG00000233232	129.268	9.24118	2.63021	12.2245	0.00665231	0.047135	NA	ENSG00000233232	1
ENSG00000234828	276.378	10.4047	2.69307	13.1532	0.00431665	0.0345912	IQCM	ENSG00000234828	1
ENSG00000234857	1887.99	13.5451	1.79445	71.6086	1.93085e-15	6.98147e-13	HNRNPUL2-BSCL2	ENSG00000234857	1
ENSG00000239642	223.021	10.1266	2.68254	12.8323	0.00501359	0.038225	MEIKIN	ENSG00000239642	1
ENSG00000240764	638.939	11.9557	2.2798	24.8691	1.64448e-05	0.000440943	PCDHGC5	ENSG00000240764	1
ENSG00000240801	4511.65	14.5291	1.71871	96.4296	9.10036e-21	9.0488e-18	NA	ENSG00000240801	1
ENSG00000241343	2514.02	2.91491	1.25873	12.9698	0.00470227	0.0365632	RPL36A	ENSG00000241343	1
ENSG00000241962	1947.57	4.85925	1.46987	22.9902	4.05731e-05	0.000908289	NA	ENSG00000241962	1
ENSG00000242173	95.4395	9.15103	2.29996	17.1988	0.000643227	0.00831525	ARHGDIG	ENSG00000242173	1
ENSG00000242540	604.36	3.08107	2.02929	15.6335	0.00134803	0.0142795	NA	ENSG00000242540	1
ENSG00000243207	148.547	9.97068	2.67582	14.1737	0.00267803	0.0242998	PPAN-P2RY11	ENSG00000243207	1
ENSG00000244115	391.424	10.2164	2.43064	18.9621	0.000278379	0.00432503	DNAJC25-GNG10	ENSG00000244115	1
ENSG00000248167	207.81	8.97125	2.57031	15.3343	0.00155213	0.0159243	TRIM39-RPP21	ENSG00000248167	1
ENSG00000248405	574.746	11.7824	2.30563	23.5048	3.16916e-05	0.000738563	PRR5-ARHGAP8	ENSG00000248405	1
ENSG00000248643	1972.04	4.35322	1.61937	20.9716	0.000106716	0.00199265	RBM14-RBM4	ENSG00000248643	1
ENSG00000248710	4216.39	11.5715	1.45737	56.6159	3.10385e-12	6.27714e-10	TRIM59-IFT80	ENSG00000248710	1
ENSG00000248751	236.721	10.1167	2.71255	12.5818	0.00563395	0.0418321	NA	ENSG00000248751	1
ENSG00000248919	909.593	10.9113	2.20584	30.082	1.32631e-06	5.24025e-05	ATP5MF-PTCD1	ENSG00000248919	1
ENSG00000249209	3258.75	12.6853	1.8199	74.1722	5.45158e-16	2.56391e-13	NA	ENSG00000249209	1
ENSG00000249240	532.113	11.7239	2.44991	19.9821	0.000171196	0.00293493	NA	ENSG00000249240	1
ENSG00000249319	217.107	7.84581	2.27705	13.4033	0.0038409	0.03176	NA	ENSG00000249319	1
ENSG00000249773	206.589	9.80533	2.40171	16.9647	0.000718663	0.00900699	NA	ENSG00000249773	1
ENSG00000250021	477.842	9.72715	2.11675	25.6163	1.1475e-05	0.000323688	ARPIN-AP3S2	ENSG00000250021	1
ENSG00000250349	4093.82	14.2812	1.82143	69.6771	5.00503e-15	1.61405e-12	NA	ENSG00000250349	1
ENSG00000250644	437.291	11.1402	2.24696	23.3429	3.42533e-05	0.000785982	NA	ENSG00000250644	1
ENSG00000251184	310.606	10.6507	2.36169	19.0966	0.000261114	0.0041586	NA	ENSG00000251184	1
ENSG00000251201	663.695	8.36646	2.24629	17.0614	0.000686482	0.00872196	TMED7-TICAM2	ENSG00000251201	1
ENSG00000251349	613.583	11.3808	2.17981	26.988	5.92158e-06	0.000184001	MSANTD3-TMEFF1	ENSG00000251349	1
ENSG00000251357	3821.99	12.8538	1.90615	61.7211	2.52038e-13	6.26524e-11	NA	ENSG00000251357	1
ENSG00000253305	1740.95	5.13419	1.12824	18.0395	0.000431673	0.00610928	PCDHGB6	ENSG00000253305	1
ENSG00000253485	2103.16	6.0689	1.21733	40.1665	9.82341e-09	7.37188e-07	PCDHGA5	ENSG00000253485	1
ENSG00000253537	2019.76	7.44232	1.16551	49.0604	1.26639e-10	1.6605e-08	PCDHGA7	ENSG00000253537	1
ENSG00000253953	2018.41	6.93458	1.15285	30.899	8.92692e-07	3.67297e-05	PCDHGB4	ENSG00000253953	1
ENSG00000254221	2249.19	12.2684	1.68452	89.2427	3.18577e-19	2.37578e-16	PCDHGB1	ENSG00000254221	1
ENSG00000254245	2268.67	6.94014	1.30213	25.2854	1.34577e-05	0.000372569	PCDHGA3	ENSG00000254245	1
ENSG00000254673	620.304	11.6253	2.45487	19.0711	0.000264304	0.00417705	NA	ENSG00000254673	1
ENSG00000254692	609.804	10.939	2.31384	23.1379	3.77969e-05	0.000855774	NA	ENSG00000254692	1
ENSG00000254772	4499.94	13.9215	1.67135	117.051	3.3307e-25	7.94839e-22	EEF1G	ENSG00000254772	1
ENSG00000254870	1144.04	12.7141	1.90041	49.6493	9.48812e-11	1.32519e-08	ATP6V1G2-DDX39B	ENSG00000254870	1
ENSG00000254959	292.72	10.4288	2.28031	20.834	0.00011397	0.00210509	INMT-MINDY4	ENSG00000254959	1
ENSG00000255054	469.853	11.4999	2.26965	23.9764	2.52646e-05	0.000615218	NA	ENSG00000255054	1
ENSG00000255072	141.752	3.94605	2.87101	18.8976	0.000287058	0.00443101	PIGY	ENSG00000255072	1
ENSG00000255073	1270.96	13.1008	1.94282	54.6773	8.04548e-12	1.45453e-09	NA	ENSG00000255073	1
ENSG00000255104	311.028	10.2867	2.38173	18.7187	0.000312561	0.00475093	NA	ENSG00000255104	1
ENSG00000255154	78.7525	6.4493	2.711	13.4163	0.00381753	0.0316504	HTD2	ENSG00000255154	1
ENSG00000255245	542.408	11.0525	2.44195	19.0915	0.000261742	0.0041586	FXYD6-FXYD2	ENSG00000255245	1
ENSG00000255339	3908.89	11.8821	2.51196	27.0629	5.71138e-06	0.000179337	NA	ENSG00000255339	1
ENSG00000255432	291.522	9.67691	2.4915	17.1345	0.000663111	0.00852612	NA	ENSG00000255432	1
ENSG00000255439	362.623	10.0177	2.63733	15.1981	0.00165499	0.0166785	NA	ENSG00000255439	1
ENSG00000255508	4612.78	5.57046	0.946477	45.1676	8.5243e-10	8.69332e-08	TUT1	ENSG00000255508	1
ENSG00000255524	171.642	9.45072	2.54403	14.1253	0.00273941	0.0246878	NPIPB8	ENSG00000255524	1
ENSG00000255526	2440.4	8.95328	1.84415	38.8179	1.89689e-08	1.29594e-06	NEDD8-MDP1	ENSG00000255526	1
ENSG00000255639	725.345	4.05687	2.16626	12.1552	0.00687009	0.0480504	NA	ENSG00000255639	1
ENSG00000255663	261.283	8.86918	2.46611	18.75	0.00030795	0.00468681	NA	ENSG00000255663	1
ENSG00000255730	2808.22	14.1096	2.02494	45.0257	9.13728e-10	9.0855e-08	NA	ENSG00000255730	1
ENSG00000255835	548.853	11.8215	2.22889	27.4234	4.79877e-06	0.000154232	NA	ENSG00000255835	1
ENSG00000255872	3601.19	12.9467	1.94855	55.0325	6.75733e-12	1.24044e-09	NA	ENSG00000255872	1
ENSG00000256087	1439.19	5.01776	1.49862	19.5199	0.000213418	0.00352213	ZNF432	ENSG00000256087	1
ENSG00000256100	1500.32	8.94095	3.14803	15.9509	0.0011606	0.0128462	NA	ENSG00000256100	1
ENSG00000256206	738.347	10.0917	1.8474	60.0509	5.73284e-13	1.34126e-10	NA	ENSG00000256206	1
ENSG00000256349	514.043	11.7129	2.25926	25.766	1.0676e-05	0.000304023	NA	ENSG00000256349	1
ENSG00000256500	1212.3	12.4102	2.0685	35.4464	9.80392e-08	5.29323e-06	NA	ENSG00000256500	1
ENSG00000256514	224.104	8.24032	2.51866	18.2547	0.000389715	0.00569165	NA	ENSG00000256514	1
ENSG00000256566	995.794	12.6773	2.06075	38.3854	2.34234e-08	1.55271e-06	NA	ENSG00000256566	1
ENSG00000256646	2848.05	10.2285	2.08919	52.2143	2.69603e-11	4.46792e-09	NA	ENSG00000256646	1
ENSG00000256861	442.726	10.1685	2.19086	26.864	6.28689e-06	0.000194845	NA	ENSG00000256861	1
ENSG00000256950	267.3	9.67371	2.11141	27.1604	5.44872e-06	0.000173371	NA	ENSG00000256950	1
ENSG00000256966	635.254	8.99294	2.24139	24.7447	1.74595e-05	0.000463978	FBXO10	ENSG00000256966	1
ENSG00000257184	187.562	9.59198	2.5669	14.0066	0.00289617	0.0257674	NA	ENSG00000257184	1
ENSG00000257207	4163.68	13.0664	1.83961	61.4582	2.86854e-13	6.98519e-11	NA	ENSG00000257207	1
ENSG00000257341	241.057	9.70312	2.32626	19.4959	0.000215877	0.00355289	NA	ENSG00000257341	1
ENSG00000257390	608.657	8.14636	2.04112	20.7721	0.000117396	0.00214843	NA	ENSG00000257390	1
ENSG00000257411	305.415	10.6466	2.55882	15.3264	0.00155796	0.0159517	NA	ENSG00000257411	1
ENSG00000257524	607.432	11.421	2.24993	24.4019	2.05903e-05	0.000530634	ST6GALNAC6	ENSG00000257524	1
ENSG00000257529	2766.5	13.6508	1.78833	72.3449	1.34284e-15	5.32275e-13	RPL36A-HNRNPH2	ENSG00000257529	1
ENSG00000257767	425.839	11.3847	2.57457	16.7722	0.00078721	0.00961208	NA	ENSG00000257767	1
ENSG00000258465	1362.05	12.8829	1.98961	41.9169	4.17847e-09	3.39167e-07	NA	ENSG00000258465	1
ENSG00000258466	858.324	10.4222	2.46145	22.5535	5.00308e-05	0.00107176	NA	ENSG00000258466	1
ENSG00000258472	2497.42	12.2101	1.74875	71.1476	2.42374e-15	8.34335e-13	NA	ENSG00000258472	1
ENSG00000258529	149.942	8.72739	2.70731	12.3714	0.00621333	0.0446074	NA	ENSG00000258529	1
ENSG00000258539	621.939	11.3932	2.52171	17.7265	0.000500819	0.00682946	NA	ENSG00000258539	1
ENSG00000258555	1525.2	12.1064	2.22658	29.8918	1.45434e-06	5.68956e-05	SPECC1L-ADORA2A	ENSG00000258555	1
ENSG00000258588	110.58	9.28276	2.58221	12.6889	0.00536002	0.0403252	TRIM6-TRIM34	ENSG00000258588	1
ENSG00000258643	1273.82	8.89568	1.72914	23.1075	3.83522e-05	0.000865064	BCL2L2-PABPN1	ENSG00000258643	1
ENSG00000258644	1408.69	11.2423	1.97754	48.0257	2.10286e-10	2.52e-08	SYNJ2BP-COX16	ENSG00000258644	1
ENSG00000258674	1788.71	11.2863	1.8498	67.6159	1.38244e-14	4.22956e-12	NA	ENSG00000258674	1
ENSG00000258677	550.161	10.6446	2.32272	22.8501	4.33951e-05	0.000958872	NA	ENSG00000258677	1
ENSG00000258724	217.93	9.52427	2.70327	12.8613	0.00494626	0.0379055	PINX1	ENSG00000258724	1
ENSG00000258728	581.909	11.5825	2.47963	18.431	0.000358404	0.00530229	NA	ENSG00000258728	1
ENSG00000258790	1041.62	6.95367	1.73091	20.2931	0.000147581	0.00259725	PRORP	ENSG00000258790	1
ENSG00000258830	3022.12	12.778	2.91866	15.8152	0.00123731	0.0134582	NA	ENSG00000258830	1
ENSG00000258973	179.156	10.1178	2.66585	13.2879	0.00405367	0.033129	NA	ENSG00000258973	1
ENSG00000258984	1122.13	6.48036	1.7969	24.5711	1.8981e-05	0.000501065	UBE2F-SCLY	ENSG00000258984	1
ENSG00000259030	456.04	11.0804	2.41073	19.0981	0.000260925	0.0041586	FPGT-TNNI3K	ENSG00000259030	1
ENSG00000259040	1903.96	13.4768	2.04253	40.6279	7.84224e-09	5.9601e-07	BLOC1S5-TXNDC5	ENSG00000259040	1
ENSG00000259066	296.614	10.3409	2.32677	19.7297	0.000193107	0.00325906	NA	ENSG00000259066	1
ENSG00000259112	848.373	9.5557	2.41224	26.199	8.66499e-06	0.000253408	NDUFC2-KCTD14	ENSG00000259112	1
ENSG00000259132	409.745	10.9517	2.11899	27.6558	4.28924e-06	0.000140511	NA	ENSG00000259132	1
ENSG00000259164	173.839	9.60894	2.55564	13.9069	0.00303467	0.0265566	NA	ENSG00000259164	1
ENSG00000259316	2352.08	6.0105	1.45589	39.7967	1.17665e-08	8.50894e-07	NA	ENSG00000259316	1
ENSG00000259332	196.456	6.37564	2.15801	13.9422	0.00298495	0.0262294	ST20-MTHFS	ENSG00000259332	1
ENSG00000259399	322.825	8.80659	2.26322	19.6898	0.000196811	0.00329362	TGIF2-RAB5IF	ENSG00000259399	1
ENSG00000259529	191.075	9.55979	2.49434	15.2104	0.00164541	0.016596	NA	ENSG00000259529	1
ENSG00000259753	3239.19	13.9642	1.94348	51.0146	4.85712e-11	7.24439e-09	NA	ENSG00000259753	1
ENSG00000259784	335.804	10.9626	2.14889	26.4653	7.62044e-06	0.000230195	NA	ENSG00000259784	1
ENSG00000259900	114.996	7.66983	2.58448	14.5886	0.00220425	0.0208243	NA	ENSG00000259900	1
ENSG00000260170	217.328	9.69429	2.39796	17.3758	0.000591469	0.00777248	NA	ENSG00000260170	1
ENSG00000260238	534.154	3.03903	1.73845	29.2777	1.95785e-06	7.27759e-05	PMF1-BGLAP	ENSG00000260238	1
ENSG00000260272	360.265	10.8426	2.10745	27.6202	4.36365e-06	0.000141872	NA	ENSG00000260272	1
ENSG00000260371	190.869	7.76424	2.37714	21.6547	7.6964e-05	0.00153983	NA	ENSG00000260371	1
ENSG00000260537	1324.89	10.5988	1.73741	35.1048	1.15772e-07	6.1395e-06	NA	ENSG00000260537	1
ENSG00000260643	1095.82	6.0185	1.52079	28.6021	2.7148e-06	9.55545e-05	NA	ENSG00000260643	1
ENSG00000260729	561.738	10.2135	2.53851	18.758	0.000306776	0.00468088	NA	ENSG00000260729	1
ENSG00000260836	3774.26	13.5982	1.81248	72.2854	1.38288e-15	5.32275e-13	NA	ENSG00000260836	1
ENSG00000260914	1087.22	12.8174	1.97529	45.8871	5.99366e-10	6.44291e-08	NA	ENSG00000260914	1
ENSG00000261147	337.255	9.90829	2.22228	24.2812	2.18206e-05	0.000551618	NA	ENSG00000261147	1
ENSG00000261717	850.986	12.1632	1.85722	51.3528	4.11449e-11	6.45975e-09	NA	ENSG00000261717	1
ENSG00000261740	385.953	8.07458	2.45826	23.5734	3.06641e-05	0.000721664	BOLA2-SMG1P6	ENSG00000261740	1
ENSG00000261796	665.136	11.973	2.02336	36.3877	6.20025e-08	3.57398e-06	ISY1-RAB43	ENSG00000261796	1
ENSG00000261832	179.007	9.37941	2.56101	14.1169	0.00275026	0.0247197	CLN3	ENSG00000261832	1
ENSG00000261915	968.956	12.4426	2.13911	31.2455	7.54646e-07	3.19306e-05	NA	ENSG00000261915	1
ENSG00000261934	1777.32	4.90403	1.18258	19.7739	0.000189072	0.00320001	PCDHGA9	ENSG00000261934	1
ENSG00000262302	307.551	10.4236	2.26421	21.4746	8.38932e-05	0.00164101	NA	ENSG00000262302	1
ENSG00000262526	2184.4	11.2858	1.99742	51.9005	3.14494e-11	5.14046e-09	NA	ENSG00000262526	1
ENSG00000262560	6741.52	12.146	1.76533	110.184	1.0016e-23	1.70731e-20	NA	ENSG00000262560	1
ENSG00000262633	932.244	11.9473	1.86861	50.4753	6.32789e-11	9.32153e-09	NA	ENSG00000262633	1
ENSG00000262664	207.102	9.23737	2.74795	12.5096	0.00582669	0.042679	OVCA2	ENSG00000262664	1
ENSG00000262730	90.5855	8.60955	2.51456	12.8423	0.00499043	0.0381449	NA	ENSG00000262730	1
ENSG00000263620	104.85	9.02092	2.41414	14.7038	0.00208807	0.019916	NA	ENSG00000263620	1
ENSG00000263809	5403.02	14.6708	1.69674	106.467	6.31661e-23	9.42122e-20	NA	ENSG00000263809	1
ENSG00000264058	1555.84	13.2684	1.82852	63.7582	9.24597e-14	2.39832e-11	NA	ENSG00000264058	1
ENSG00000264187	361.426	10.3755	2.49712	16.9814	0.000713009	0.00895539	NA	ENSG00000264187	1
ENSG00000264324	794.862	11.9884	2.29057	24.1185	2.35964e-05	0.000578625	NA	ENSG00000264324	1
ENSG00000264545	928.234	12.3147	1.88732	48.7288	1.48995e-10	1.87137e-08	NA	ENSG00000264545	1
ENSG00000264668	641.935	12.0867	2.30881	26.3027	8.24207e-06	0.000245248	NA	ENSG00000264668	1
ENSG00000265303	155.862	9.45688	2.44821	15.2741	0.00159675	0.0162167	NA	ENSG00000265303	1
ENSG00000265681	4854.12	2.92853	0.819665	28.4396	2.93665e-06	0.000101861	RPL17	ENSG00000265681	1
ENSG00000265818	594.804	11.3744	2.49513	18.1005	0.000419344	0.00598519	NA	ENSG00000265818	1
ENSG00000266086	702.54	11.6851	2.09557	31.2607	7.49094e-07	3.18085e-05	NA	ENSG00000266086	1
ENSG00000266173	790.681	3.59767	1.10077	16.046	0.00110962	0.0124761	STRADA	ENSG00000266173	1
ENSG00000266302	1222.93	12.8023	1.92249	47.7357	2.42389e-10	2.86355e-08	NA	ENSG00000266302	1
ENSG00000266953	331.236	10.3377	2.24209	22.5958	4.90259e-05	0.00105974	NA	ENSG00000266953	1
ENSG00000267059	1309.55	11.8299	1.99084	43.1094	2.33286e-09	2.0318e-07	NA	ENSG00000267059	1
ENSG00000267127	682.433	8.05568	1.90872	18.985	0.000275354	0.00431172	NA	ENSG00000267127	1
ENSG00000267179	318.393	10.6192	2.48642	16.5844	0.000860364	0.0103696	NA	ENSG00000267179	1
ENSG00000267216	1369.76	4.97568	1.37741	22.2162	5.88107e-05	0.0012398	ZNF8-ERVK3-1	ENSG00000267216	1
ENSG00000267228	712.483	11.1686	2.54586	18.0882	0.000421812	0.00600604	NA	ENSG00000267228	1
ENSG00000267261	602.801	11.919	2.18174	28.9083	2.34103e-06	8.35525e-05	NA	ENSG00000267261	1
ENSG00000267281	2063.52	13.4681	1.93229	49.6358	9.55131e-11	1.32519e-08	ATF7-NPFF	ENSG00000267281	1
ENSG00000267368	1147.48	10.494	2.20734	33.5752	2.43546e-07	1.1927e-05	UPK3BL1	ENSG00000267368	1
ENSG00000267426	245.719	8.4943	2.49412	14.1128	0.00275562	0.0247404	NA	ENSG00000267426	1
ENSG00000267552	88.763	7.01035	2.7811	12.0991	0.00705139	0.049031	NA	ENSG00000267552	1
ENSG00000267561	261.993	10.3149	2.24758	21.3406	8.94488e-05	0.00172983	NA	ENSG00000267561	1
ENSG00000267645	3613.78	10.4705	1.37979	67.1802	1.71349e-14	5.11134e-12	POLR2J2	ENSG00000267645	1
ENSG00000267740	552.754	9.18691	2.15921	33.9595	2.02058e-07	1.01301e-05	NA	ENSG00000267740	1
ENSG00000267748	416.826	6.879	2.58403	23.9213	2.59427e-05	0.000628841	NA	ENSG00000267748	1
ENSG00000268083	3391.01	10.9706	1.97391	62.6502	1.59535e-13	4.05016e-11	NA	ENSG00000268083	1
ENSG00000268163	293.796	10.5387	2.39953	18.0642	0.000426635	0.00606025	NA	ENSG00000268163	1
ENSG00000268173	138.469	9.61416	2.61388	12.8396	0.00499669	0.0381449	NA	ENSG00000268173	1
ENSG00000268193	568.224	11.1423	2.12503	29.1115	2.12183e-06	7.67202e-05	NA	ENSG00000268193	1
ENSG00000268223	825.545	10.4409	1.95241	47.2319	3.10236e-10	3.59392e-08	ARL14EPL	ENSG00000268223	1
ENSG00000268279	227.083	5.92406	1.93804	14.3844	0.00242602	0.0224397	NA	ENSG00000268279	1
ENSG00000268361	215.798	9.77601	2.45852	16.11	0.00107661	0.0122461	NA	ENSG00000268361	1
ENSG00000268400	1379.78	11.5523	2.82229	15.8728	0.00120414	0.0131936	NA	ENSG00000268400	1
ENSG00000268434	216.516	10.471	2.69064	14.0542	0.00283224	0.0253141	NA	ENSG00000268434	1
ENSG00000268465	357.519	11.1973	2.60533	16.495	0.000897493	0.0106875	NA	ENSG00000268465	1
ENSG00000268643	575.938	11.9422	2.17076	32.0259	5.16811e-07	2.29098e-05	NA	ENSG00000268643	1
ENSG00000268744	372.635	5.8413	2.59873	25.4672	1.23295e-05	0.000342927	NA	ENSG00000268744	1
ENSG00000268750	875.672	12.4176	2.12364	32.6127	3.88711e-07	1.75686e-05	NA	ENSG00000268750	1
ENSG00000268790	371.962	9.25405	2.38855	21.9086	6.81521e-05	0.00139484	NA	ENSG00000268790	1
ENSG00000268797	403.824	10.9491	2.48143	17.3152	0.000608712	0.00793787	NA	ENSG00000268797	1
ENSG00000268861	369.331	10.8738	2.65443	14.3173	0.0025036	0.0229792	NA	ENSG00000268861	1
ENSG00000268870	431.699	7.54771	2.64125	21.1934	9.59734e-05	0.00183225	NA	ENSG00000268870	1
ENSG00000269026	525.827	11.3925	1.95083	38.651	2.0577e-08	1.39503e-06	NA	ENSG00000269026	1
ENSG00000269095	104.818	9.28182	2.37909	15.9129	0.00118159	0.0130665	NA	ENSG00000269095	1
ENSG00000269179	109.876	9.24658	2.40681	15.1828	0.00166692	0.0167704	NA	ENSG00000269179	1
ENSG00000269237	546.497	11.4759	2.37451	20.5793	0.000128724	0.00229587	NA	ENSG00000269237	1
ENSG00000269307	345.126	10.0527	2.32911	20.9482	0.000107915	0.00200881	NA	ENSG00000269307	1
ENSG00000269476	793.803	10.809	2.25991	23.7359	2.83603e-05	0.000676791	NA	ENSG00000269476	1
ENSG00000269547	293.517	9.13095	2.74351	14.2308	0.00260721	0.0237657	NA	ENSG00000269547	1
ENSG00000269590	1402.66	6.8174	2.12273	57.5067	2.00328e-12	4.26843e-10	NA	ENSG00000269590	1
ENSG00000269693	405.045	10.3888	2.4414	18.614	0.000328533	0.00495583	NA	ENSG00000269693	1
ENSG00000269699	1846.4	7.77091	1.07419	57.5283	1.98209e-12	4.26843e-10	ZIM2	ENSG00000269699	1
ENSG00000269711	236.167	8.03645	2.60996	17.3335	0.000603458	0.00788659	NA	ENSG00000269711	1
ENSG00000269713	2733.09	3.46387	1.11735	18.4628	0.00035301	0.00524548	NBPF9	ENSG00000269713	1
ENSG00000269891	254.265	9.9312	2.56719	14.8395	0.00195903	0.0189887	ARHGAP19-SLIT1	ENSG00000269891	1
ENSG00000269897	216.301	8.09845	2.86657	13.1573	0.00430856	0.034561	COMMD3-BMI1	ENSG00000269897	1
ENSG00000269955	3388.7	14.2973	1.80003	73.9543	6.07027e-16	2.68261e-13	FMC1-LUC7L2	ENSG00000269955	1
ENSG00000270011	515.038	4.87422	1.28572	28.3024	3.13804e-06	0.000108217	ZNF559-ZNF177	ENSG00000270011	1
ENSG00000270099	1130.07	12.5126	1.85556	53.6177	1.35379e-11	2.37551e-09	NA	ENSG00000270099	1
ENSG00000270136	1497.13	11.7682	2.08914	37.8443	3.04928e-08	1.94964e-06	NA	ENSG00000270136	1
ENSG00000270181	1277.8	12.791	2.27352	26.6076	7.1149e-06	0.000217289	BIVM-ERCC5	ENSG00000270181	1
ENSG00000270249	3411.41	13.7907	1.80759	70.8377	2.82397e-15	9.35991e-13	NA	ENSG00000270249	1
ENSG00000270316	1205.82	12.8811	2.31866	25.8794	1.01083e-05	0.000289934	NA	ENSG00000270316	1
ENSG00000270617	276.93	9.78	2.62972	14.4672	0.00233348	0.0217354	URGCP-MRPS24	ENSG00000270617	1
ENSG00000270629	4959.34	5.92938	0.950944	38.8138	1.90068e-08	1.29594e-06	NBPF14	ENSG00000270629	1
ENSG00000270757	1370.61	11.3926	2.3527	26.3491	8.05977e-06	0.000241025	HSPE1-MOB4	ENSG00000270757	1
ENSG00000270800	2663.54	13.0854	2.07302	40.0524	1.03861e-08	7.60286e-07	RPS10-NUDT3	ENSG00000270800	1
ENSG00000271723	733.201	12.1515	2.29274	24.9076	1.61424e-05	0.000436761	MROH7-TTC4	ENSG00000271723	1
ENSG00000271741	394.032	8.65508	2.64768	18.0961	0.000420227	0.00599062	NA	ENSG00000271741	1
ENSG00000271793	388.247	9.93699	2.70323	14.6818	0.00210979	0.020075	NA	ENSG00000271793	1
ENSG00000271810	771.749	11.0939	2.41834	21.4315	8.56413e-05	0.00167086	NA	ENSG00000271810	1
ENSG00000271949	1393.93	12.9061	2.01488	40.0887	1.02038e-08	7.54735e-07	NA	ENSG00000271949	1
ENSG00000272104	795.935	9.39305	2.39989	26.6051	7.12326e-06	0.000217289	NA	ENSG00000272104	1
ENSG00000272162	2351.52	12.3587	2.14849	36.6224	5.53046e-08	3.23478e-06	NA	ENSG00000272162	1
ENSG00000272196	1192.76	6.79915	1.45106	22.7164	4.62703e-05	0.00101302	H2AC19	ENSG00000272196	1
ENSG00000272410	117.664	9.51544	2.41767	15.9999	0.00113404	0.0126343	NA	ENSG00000272410	1
ENSG00000272647	338.06	10.54	2.65168	14.1445	0.0027149	0.0245258	NA	ENSG00000272647	1
ENSG00000272772	2620.68	13.6356	2.5831	20.0697	0.000164192	0.00283522	NA	ENSG00000272772	1
ENSG00000272896	332.189	10.7193	2.38341	18.7875	0.000302495	0.00464526	NA	ENSG00000272896	1
ENSG00000272897	698.627	11.9708	2.39702	21.1095	9.99029e-05	0.00188316	NA	ENSG00000272897	1
ENSG00000272921	534.543	10.9661	2.4395	19.1825	0.000250643	0.00401433	NA	ENSG00000272921	1
ENSG00000272968	306.457	8.93305	2.40854	16.0703	0.00109696	0.0123831	RBAK-RBAKDN	ENSG00000272968	1
ENSG00000273003	265.441	9.3573	2.58739	15.5967	0.0013716	0.0144831	ARL2-SNX15	ENSG00000273003	1
ENSG00000273049	1494.82	12.9118	2.12583	33.3416	2.72828e-07	1.31797e-05	NA	ENSG00000273049	1
ENSG00000273088	729.167	8.41479	2.2918	33.1584	2.98212e-07	1.41763e-05	NA	ENSG00000273088	1
ENSG00000273154	270.441	10.7428	2.57436	15.7731	0.00126214	0.0136659	NA	ENSG00000273154	1
ENSG00000273155	562.458	11.4439	2.39435	20.1207	0.000160241	0.00277906	NA	ENSG00000273155	1
ENSG00000273217	2095.76	12.9346	1.88092	55.7507	4.74843e-12	9.13842e-10	NA	ENSG00000273217	1
ENSG00000273269	3525.99	12.1263	2.56078	24.4809	1.98219e-05	0.000517664	NA	ENSG00000273269	1
ENSG00000273291	609.952	9.89506	2.18053	23.8711	2.65764e-05	0.000640626	NA	ENSG00000273291	1
ENSG00000273398	1230.19	12.8586	2.21727	29.2414	1.99252e-06	7.31097e-05	NA	ENSG00000273398	1
ENSG00000273734	2066.53	12.4873	1.78928	72.6552	1.15225e-15	4.7409e-13	NA	ENSG00000273734	1
ENSG00000274049	605.942	11.936	2.10187	32.8772	3.4186e-07	1.59964e-05	INO80B-WBP1	ENSG00000274049	1
ENSG00000274810	1251.24	12.7664	2.16932	30.7359	9.66135e-07	3.93444e-05	NPHP3-ACAD11	ENSG00000274810	1
ENSG00000274847	772.094	12.216	2.43379	21.0335	0.000103602	0.00194064	NA	ENSG00000274847	1
ENSG00000274874	1556.88	11.7866	1.86637	51.7297	3.41988e-11	5.4408e-09	NA	ENSG00000274874	1
ENSG00000275740	312.412	9.77404	2.53662	16.5112	0.000890671	0.0106275	RBM27	ENSG00000275740	1
ENSG00000276302	201.699	10.3034	2.77177	12.3621	0.00624045	0.0447482	NA	ENSG00000276302	1
ENSG00000276418	352.563	10.1003	2.26573	22.7528	4.54677e-05	0.000999118	NA	ENSG00000276418	1
ENSG00000276490	194.724	9.98908	2.58208	13.8714	0.00308553	0.026886	NA	ENSG00000276490	1
ENSG00000276612	241.593	8.68584	2.4251	19.5928	0.000206133	0.00342084	NA	ENSG00000276612	1
ENSG00000277400	771.571	12.2157	2.43426	21.0254	0.000104008	0.00194517	MAFIP	ENSG00000277400	1
ENSG00000277726	601.732	11.1847	2.25248	24.5145	1.95044e-05	0.000511488	NA	ENSG00000277726	1
ENSG00000277957	3260.06	14.1326	1.91093	55.1907	6.25203e-12	1.18412e-09	NA	ENSG00000277957	1
ENSG00000278139	551.965	11.6038	2.42845	19.5762	0.000207764	0.00343898	P3R3URF-PIK3R3	ENSG00000278139	1
ENSG00000278224	918.457	12.659	2.36511	31.7713	5.84755e-07	2.53217e-05	PRICKLE4	ENSG00000278224	1
ENSG00000279012	280.031	2.52927	2.69368	29.754	1.55465e-06	6.02275e-05	OR51B2	ENSG00000279012	1
ENSG00000279073	230.04	10.2202	2.3833	17.6928	0.000508902	0.00691011	NA	ENSG00000279073	1
ENSG00000279504	194.405	8.37842	2.64812	14.9671	0.00184502	0.0181341	NA	ENSG00000279504	1
ENSG00000279569	262.401	10.829	2.6313	17.4847	0.000561713	0.00750419	NA	ENSG00000279569	1
ENSG00000279605	1174.54	8.21461	1.65983	23.6454	2.96214e-05	0.000704069	NA	ENSG00000279605	1
ENSG00000279641	184.559	5.59564	2.63263	21.1692	9.70948e-05	0.00184774	NA	ENSG00000279641	1
ENSG00000279686	2742.93	14.0184	1.90508	55.9577	4.28908e-12	8.38972e-10	NA	ENSG00000279686	1
ENSG00000279689	669.061	10.5965	2.29994	22.075	6.29272e-05	0.00131959	NA	ENSG00000279689	1
ENSG00000279753	146.234	8.68847	2.30629	18.9159	0.000284566	0.00439825	NA	ENSG00000279753	1
ENSG00000279765	2229.74	4.62125	1.37119	16.0374	0.00111414	0.0124761	NA	ENSG00000279765	1
ENSG00000279827	133.436	9.79232	2.7288	12.8172	0.00504896	0.038366	NA	ENSG00000279827	1
ENSG00000279983	196.132	10.2948	2.80165	12.2001	0.00672833	0.0474763	NA	ENSG00000279983	1
ENSG00000280143	994.553	9.74636	1.66536	36.8993	4.83268e-08	2.85808e-06	NA	ENSG00000280143	1
ENSG00000280148	291.192	10.7413	2.73904	13.0753	0.00447646	0.0354669	NA	ENSG00000280148	1
ENSG00000280778	861.313	10.8859	2.3144	25.6354	1.13695e-05	0.000322921	NA	ENSG00000280778	1
ENSG00000280893	530.87	11.7437	2.12346	31.1405	7.94054e-07	3.31282e-05	NA	ENSG00000280893	1
ENSG00000281453	423.35	11.3388	2.58691	16.303	0.000982769	0.011474	TGFB2-OT1	ENSG00000281453	1
ENSG00000281883	130.069	9.2897	2.37081	16.1003	0.00108155	0.0122672	NA	ENSG00000281883	1
ENSG00000281887	163.007	9.2853	2.61585	13.1028	0.0044195	0.0351322	GIMAP1-GIMAP5	ENSG00000281887	1
ENSG00000281938	432.033	11.2613	2.56939	16.221	0.00102161	0.0118463	NA	ENSG00000281938	1
ENSG00000282034	821.594	10.9845	2.00915	37.6745	3.31243e-08	2.05854e-06	NA	ENSG00000282034	1
ENSG00000282218	1069.29	12.6674	1.95888	44.1441	1.40645e-09	1.30091e-07	NA	ENSG00000282218	1
ENSG00000282246	818.067	12.0907	1.93648	42.8718	2.62014e-09	2.2331e-07	NA	ENSG00000282246	1
ENSG00000282278	3382.56	14.2565	1.76522	81.1301	1.75639e-17	9.526e-15	NA	ENSG00000282278	1
ENSG00000283149	331.295	10.1269	2.61206	15.0193	0.00180027	0.0177821	NA	ENSG00000283149	1
ENSG00000283154	1297.3	8.25126	1.67512	21.1443	9.82567e-05	0.001858	SCHIP1	ENSG00000283154	1
ENSG00000283228	319.791	9.96894	2.63843	14.6985	0.0020933	0.0199499	NA	ENSG00000283228	1
ENSG00000283239	3170.88	12.6355	2.99309	15.2146	0.00164216	0.0165772	KBTBD11-OT1	ENSG00000283239	1
ENSG00000283321	528.762	11.6706	2.28647	23.8738	2.65424e-05	0.000640626	NA	ENSG00000283321	1
ENSG00000283515	2894.77	14.0465	2.01078	45.0551	9.00675e-10	9.0855e-08	ZNF544	ENSG00000283515	1
ENSG00000283563	3946.6	6.70386	1.38753	28.2785	3.17454e-06	0.000108921	ZCWPW2	ENSG00000283563	1
ENSG00000283761	879.012	9.68772	1.82541	25.2072	1.39742e-05	0.000385082	NA	ENSG00000283761	1
ENSG00000283765	198.374	9.18566	2.76827	12.1821	0.00678454	0.0477318	PARL	ENSG00000283765	1
ENSG00000283782	2059.13	13.6962	1.97735	48.1398	1.98846e-10	2.42106e-08	NA	ENSG00000283782	1
ENSG00000283900	1605.6	13.1303	2.07402	36.9655	4.67937e-08	2.79171e-06	TPTEP2-CSNK1E	ENSG00000283900	1
ENSG00000283977	407.56	11.1193	2.35704	20.2032	0.000154053	0.0026913	NA	ENSG00000283977	1
ENSG00000284292	1126.06	12.1016	2.08968	34.1427	1.8484e-07	9.42527e-06	NA	ENSG00000284292	1
ENSG00000284299	218.505	9.73185	2.6646	13.1254	0.00437311	0.034903	NA	ENSG00000284299	1
ENSG00000284431	1728.37	9.38188	1.25626	51.2735	4.27791e-11	6.62909e-09	NA	ENSG00000284431	1
ENSG00000284461	1003.75	11.3268	2.20453	29.6758	1.61467e-06	6.15534e-05	NA	ENSG00000284461	1
ENSG00000284512	1508.39	5.57706	1.46935	22.5737	4.95484e-05	0.00106717	NA	ENSG00000284512	1
ENSG00000284526	469.822	10.8874	2.5766	16.1234	0.00106979	0.0121918	NA	ENSG00000284526	1
ENSG00000284554	140.099	8.76243	2.70519	12.0651	0.00716352	0.0496371	NA	ENSG00000284554	1
ENSG00000284695	622.658	11.3332	2.44204	19.4019	0.000225764	0.00370029	NA	ENSG00000284695	1
ENSG00000284741	614.107	11.6161	2.40391	20.1942	0.00015472	0.002699	PDE11A	ENSG00000284741	1
ENSG00000284762	731.964	11.8481	2.4065	20.6394	0.000125083	0.00225111	PDE8B	ENSG00000284762	1
ENSG00000284773	288.658	7.00373	2.77094	17.8255	0.000477832	0.00657611	NA	ENSG00000284773	1
ENSG00000284776	869.093	10.4175	2.22979	30.3162	1.18405e-06	4.75693e-05	NA	ENSG00000284776	1
ENSG00000284820	373.314	9.78321	2.18447	22.4619	5.2276e-05	0.00111385	NA	ENSG00000284820	1
ENSG00000284922	506.784	10.9309	2.54343	16.943	0.000726083	0.00906236	LRTOMT	ENSG00000284922	1
ENSG00000284946	1710.45	6.01651	1.551	21.1937	9.5961e-05	0.00183225	NA	ENSG00000284946	1
ENSG00000284969	476.307	9.25523	2.65917	17.6282	0.000524742	0.00709086	NA	ENSG00000284969	1
ENSG00000284981	267.95	10.0693	2.39178	18.0483	0.00042988	0.00609183	UPK3BL2	ENSG00000284981	1
ENSG00000284987	669.437	12.1163	2.45083	21.4821	8.35933e-05	0.00163782	NA	ENSG00000284987	1
ENSG00000284989	1585.58	13.19	1.98187	44.0741	1.45544e-09	1.32567e-07	NA	ENSG00000284989	1
ENSG00000285000	700.281	11.9746	1.88201	47.671	2.50196e-10	2.9268e-08	NA	ENSG00000285000	1
ENSG00000285218	282.977	10.2847	2.75614	12.4663	0.00594513	0.0434133	NA	ENSG00000285218	1
ENSG00000285238	3601.05	14.4992	1.75756	87.8014	6.49708e-19	4.30684e-16	NA	ENSG00000285238	1
ENSG00000285245	580.672	11.8957	2.15652	30.4956	1.0855e-06	4.40549e-05	NA	ENSG00000285245	1
ENSG00000285283	1922.07	13.5266	1.84869	61.2405	3.19283e-13	7.61938e-11	NA	ENSG00000285283	1
ENSG00000285292	239.288	10.4496	2.63665	13.9323	0.00299874	0.0262902	ABCF2-H2BE1	ENSG00000285292	1
ENSG00000285330	433.365	11.351	2.34753	21.2184	9.48325e-05	0.00181628	NA	ENSG00000285330	1
ENSG00000285382	347.171	9.27898	2.47686	19.3025	0.000236715	0.00385858	COMMD7	ENSG00000285382	1
ENSG00000285404	551.737	11.468	2.10278	29.8544	1.48086e-06	5.7744e-05	NA	ENSG00000285404	1
ENSG00000285437	1986.95	6.14089	1.45248	21.9729	6.60824e-05	0.00136654	POLR2J3	ENSG00000285437	1
ENSG00000285441	3795.54	12.2056	1.96548	57.9673	1.59732e-12	3.59608e-10	NA	ENSG00000285441	1
ENSG00000285508	366.233	6.57891	2.69518	21.3453	8.92479e-05	0.00172958	NA	ENSG00000285508	1
ENSG00000285542	798.859	10.4142	2.34008	25.5685	1.1742e-05	0.000329659	NA	ENSG00000285542	1
ENSG00000285547	604.267	11.4163	2.48283	18.3817	0.000366894	0.00539135	NA	ENSG00000285547	1
ENSG00000285589	1935.66	5.75386	1.38586	32.3215	4.47745e-07	2.00094e-05	NA	ENSG00000285589	1
ENSG00000285625	1495.16	13.0021	1.90909	49.8502	8.59792e-11	1.2511e-08	NA	ENSG00000285625	1
ENSG00000285629	3917.58	14.1874	1.72144	93.3563	4.16416e-20	3.54905e-17	NA	ENSG00000285629	1
ENSG00000285641	458.28	10.6885	2.27925	22.8608	4.31737e-05	0.000956725	NA	ENSG00000285641	1
ENSG00000285723	171.812	4.5271	2.81806	19.5317	0.000212224	0.00350728	NA	ENSG00000285723	1
ENSG00000285779	1029.79	12.3952	2.17916	29.237	1.99674e-06	7.31097e-05	NA	ENSG00000285779	1
ENSG00000285815	690.906	11.2577	2.4077	20.7772	0.000117106	0.00214641	GET1-SH3BGR	ENSG00000285815	1
ENSG00000285839	380.826	6.47089	2.65273	22.7336	4.58901e-05	0.00100655	NA	ENSG00000285839	1
ENSG00000285854	1944.11	12.2708	1.95046	49.7806	8.89683e-11	1.279e-08	NA	ENSG00000285854	1
ENSG00000285897	139.964	8.95745	2.44571	15.3535	0.00153819	0.0158222	RNF43	ENSG00000285897	1
ENSG00000285901	4501.91	13.7777	1.78404	80.4548	2.45175e-17	1.27193e-14	NA	ENSG00000285901	1
ENSG00000285920	1090.79	12.4548	2.05672	35.6975	8.67627e-08	4.74886e-06	NA	ENSG00000285920	1
ENSG00000285932	1111.76	12.7894	1.92463	48.88	1.38351e-10	1.76473e-08	NA	ENSG00000285932	1
ENSG00000285942	653.48	10.9407	2.27215	24.895	1.6241e-05	0.000437443	LRRC57	ENSG00000285942	1
ENSG00000285953	442.315	11.2921	2.22537	24.4358	2.02573e-05	0.000524869	NA	ENSG00000285953	1
ENSG00000285982	1145.88	12.4415	1.92995	45.4354	7.47682e-10	7.89499e-08	NA	ENSG00000285982	1
ENSG00000002834	5485.61	3.22699	0.914272	14.9068	0.00189808	0.0185335	LASP1	ENSG00000002834	2
ENSG00000007047	2179.85	4.00896	1.17012	17.113	0.000669906	0.00858573	MARK4	ENSG00000007047	2
ENSG00000008056	657.797	6.96307	1.76445	17.2788	0.000619287	0.00804062	SYN1	ENSG00000008056	2
ENSG00000008128	499.428	5.91612	1.49837	14.927	0.00188008	0.0183781	CDK11A	ENSG00000008128	2
ENSG00000008710	2431.74	9.78046	1.59294	19.7048	0.000195415	0.00328148	PKD1	ENSG00000008710	2
ENSG00000011201	2875.79	12.6658	1.91498	36.3168	6.41798e-08	3.6817e-06	ANOS1	ENSG00000011201	2
ENSG00000013619	550.753	11.6654	2.27952	14.9865	0.00182825	0.0180137	MAMLD1	ENSG00000013619	2
ENSG00000020181	2479.31	6.28333	1.06734	29.1541	2.07849e-06	7.53815e-05	ADGRA2	ENSG00000020181	2
ENSG00000022567	1918.12	3.97156	1.07135	15.074	0.00175453	0.0174168	SLC45A4	ENSG00000022567	2
ENSG00000026036	380.766	9.78196	2.47996	12.1572	0.0068636	0.0480504	RTEL1-TNFRSF6B	ENSG00000026036	2
ENSG00000033327	1662.23	5.25272	1.34451	12.9369	0.00477497	0.0369487	GAB2	ENSG00000033327	2
ENSG00000049323	4095.03	3.25501	0.848394	15.7927	0.0012505	0.0135645	LTBP1	ENSG00000049323	2
ENSG00000049540	4966.99	6.08705	1.06025	25.2432	1.37341e-05	0.000379342	ELN	ENSG00000049540	2
ENSG00000050767	2969.93	4.12274	0.95919	17.2127	0.000638995	0.00826951	COL23A1	ENSG00000050767	2
ENSG00000053254	6009.55	3.58692	0.90253	23.1787	3.70628e-05	0.000840747	FOXN3	ENSG00000053254	2
ENSG00000053918	5886.2	11.2192	1.26383	57.6611	1.85685e-12	4.10294e-10	KCNQ1	ENSG00000053918	2
ENSG00000054611	1842.96	3.74712	1.02374	13.1226	0.00437874	0.0349246	TBC1D22A	ENSG00000054611	2
ENSG00000055813	957.731	12.348	2.30868	18.8183	0.000298104	0.00458964	CCDC85A	ENSG00000055813	2
ENSG00000058091	3614.47	3.40009	0.89793	16.1408	0.00106106	0.012135	CDK14	ENSG00000058091	2
ENSG00000058453	3095.54	4.9427	0.958148	31.5156	6.62005e-07	2.84138e-05	CROCC	ENSG00000058453	2
ENSG00000058673	1928.18	11.1009	1.54687	41.2407	5.814e-09	4.56399e-07	ZC3H11A	ENSG00000058673	2
ENSG00000058866	1216.83	11.4667	2.12239	18.7596	0.000306545	0.00468088	DGKG	ENSG00000058866	2
ENSG00000060718	5590.39	2.94618	0.85823	13.9329	0.00299793	0.0262902	COL11A1	ENSG00000060718	2
ENSG00000061455	2914.36	3.37229	0.896867	13.5561	0.00357607	0.0301339	PRDM6	ENSG00000061455	2
ENSG00000065613	3509	3.70693	1.10267	13.9014	0.00304249	0.0265761	SLK	ENSG00000065613	2
ENSG00000067842	109.564	9.0131	2.38963	12.5746	0.00565307	0.041922	ATP2B3	ENSG00000067842	2
ENSG00000069020	3841.93	3.63868	0.808579	16.3089	0.000980026	0.0114644	MAST4	ENSG00000069020	2
ENSG00000069667	5769.64	5.26901	1.38107	13.139	0.00434554	0.0347527	RORA	ENSG00000069667	2
ENSG00000070770	1124.19	4.44214	1.19885	14.4534	0.00234865	0.0218256	CSNK2A2	ENSG00000070770	2
ENSG00000071054	15701.3	3.66077	0.90268	26.0083	9.49925e-06	0.000274874	MAP4K4	ENSG00000071054	2
ENSG00000071242	2947.56	3.91878	0.820387	26.1596	8.83081e-06	0.000257605	RPS6KA2	ENSG00000071242	2
ENSG00000071246	1326.06	3.83498	0.989372	12.8364	0.00500398	0.0381762	VASH1	ENSG00000071246	2
ENSG00000072110	9924.08	2.84056	0.814301	13.4597	0.00374099	0.0312089	ACTN1	ENSG00000072110	2
ENSG00000072786	2546.83	6.32506	1.11668	25.9254	9.88658e-06	0.000284944	STK10	ENSG00000072786	2
ENSG00000074211	318.198	10.3465	2.61643	13.1653	0.00429237	0.0344661	PPP2R2C	ENSG00000074211	2
ENSG00000074527	2691.21	13.1658	2.15791	26.1548	8.85165e-06	0.000257605	NTN4	ENSG00000074527	2
ENSG00000075426	3331.61	5.0876	1.25764	15.6843	0.00131613	0.0140844	FOSL2	ENSG00000075426	2
ENSG00000075790	1002.97	7.44574	1.67005	13.9765	0.00293726	0.025961	BCAP29	ENSG00000075790	2
ENSG00000077157	2353.52	3.02484	0.836869	14.2759	0.00255263	0.0233574	PPP1R12B	ENSG00000077157	2
ENSG00000078018	1445.49	9.17138	1.58357	18.0811	0.000423237	0.00601915	MAP2	ENSG00000078018	2
ENSG00000078269	1465.12	5.15389	1.15254	15.7217	0.00129313	0.0139005	SYNJ2	ENSG00000078269	2
ENSG00000078328	9412.23	11.3776	1.66016	43.4099	2.01409e-09	1.78015e-07	RBFOX1	ENSG00000078328	2
ENSG00000080503	2162.49	4.77653	1.03195	18.2975	0.000381876	0.00559772	SMARCA2	ENSG00000080503	2
ENSG00000080573	842.209	7.78809	1.88369	15.8244	0.00123196	0.0134122	COL5A3	ENSG00000080573	2
ENSG00000080603	857.566	5.00763	1.30409	16.0398	0.00111289	0.0124761	SRCAP	ENSG00000080603	2
ENSG00000081853	2295.18	13.7408	1.89595	36.8402	4.97376e-08	2.92349e-06	PCDHGA2	ENSG00000081853	2
ENSG00000081923	3782.2	5.91081	1.35754	22.6325	4.81705e-05	0.00104504	ATP8B1	ENSG00000081923	2
ENSG00000082684	5456.96	5.47359	1.12164	15.6503	0.00133739	0.0142479	SEMA5B	ENSG00000082684	2
ENSG00000083857	4103.32	2.51508	0.905082	14.202	0.00264264	0.0240152	FAT1	ENSG00000083857	2
ENSG00000085276	17736.7	2.94883	0.820489	13.6458	0.00342912	0.0291817	MECOM	ENSG00000085276	2
ENSG00000085433	1312.15	4.82901	1.07752	15.4405	0.00147643	0.0152923	WDR47	ENSG00000085433	2
ENSG00000100154	4774.85	2.35097	0.732574	16.8554	0.000756824	0.00934827	TTC28	ENSG00000100154	2
ENSG00000100207	1529.79	4.31856	1.12374	15.0432	0.00178008	0.0176119	TCF20	ENSG00000100207	2
ENSG00000100241	598.197	3.49074	1.19662	13.22	0.00418424	0.0338255	SBF1	ENSG00000100241	2
ENSG00000100345	24989.8	3.99982	0.803021	28.077	3.49938e-06	0.000119641	MYH9	ENSG00000100345	2
ENSG00000100359	824.841	7.06683	1.65393	15.318	0.00156413	0.0159788	SGSM3	ENSG00000100359	2
ENSG00000102572	1885.58	4.10793	0.973673	20.8795	0.000111519	0.00206301	STK24	ENSG00000102572	2
ENSG00000103495	641.266	6.24481	1.3983	16.4155	0.000931908	0.0110057	MAZ	ENSG00000103495	2
ENSG00000103657	4966.71	2.87322	0.853222	17.3371	0.000602405	0.00788147	HERC1	ENSG00000103657	2
ENSG00000104951	357.445	9.50738	1.88439	27.6923	4.21425e-06	0.000139292	IL4I1	ENSG00000104951	2
ENSG00000105329	4536.17	9.72528	1.03064	48.0169	2.11197e-10	2.52e-08	TGFB1	ENSG00000105329	2
ENSG00000105426	11300.5	4.96151	1.16167	20.4769	0.00013518	0.00239285	PTPRS	ENSG00000105426	2
ENSG00000105808	555.895	11.7392	2.28397	20.474	0.000135365	0.00239285	RASA4	ENSG00000105808	2
ENSG00000106018	1035.97	10.2515	2.1189	17.0542	0.000688831	0.00873447	VIPR2	ENSG00000106018	2
ENSG00000107242	1319.44	7.35229	1.72061	14.8125	0.00198413	0.0191559	PIP5K1B	ENSG00000107242	2
ENSG00000107263	2560.36	4.18266	1.02678	17.9463	0.000451217	0.00628962	RAPGEF1	ENSG00000107263	2
ENSG00000107581	11673.8	3.20569	0.987872	15.1118	0.00172356	0.0172021	EIF3A	ENSG00000107581	2
ENSG00000107796	63479.6	2.77231	0.740523	21.1267	9.90853e-05	0.00187071	ACTA2	ENSG00000107796	2
ENSG00000107864	1355.54	6.30522	1.67315	12.879	0.00490572	0.0376674	CPEB3	ENSG00000107864	2
ENSG00000108465	923.781	4.26057	1.11408	14.2382	0.0025982	0.0237191	CDK5RAP3	ENSG00000108465	2
ENSG00000108825	227.011	9.82272	2.51774	13.7584	0.00325321	0.0279261	PTGES3L-AARSD1	ENSG00000108825	2
ENSG00000110076	337.428	8.70545	2.02164	16.9697	0.000716961	0.00899556	NRXN2	ENSG00000110076	2
ENSG00000110090	471.943	11.4752	2.45692	12.6399	0.0054838	0.0410752	CPT1A	ENSG00000110090	2
ENSG00000110395	4773.1	3.37754	0.724813	21.9791	6.58883e-05	0.0013649	CBL	ENSG00000110395	2
ENSG00000111058	2046.64	5.1014	1.33297	16.9301	0.000730516	0.00910816	ACSS3	ENSG00000111058	2
ENSG00000111218	293.609	9.84606	2.65455	12.9181	0.0048171	0.0371884	PRMT8	ENSG00000111218	2
ENSG00000111344	698.459	10.7416	2.55595	13.9999	0.00290525	0.025812	RASAL1	ENSG00000111344	2
ENSG00000111799	9362.49	5.54382	0.888104	23.7996	2.75063e-05	0.000657726	COL12A1	ENSG00000111799	2
ENSG00000111913	2695.28	3.27959	1.01074	21.8835	6.89765e-05	0.00140448	RIPOR2	ENSG00000111913	2
ENSG00000112769	6409.62	3.82585	0.79499	15.6893	0.00131303	0.0140637	LAMA4	ENSG00000112769	2
ENSG00000112902	10961.3	-0.0185603	0.895536	22.4828	5.17556e-05	0.00110474	SEMA5A	ENSG00000112902	2
ENSG00000113448	6817.07	2.37755	0.789081	22.3377	5.54828e-05	0.00117588	PDE4D	ENSG00000113448	2
ENSG00000114861	10355.2	0.632273	0.82061	19.2737	0.000239985	0.00389062	FOXP1	ENSG00000114861	2
ENSG00000115306	17498.6	3.33115	0.769856	25.6269	1.14162e-05	0.000322921	SPTBN1	ENSG00000115306	2
ENSG00000115896	2988.87	7.44399	1.27628	28.4961	2.85755e-06	9.96966e-05	PLCL1	ENSG00000115896	2
ENSG00000116117	1310.68	6.64661	1.61551	15.2375	0.00162455	0.0164691	PARD3B	ENSG00000116117	2
ENSG00000116678	2053.14	2.80017	1.35759	12.2872	0.00646146	0.0460562	LEPR	ENSG00000116678	2
ENSG00000118007	2577.38	3.83271	0.88279	18.7064	0.000314399	0.00477279	STAG1	ENSG00000118007	2
ENSG00000118407	4234.3	5.60391	0.863046	34.4551	1.58793e-07	8.16686e-06	FILIP1	ENSG00000118407	2
ENSG00000118985	1978.59	3.75118	0.942619	12.4515	0.00598625	0.0436068	ELL2	ENSG00000118985	2
ENSG00000119139	558.872	11.6473	1.99733	23.5524	3.09745e-05	0.000727408	TJP2	ENSG00000119139	2
ENSG00000120738	7796.78	4.36944	1.24616	18.4532	0.000354632	0.00526303	EGR1	ENSG00000120738	2
ENSG00000121380	4354.77	9.44414	1.09492	44.5849	1.13365e-09	1.08213e-07	BCL2L14	ENSG00000121380	2
ENSG00000121440	5569.77	3.63611	1.00237	13.4571	0.00374549	0.0312089	PDZRN3	ENSG00000121440	2
ENSG00000121988	2129.63	3.70663	1.2355	12.1437	0.00690664	0.0482494	ZRANB3	ENSG00000121988	2
ENSG00000122641	7140.13	4.44481	0.948518	17.8805	0.000465521	0.00644384	INHBA	ENSG00000122641	2
ENSG00000122642	5575.85	1.06278	0.95474	17.254	0.000626632	0.00812714	FKBP9	ENSG00000122642	2
ENSG00000123104	5024.92	4.03934	0.852914	16.4813	0.000903355	0.0107359	ITPR2	ENSG00000123104	2
ENSG00000124126	2416.19	3.57136	0.883731	21.9292	6.74819e-05	0.00138588	PREX1	ENSG00000124126	2
ENSG00000124191	1347.01	6.45404	1.60546	14.8332	0.00196484	0.0189988	TOX2	ENSG00000124191	2
ENSG00000125266	10835	4.26189	0.930876	18.7517	0.000307696	0.00468681	EFNB2	ENSG00000125266	2
ENSG00000126464	796.282	7.87371	1.56383	21.6725	7.63098e-05	0.0015303	PRR12	ENSG00000126464	2
ENSG00000127329	5584.07	3.35948	0.823677	13.6754	0.00338203	0.0288499	PTPRB	ENSG00000127329	2
ENSG00000127603	11519	3.10681	0.646927	27.8239	3.95471e-06	0.000132923	MACF1	ENSG00000127603	2
ENSG00000128271	210.957	7.54794	2.68642	12.3037	0.00641215	0.0458417	ADORA2A	ENSG00000128271	2
ENSG00000128512	3195.7	3.33365	0.851458	13.6062	0.00349331	0.0296459	DOCK4	ENSG00000128512	2
ENSG00000128849	7147.94	2.76909	0.789126	12.5546	0.00570581	0.0420586	CGNL1	ENSG00000128849	2
ENSG00000130167	145.33	8.28963	2.54661	13.4326	0.00378858	0.0314582	TSPAN16	ENSG00000130167	2
ENSG00000130396	8032.85	3.45577	1.03535	14.714	0.00207813	0.019871	AFDN	ENSG00000130396	2
ENSG00000131016	21716.3	3.5136	0.978227	13.5331	0.00361469	0.0303522	AKAP12	ENSG00000131016	2
ENSG00000131018	2682.36	2.88871	0.783442	13.4489	0.00375981	0.0312628	SYNE1	ENSG00000131018	2
ENSG00000131355	1647.7	9.78615	1.65464	37.8333	3.06571e-08	1.94964e-06	ADGRE3	ENSG00000131355	2
ENSG00000131778	1051.72	4.60673	1.18881	16.2093	0.00102726	0.0118887	CHD1L	ENSG00000131778	2
ENSG00000131781	464.292	11.1476	2.25053	18.6169	0.000328073	0.00495516	FMO5	ENSG00000131781	2
ENSG00000132003	344.452	11.0902	2.65897	13.6731	0.0033857	0.0288558	ZSWIM4	ENSG00000132003	2
ENSG00000132334	1741.45	4.11508	1.17811	12.9438	0.00475978	0.036879	PTPRE	ENSG00000132334	2
ENSG00000132849	862.901	6.36356	1.45546	14.9703	0.00184218	0.0181211	PATJ	ENSG00000132849	2
ENSG00000132938	676.454	11.678	2.35829	13.2687	0.00409012	0.0332901	MTUS2	ENSG00000132938	2
ENSG00000133019	1221.27	6.37405	1.60696	13.0485	0.00453293	0.0356303	CHRM3	ENSG00000133019	2
ENSG00000133026	42044.6	2.87679	0.804119	21.8418	7.03682e-05	0.00142552	MYH10	ENSG00000133026	2
ENSG00000133030	10692.7	3.91316	0.994041	16.6071	0.00085118	0.0102692	MPRIP	ENSG00000133030	2
ENSG00000133083	724.289	9.76503	2.17584	16.0351	0.00111532	0.0124761	DCLK1	ENSG00000133083	2
ENSG00000133392	17610	9.77876	0.953325	58.2342	1.40088e-12	3.21449e-10	MYH11	ENSG00000133392	2
ENSG00000133454	1488.86	10.6852	1.95146	16.2122	0.00102586	0.011884	MYO18B	ENSG00000133454	2
ENSG00000133657	6015.56	2.15865	1.06269	13.2608	0.00410532	0.0333003	ATP13A3	ENSG00000133657	2
ENSG00000133812	3037.07	3.15687	0.945084	12.9716	0.00469833	0.0365632	SBF2	ENSG00000133812	2
ENSG00000134115	1962.6	7.80694	1.18992	21.6179	7.83316e-05	0.00155909	CNTN6	ENSG00000134115	2
ENSG00000134184	118.841	7.30144	2.55709	14.3117	0.00251013	0.0230215	GSTM1	ENSG00000134184	2
ENSG00000134259	177.634	10.1002	2.26047	18.5814	0.000333659	0.00500783	NGF	ENSG00000134259	2
ENSG00000134352	4877.08	1.31227	0.83709	16.291	0.000988374	0.0115169	IL6ST	ENSG00000134352	2
ENSG00000134532	10023.6	4.00715	0.891021	27.8296	3.94384e-06	0.000132923	SOX5	ENSG00000134532	2
ENSG00000134871	29803.1	3.69166	0.808094	18.9212	0.000283847	0.00439502	COL4A2	ENSG00000134871	2
ENSG00000135090	2830.76	3.96072	1.16766	12.5693	0.00566688	0.0419722	TAOK3	ENSG00000135090	2
ENSG00000136828	1183.72	4.74807	1.33222	12.3892	0.00616231	0.0444553	RALGPS1	ENSG00000136828	2
ENSG00000136848	3263.69	4.44123	1.46209	12.2157	0.00667953	0.0472566	DAB2IP	ENSG00000136848	2
ENSG00000136918	288.318	10.892	2.26438	21.8979	6.85003e-05	0.00139956	WDR38	ENSG00000136918	2
ENSG00000136928	497.504	11.2658	2.42862	12.3733	0.00620798	0.0445958	GABBR2	ENSG00000136928	2
ENSG00000137101	148.905	9.79397	2.40691	12.6545	0.00544657	0.0408475	CD72	ENSG00000137101	2
ENSG00000137266	1230.72	4.93956	1.14086	15.8826	0.0011986	0.0131691	SLC22A23	ENSG00000137266	2
ENSG00000137411	329.6	10.9308	2.24193	18.405	0.000362854	0.00535176	VARS2	ENSG00000137411	2
ENSG00000137766	921.478	10.7973	2.02732	18.3964	0.000364335	0.00536035	UNC13C	ENSG00000137766	2
ENSG00000137834	3394.65	3.68783	0.792525	19.0765	0.000263617	0.00417705	SMAD6	ENSG00000137834	2
ENSG00000137960	1712.04	5.82	1.41156	17.7341	0.000499036	0.00681293	GIPC2	ENSG00000137960	2
ENSG00000138080	902.243	4.41757	1.16764	16.0637	0.0011004	0.0123985	EMILIN1	ENSG00000138080	2
ENSG00000138756	1496.53	3.22017	1.03945	12.5833	0.00563027	0.0418309	BMP2K	ENSG00000138756	2
ENSG00000139364	929.688	9.56498	1.8773	15.4874	0.00144416	0.0150708	TMEM132B	ENSG00000139364	2
ENSG00000139517	1264.71	5.79312	1.45157	15.5667	0.00139113	0.0146375	LNX2	ENSG00000139517	2
ENSG00000139971	3853.37	4.1829	1.22225	17.0664	0.000684851	0.00871177	ARMH4	ENSG00000139971	2
ENSG00000140009	1912.19	8.63147	1.50077	21.7026	7.52178e-05	0.00151605	ESR2	ENSG00000140009	2
ENSG00000140538	2833.49	4.61275	0.991996	18.1562	0.000408391	0.00587099	NTRK3	ENSG00000140538	2
ENSG00000140836	15061.4	4.15929	0.848047	27.8675	3.87227e-06	0.000131261	ZFHX3	ENSG00000140836	2
ENSG00000141161	281.39	10.8664	2.0574	30.2	1.25261e-06	4.99873e-05	UNC45B	ENSG00000141161	2
ENSG00000141441	2941.68	6.61631	0.960873	37.446	3.7027e-08	2.25411e-06	GAREM1	ENSG00000141441	2
ENSG00000141503	1591.64	4.69611	1.28313	17.6969	0.000507913	0.00691011	MINK1	ENSG00000141503	2
ENSG00000141522	1379.97	5.73211	1.17203	24.3139	2.14803e-05	0.000545324	ARHGDIA	ENSG00000141522	2
ENSG00000141905	1524.72	8.02627	1.31541	23.0025	4.03342e-05	0.000904638	NFIC	ENSG00000141905	2
ENSG00000142192	9638.47	2.76068	0.832979	12.5406	0.00574325	0.0422493	APP	ENSG00000142192	2
ENSG00000142233	295.472	8.47042	1.99905	19.6031	0.000205125	0.00340884	NTN5	ENSG00000142233	2
ENSG00000142459	520.147	6.17584	1.78546	12.5146	0.00581297	0.0426046	EVI5L	ENSG00000142459	2
ENSG00000142599	5616.37	2.75722	0.736999	16.8152	0.000771374	0.00947169	RERE	ENSG00000142599	2
ENSG00000142611	5530.72	5.51762	0.928695	28.4682	2.89641e-06	0.000100758	PRDM16	ENSG00000142611	2
ENSG00000143776	3641.26	3.04866	0.903626	13.1799	0.00426326	0.0343247	CDC42BPA	ENSG00000143776	2
ENSG00000143850	2653.94	4.60282	1.36956	13.7904	0.00320483	0.02765	PLEKHA6	ENSG00000143850	2
ENSG00000144452	522.393	9.55789	2.30605	24.1849	2.28546e-05	0.000566802	ABCA12	ENSG00000144452	2
ENSG00000144642	4897.9	1.76581	0.792592	15.6767	0.00132082	0.0141219	RBMS3	ENSG00000144642	2
ENSG00000144724	8541.54	3.11605	0.791179	21.8655	6.95727e-05	0.00141181	PTPRG	ENSG00000144724	2
ENSG00000145012	8742.65	1.02114	0.785814	13.9961	0.00291045	0.0258389	LPP	ENSG00000145012	2
ENSG00000145087	976.892	12.4282	2.28621	14.7136	0.00207854	0.019871	STXBP5L	ENSG00000145087	2
ENSG00000145242	893.012	11.9065	2.16315	22.6612	4.75121e-05	0.00103452	EPHA5	ENSG00000145242	2
ENSG00000145244	402.825	8.94386	2.38928	13.0705	0.00448661	0.0354702	CORIN	ENSG00000145244	2
ENSG00000145675	1221.88	5.47116	1.41126	14.9264	0.00188063	0.0183781	PIK3R1	ENSG00000145675	2
ENSG00000145819	3159.68	5.69237	0.984966	24.8964	1.62304e-05	0.000437443	ARHGAP26	ENSG00000145819	2
ENSG00000145990	2389.87	5.65039	1.08401	18.1197	0.000415547	0.00594521	GFOD1	ENSG00000145990	2
ENSG00000146555	4938.99	6.76702	1.36539	33.4234	2.62189e-07	1.27172e-05	SDK1	ENSG00000146555	2
ENSG00000147010	2980.73	4.66407	1.39151	12.1561	0.00686726	0.0480504	SH3KBP1	ENSG00000147010	2
ENSG00000147481	496.229	11.1619	2.62326	14.0184	0.00288023	0.0256661	SNTG1	ENSG00000147481	2
ENSG00000147606	10690.3	14.3239	2.13191	25.9204	9.91061e-06	0.000284948	SLC26A7	ENSG00000147606	2
ENSG00000147862	7099.54	0.804454	0.925221	13.5837	0.00353026	0.0298745	NFIB	ENSG00000147862	2
ENSG00000148842	4333.25	3.51025	1.14702	36.2061	6.7733e-08	3.84853e-06	CNNM2	ENSG00000148842	2
ENSG00000149256	4044.2	2.5561	1.1616	12.8397	0.00499636	0.0381449	TENM4	ENSG00000149256	2
ENSG00000149925	2126.86	2.21648	1.08887	12.3843	0.00617614	0.0445163	ALDOA	ENSG00000149925	2
ENSG00000150275	977.686	10.5296	2.31181	15.4856	0.00144538	0.0150708	PCDH15	ENSG00000150275	2
ENSG00000150672	2551.64	6.98492	1.13874	24.2994	2.16305e-05	0.000547972	DLG2	ENSG00000150672	2
ENSG00000150938	10019	1.25234	0.770355	27.8007	3.99928e-06	0.000134043	CRIM1	ENSG00000150938	2
ENSG00000151067	3789.06	6.26391	0.83167	37.936	2.91609e-08	1.89102e-06	CACNA1C	ENSG00000151067	2
ENSG00000151090	2777.75	12.658	2.57173	12.8179	0.00504744	0.038366	THRB	ENSG00000151090	2
ENSG00000151276	8581.8	5.47729	0.972638	33.5723	2.43898e-07	1.1927e-05	MAGI1	ENSG00000151276	2
ENSG00000151320	1044.17	12.4361	2.37703	15.111	0.00172424	0.0172021	AKAP6	ENSG00000151320	2
ENSG00000151322	1546.39	5.49599	1.06033	26.3595	8.01923e-06	0.000240416	NPAS3	ENSG00000151322	2
ENSG00000151466	2630.88	4.02457	1.20832	14.1707	0.00268172	0.0243146	SCLT1	ENSG00000151466	2
ENSG00000152409	896.275	3.07791	1.26993	12.6295	0.00551035	0.0411964	JMY	ENSG00000152409	2
ENSG00000152527	1239.33	3.67923	1.91655	12.8965	0.00486583	0.0374575	PLEKHH2	ENSG00000152527	2
ENSG00000153165	1477.96	9.42271	1.68344	23.8322	2.70778e-05	0.000650084	RGPD3	ENSG00000153165	2
ENSG00000153814	3119.13	4.20467	1.43719	24.0396	2.45088e-05	0.000598034	JAZF1	ENSG00000153814	2
ENSG00000154330	607.158	10.2685	2.18534	13.5717	0.00355007	0.0299784	PGM5	ENSG00000154330	2
ENSG00000154545	1173.1	8.21942	1.47028	26.8196	6.4229e-06	0.000198544	MAGED4	ENSG00000154545	2
ENSG00000154655	911.719	12.4027	2.39104	20.6043	0.000127198	0.0022804	L3MBTL4	ENSG00000154655	2
ENSG00000154975	890.957	12.4358	2.35451	17.2242	0.000635541	0.00823374	CA10	ENSG00000154975	2
ENSG00000155974	2607.6	7.13479	1.68948	15.7224	0.00129269	0.0139005	GRIP1	ENSG00000155974	2
ENSG00000157445	815.767	11.5845	2.41046	17.6463	0.000520255	0.00705419	CACNA2D3	ENSG00000157445	2
ENSG00000157450	3419.92	3.36264	0.920681	13.8191	0.00316199	0.0273596	RNF111	ENSG00000157450	2
ENSG00000157570	2769.64	3.44352	0.892614	16.0379	0.00111389	0.0124761	TSPAN18	ENSG00000157570	2
ENSG00000157654	13901.3	4.03162	0.889829	20.0311	0.00016724	0.00287953	PALM2AKAP2	ENSG00000157654	2
ENSG00000157680	4612.16	9.53418	1.18873	77.4608	1.07541e-16	5.34659e-14	DGKI	ENSG00000157680	2
ENSG00000157734	2085.51	4.23268	1.15251	20.2269	0.000152317	0.00266488	SNX22	ENSG00000157734	2
ENSG00000157933	2373.91	5.16801	0.987232	35.9961	7.50274e-08	4.20294e-06	SKI	ENSG00000157933	2
ENSG00000158747	1517.7	11.7693	2.09871	26.4888	7.53459e-06	0.000228179	NBL1	ENSG00000158747	2
ENSG00000160613	4326.73	8.03283	1.19659	28.0214	3.5946e-06	0.000122545	PCSK7	ENSG00000160613	2
ENSG00000161381	1392.36	8.23497	1.61191	19.2273	0.000245354	0.00395083	PLXDC1	ENSG00000161381	2
ENSG00000161682	323.75	7.25946	2.08803	12.4314	0.00604234	0.0439349	FAM171A2	ENSG00000161682	2
ENSG00000161791	3419.28	2.84908	0.81427	13.168	0.00428693	0.0344456	FMNL3	ENSG00000161791	2
ENSG00000162032	424.759	10.806	2.23539	17.001	0.000706399	0.00890048	SPSB3	ENSG00000162032	2
ENSG00000162614	5901.71	4.45106	1.05924	27.9324	3.75271e-06	0.000127571	NEXN	ENSG00000162614	2
ENSG00000163249	1428.33	9.95444	1.30094	35.7676	8.38527e-08	4.61074e-06	CCNYL1	ENSG00000163249	2
ENSG00000163453	5204.4	6.24295	1.00844	27.709	4.18044e-06	0.000138944	IGFBP7	ENSG00000163453	2
ENSG00000163632	1664.21	13.4775	2.32762	24.5556	1.9123e-05	0.000503443	C3orf49	ENSG00000163632	2
ENSG00000163637	4219.92	4.47657	1.27688	13.0697	0.00448826	0.0354702	PRICKLE2	ENSG00000163637	2
ENSG00000163705	1131.75	7.9246	2.94147	12.8642	0.00493977	0.03788	FANCD2OS	ENSG00000163705	2
ENSG00000163749	136.828	8.33757	2.32753	17.0595	0.000687114	0.00872196	CCDC158	ENSG00000163749	2
ENSG00000163806	14711.6	4.8346	1.81667	36.0133	7.44022e-08	4.18758e-06	SPDYA	ENSG00000163806	2
ENSG00000163864	627.94	7.77565	1.84946	13.6013	0.00350134	0.0296929	NMNAT3	ENSG00000163864	2
ENSG00000164116	4332.4	5.40598	1.09827	20.6112	0.000126777	0.00227817	GUCY1A1	ENSG00000164116	2
ENSG00000164418	3421.68	4.93697	1.22034	15.5618	0.00139438	0.0146588	GRIK2	ENSG00000164418	2
ENSG00000164776	1389.65	7.93572	2.21769	37.4591	3.67911e-08	2.25124e-06	PHKG1	ENSG00000164776	2
ENSG00000166033	6210.29	4.51356	0.846071	21.5254	8.18772e-05	0.00161214	HTRA1	ENSG00000166033	2
ENSG00000166068	2539.52	3.12661	0.960846	30.9293	8.79691e-07	3.64461e-05	SPRED1	ENSG00000166068	2
ENSG00000166323	380.919	10.7145	2.1101	15.9053	0.0011858	0.0131008	C11orf65	ENSG00000166323	2
ENSG00000166333	1238.06	4.71467	1.15066	17.0126	0.000702533	0.00886113	ILK	ENSG00000166333	2
ENSG00000166337	1262.1	5.14232	1.45729	13.8704	0.00308698	0.026886	TAF10	ENSG00000166337	2
ENSG00000166579	9459.52	4.83991	0.897193	30.4259	1.12275e-06	4.54124e-05	NDEL1	ENSG00000166579	2
ENSG00000166689	2184.97	12.0358	1.95814	27.5324	4.55274e-06	0.000147618	PLEKHA7	ENSG00000166689	2
ENSG00000166833	2987.81	5.39352	1.08893	14.485	0.00231407	0.0215714	NAV2	ENSG00000166833	2
ENSG00000167100	691.012	10.6016	2.02453	19.1662	0.000252598	0.00403481	SAMD14	ENSG00000167100	2
ENSG00000167244	371547	14.3371	1.19295	84.518	3.29311e-18	2.06807e-15	IGF2	ENSG00000167244	2
ENSG00000167476	168.046	8.30559	2.5126	12.806	0.00507539	0.0385239	JSRP1	ENSG00000167476	2
ENSG00000167674	1398.16	5.7817	1.2653	27.2559	5.20308e-06	0.000165998	HDGFL2	ENSG00000167674	2
ENSG00000167774	669.52	9.83477	2.25555	27.0836	5.65458e-06	0.000178022	NA	ENSG00000167774	2
ENSG00000168350	181.3	9.28803	2.25543	18.3994	0.000363825	0.00535945	DEGS2	ENSG00000168350	2
ENSG00000168675	1742.82	6.36977	1.19791	18.2106	0.000397974	0.00575375	LDLRAD4	ENSG00000168675	2
ENSG00000168702	2688.05	4.01129	1.54251	14.5407	0.0022543	0.0211299	LRP1B	ENSG00000168702	2
ENSG00000169116	2430.02	6.04441	1.11793	16.0394	0.00111306	0.0124761	PARM1	ENSG00000169116	2
ENSG00000169118	2168.7	3.49313	1.52793	14.954	0.00185637	0.0182043	CSNK1G1	ENSG00000169118	2
ENSG00000169306	2134.39	3.11046	1.40032	13.441	0.0037738	0.0313572	IL1RAPL1	ENSG00000169306	2
ENSG00000169570	1343.82	7.09996	1.31553	27.6829	4.2335e-06	0.000139337	DTWD2	ENSG00000169570	2
ENSG00000169629	2671.2	8.3668	0.982496	49.3955	1.07457e-10	1.45702e-08	RGPD8	ENSG00000169629	2
ENSG00000169851	4707.56	1.63944	0.882139	15.8918	0.00119342	0.0131364	PCDH7	ENSG00000169851	2
ENSG00000170160	575.542	9.12903	2.02385	15.8926	0.00119297	0.0131364	CCDC144A	ENSG00000170160	2
ENSG00000170485	2110.06	6.95455	1.15398	24.3581	2.10285e-05	0.000536136	NPAS2	ENSG00000170485	2
ENSG00000170579	1171.46	12.6435	2.36281	17.1924	0.000645168	0.00833133	DLGAP1	ENSG00000170579	2
ENSG00000170667	527.257	11.6766	2.28522	20.6703	0.000123245	0.00222812	RASA4B	ENSG00000170667	2
ENSG00000170921	7312.1	2.60128	0.964798	12.5543	0.00570674	0.0420586	TANC2	ENSG00000170921	2
ENSG00000171055	5281.8	3.28346	0.910306	39.1142	1.64162e-08	1.14548e-06	FEZ2	ENSG00000171055	2
ENSG00000171310	1146.82	4.51073	1.13118	16.7974	0.000777879	0.00951964	CHST11	ENSG00000171310	2
ENSG00000171587	827.338	11.8174	2.27439	20.0357	0.000166872	0.00287733	DSCAM	ENSG00000171587	2
ENSG00000171988	8626.28	2.13031	0.927081	14.5795	0.00221367	0.0208968	JMJD1C	ENSG00000171988	2
ENSG00000172349	656.357	12.0672	2.40862	14.4367	0.00236712	0.0219802	IL16	ENSG00000172349	2
ENSG00000173064	2920.41	3.3432	0.969827	12.9259	0.0047997	0.037116	HECTD4	ENSG00000173064	2
ENSG00000173406	2324.14	7.46361	1.49351	15.3247	0.00155916	0.0159517	DAB1	ENSG00000173406	2
ENSG00000173482	8006.53	3.53737	0.768203	24.8622	1.64995e-05	0.000441418	PTPRM	ENSG00000173482	2
ENSG00000173517	5413.91	3.95931	0.939398	14.1442	0.00271527	0.0245258	PEAK1	ENSG00000173517	2
ENSG00000173598	3983.53	4.27651	0.978279	15.0785	0.00175077	0.0174085	NUDT4	ENSG00000173598	2
ENSG00000173867	489.471	10.3136	2.48932	15.3385	0.00154908	0.0159067	DET1	ENSG00000173867	2
ENSG00000174428	1314.7	5.84989	1.5321	14.8123	0.0019843	0.0191559	GTF2IRD2B	ENSG00000174428	2
ENSG00000175040	1841.66	7.48974	1.19367	28.9041	2.3458e-06	8.35525e-05	CHST2	ENSG00000175040	2
ENSG00000175115	1777.82	4.27592	1.03102	14.8777	0.00192424	0.0186929	PACS1	ENSG00000175115	2
ENSG00000175414	1484.99	4.32969	1.13714	13.3187	0.00399569	0.0327225	ARL10	ENSG00000175414	2
ENSG00000176463	3987.18	4.36273	1.13624	21.9542	6.66795e-05	0.00137413	SLCO3A1	ENSG00000176463	2
ENSG00000176658	2423.66	6.43707	1.20525	18.025	0.000434667	0.00613781	MYO1D	ENSG00000176658	2
ENSG00000176681	1214.02	6.26713	1.46336	16.2407	0.00101212	0.0117608	LRRC37A	ENSG00000176681	2
ENSG00000176771	3311.32	6.1725	0.958002	25.4719	1.23019e-05	0.000342927	NCKAP5	ENSG00000176771	2
ENSG00000176809	1169.25	4.16452	1.12724	13.9242	0.00301015	0.0263709	LRRC37A3	ENSG00000176809	2
ENSG00000178568	1079.89	10.2001	2.31591	14.7442	0.00204887	0.0196836	ERBB4	ENSG00000178568	2
ENSG00000178685	318.423	10.849	2.60706	12.9175	0.00481841	0.0371884	PARP10	ENSG00000178685	2
ENSG00000178695	3252	6.18748	1.32355	17.5354	0.00054835	0.00735159	KCTD12	ENSG00000178695	2
ENSG00000179242	737.513	11.6953	2.41678	14.9817	0.00183235	0.0180393	CDH4	ENSG00000179242	2
ENSG00000179588	570.265	8.85958	1.50017	26.2152	8.59719e-06	0.000252043	ZFPM1	ENSG00000179588	2
ENSG00000180777	222.633	10.4581	2.43942	16.0349	0.00111544	0.0124761	ANKRD30B	ENSG00000180777	2
ENSG00000181350	9201.83	4.95149	2.07392	30.8242	9.25687e-07	3.79564e-05	LRRC75A	ENSG00000181350	2
ENSG00000181638	615.936	6.92369	1.96979	13.2101	0.00420359	0.033913	ZFP41	ENSG00000181638	2
ENSG00000182095	2964.33	4.945	1.37358	12.194	0.0067473	0.0475539	TNRC18	ENSG00000182095	2
ENSG00000182197	7443.77	1.99872	1.12311	15.1396	0.00170114	0.017	EXT1	ENSG00000182197	2
ENSG00000182472	241.815	8.26343	2.27905	18.518	0.000343882	0.00512259	CAPN12	ENSG00000182472	2
ENSG00000182578	1906.72	3.26213	1.65948	15.1059	0.00172838	0.0172289	CSF1R	ENSG00000182578	2
ENSG00000182601	1419.94	9.71648	2.08268	31.0544	8.27921e-07	3.44208e-05	HS3ST4	ENSG00000182601	2
ENSG00000182871	5162.93	6.57282	0.912134	45.3899	7.64528e-10	8.00206e-08	COL18A1	ENSG00000182871	2
ENSG00000182993	3191	4.88987	1.33903	21.3443	8.9291e-05	0.00172958	C12orf60	ENSG00000182993	2
ENSG00000183023	5284.78	5.42015	0.984817	21.6525	7.70433e-05	0.00153983	SLC8A1	ENSG00000183023	2
ENSG00000183054	3085.67	11.1584	1.28567	71.9534	1.62888e-15	6.07367e-13	RGPD6	ENSG00000183054	2
ENSG00000183066	334.423	9.52689	2.322	16.1831	0.00104007	0.011975	WBP2NL	ENSG00000183066	2
ENSG00000183117	6058.5	9.6934	1.06176	46.0437	5.5515e-10	6.02187e-08	CSMD1	ENSG00000183117	2
ENSG00000183793	1338.33	6.14084	1.49327	18.6098	0.000329191	0.00495646	NPIPA5	ENSG00000183793	2
ENSG00000183977	191.06	8.16235	2.59431	13.0278	0.00457681	0.0358572	PP2D1	ENSG00000183977	2
ENSG00000184058	973.373	6.17662	1.5464	23.4416	3.26682e-05	0.000758361	TBX1	ENSG00000184058	2
ENSG00000184347	20007.8	4.14575	0.878496	25.0549	1.50378e-05	0.000411539	SLIT3	ENSG00000184347	2
ENSG00000184702	1308.23	12.862	2.33156	18.7998	0.000300728	0.00462408	SEPTIN5	ENSG00000184702	2
ENSG00000184985	1656.86	9.02446	1.85794	21.0931	0.000100692	0.00189505	SORCS2	ENSG00000184985	2
ENSG00000185008	14399.2	6.1504	1.06158	44.8035	1.01864e-09	1.00449e-07	ROBO2	ENSG00000185008	2
ENSG00000185046	938.479	11.8858	2.50316	13.6877	0.00336258	0.0287203	ANKS1B	ENSG00000185046	2
ENSG00000185304	1406.53	10.0345	1.83513	22.9396	4.15716e-05	0.000927163	RGPD2	ENSG00000185304	2
ENSG00000185305	7012.02	5.57872	0.966946	36.455	6.00023e-08	3.47547e-06	ARL15	ENSG00000185305	2
ENSG00000185352	1548.54	13.1965	2.17127	29.1857	2.04694e-06	7.44637e-05	HS6ST3	ENSG00000185352	2
ENSG00000185483	2137.82	3.45507	0.940521	17.9766	0.000444772	0.00623154	ROR1	ENSG00000185483	2
ENSG00000185513	744.752	7.42177	2.06295	13.2632	0.00410068	0.0333003	L3MBTL1	ENSG00000185513	2
ENSG00000185532	7024.78	2.55061	0.98381	26.3433	8.08219e-06	0.000241092	PRKG1	ENSG00000185532	2
ENSG00000185585	596.277	11.9794	2.19164	22.0092	6.49429e-05	0.00135	OLFML2A	ENSG00000185585	2
ENSG00000185737	4961.45	5.42083	1.05081	35.8741	7.96187e-08	4.41865e-06	NRG3	ENSG00000185737	2
ENSG00000185829	1428.9	4.70492	1.24804	12.4606	0.00596085	0.0434977	ARL17A	ENSG00000185829	2
ENSG00000185864	2179.27	4.84985	0.977647	23.3847	3.35728e-05	0.000774837	NPIPB4	ENSG00000185864	2
ENSG00000185883	292.569	8.35082	1.8895	17.9412	0.000452304	0.00629743	ATP6V0C	ENSG00000185883	2
ENSG00000186094	1312.35	7.69208	1.95487	12.4962	0.00586306	0.0428927	AGBL4	ENSG00000186094	2
ENSG00000186174	661.219	6.64681	1.54375	15.9519	0.00116005	0.0128462	BCL9L	ENSG00000186174	2
ENSG00000186409	947.71	3.50331	1.4249	12.5937	0.00560303	0.0417064	CCDC30	ENSG00000186409	2
ENSG00000186854	15509.7	13.3137	1.56949	198.029	1.12453e-42	6.70895e-39	TRABD2A	ENSG00000186854	2
ENSG00000186919	354.22	11.1586	2.11137	21.3149	9.05551e-05	0.00174839	ZACN	ENSG00000186919	2
ENSG00000187416	743.03	11.8938	2.10033	26.2636	8.3992e-06	0.000248067	LHFPL3	ENSG00000187416	2
ENSG00000187498	31611.2	3.52579	0.733046	23.2063	3.65753e-05	0.000834449	COL4A1	ENSG00000187498	2
ENSG00000187627	1470.58	11.6098	2.13007	24.1168	2.36164e-05	0.000578625	RGPD1	ENSG00000187627	2
ENSG00000187942	8921.54	14.3415	1.68508	100.451	1.24307e-21	1.48323e-18	LDLRAD2	ENSG00000187942	2
ENSG00000188107	2367.15	13.4798	1.91851	36.1405	6.99319e-08	3.95463e-06	EYS	ENSG00000188107	2
ENSG00000188580	4361.12	4.07816	0.895476	29.4656	1.78763e-06	6.7287e-05	NKAIN2	ENSG00000188580	2
ENSG00000189152	590.749	11.8599	2.23888	20.1417	0.000158641	0.00275933	GRAPL	ENSG00000189152	2
ENSG00000189375	301.933	8.25127	2.29022	14.9414	0.00186744	0.0182941	TBC1D28	ENSG00000189375	2
ENSG00000196275	1255.82	6.63714	1.56667	16.1854	0.00103891	0.011975	GTF2IRD2	ENSG00000196275	2
ENSG00000196353	936.462	12.3419	2.41397	15.5161	0.0014247	0.014925	CPNE4	ENSG00000196353	2
ENSG00000196498	2208.67	3.92272	0.808434	29.4392	1.81061e-06	6.77248e-05	NCOR2	ENSG00000196498	2
ENSG00000196565	82607.1	2.8991	0.939058	17.8112	0.000481092	0.00659815	HBG2	ENSG00000196565	2
ENSG00000196616	792.16	4.06617	1.63886	12.9465	0.00475372	0.036856	ADH1B	ENSG00000196616	2
ENSG00000196739	1019.14	4.59325	1.12953	15.2252	0.00163399	0.0165227	COL27A1	ENSG00000196739	2
ENSG00000196782	2819.6	4.15704	0.96425	16.0744	0.00109484	0.0123708	MAML3	ENSG00000196782	2
ENSG00000196914	3830.39	2.82953	0.834293	12.4582	0.00596748	0.0434977	ARHGEF12	ENSG00000196914	2
ENSG00000197077	1961.65	3.53146	0.905672	13.2362	0.00415266	0.0336266	KIAA1671	ENSG00000197077	2
ENSG00000197386	1716.91	3.06212	0.982007	13.3215	0.00399059	0.0327103	HTT	ENSG00000197386	2
ENSG00000197885	4506.52	3.59629	0.905541	40.6641	7.70494e-09	5.89329e-07	NKIRAS1	ENSG00000197885	2
ENSG00000198064	934.433	8.89941	1.37655	41.0599	6.35082e-09	4.92064e-07	NPIPB13	ENSG00000198064	2
ENSG00000198399	2980.39	4.15887	1.03021	16.8791	0.000748387	0.00926323	ITSN2	ENSG00000198399	2
ENSG00000198420	2274.19	3.14919	1.02476	16.2934	0.000987246	0.011515	TCAF1	ENSG00000198420	2
ENSG00000198561	4514.65	4.21983	0.819355	21.9236	6.76625e-05	0.0013872	CTNND1	ENSG00000198561	2
ENSG00000198730	4527.84	3.90891	0.922464	15.9761	0.00114684	0.012765	CTR9	ENSG00000198730	2
ENSG00000198752	2990.41	4.45994	1.03039	16.3466	0.000962756	0.0113067	CDC42BPB	ENSG00000198752	2
ENSG00000203907	967.926	10.9461	2.15477	30.8024	9.35522e-07	3.82283e-05	OOEP	ENSG00000203907	2
ENSG00000204442	3012.48	5.54162	1.32043	22.3504	5.51477e-05	0.00117086	FAM155A	ENSG00000204442	2
ENSG00000206177	67408.5	3.35875	0.971048	22.5294	5.06125e-05	0.00108227	HBM	ENSG00000206177	2
ENSG00000211455	5480.81	1.78084	1.14251	12.5881	0.0056177	0.0417635	STK38L	ENSG00000211455	2
ENSG00000212807	247.361	10.683	2.52023	14.6125	0.00217959	0.0206404	OR2A42	ENSG00000212807	2
ENSG00000213204	995.195	9.4293	1.96901	17.6091	0.000529514	0.00712307	NA	ENSG00000213204	2
ENSG00000213214	210.073	10.4924	2.53987	15.0006	0.00181616	0.0179188	ARHGEF35	ENSG00000213214	2
ENSG00000213920	545.254	2.6823	1.91151	27.861	3.88436e-06	0.000131298	MDP1	ENSG00000213920	2
ENSG00000213931	36774.7	12.4022	1.00885	105.482	1.02908e-22	1.36433e-19	HBE1	ENSG00000213931	2
ENSG00000213949	7805.25	2.37114	0.78385	13.1735	0.00427595	0.0344037	ITGA1	ENSG00000213949	2
ENSG00000214827	864.557	12.3892	2.44141	19.64	0.000201547	0.00335874	MTCP1	ENSG00000214827	2
ENSG00000215472	5308.21	12.5151	1.66813	95.4535	1.47524e-20	1.35404e-17	RPL17-C18orf32	ENSG00000215472	2
ENSG00000228049	1199.86	5.02372	1.51458	18.9202	0.000283989	0.00439502	POLR2J2	ENSG00000228049	2
ENSG00000233024	2109.33	12.2188	1.92144	41.9519	4.10758e-09	3.35696e-07	NA	ENSG00000233024	2
ENSG00000237136	355.884	10.6765	2.30499	15.3971	0.00150688	0.0155268	C4orf51	ENSG00000237136	2
ENSG00000238083	1407.16	5.03748	1.10927	14.8081	0.00198817	0.0191599	LRRC37A2	ENSG00000238083	2
ENSG00000239264	1637.87	13.3654	2.08141	35.3556	1.02469e-07	5.48277e-06	TXNDC5	ENSG00000239264	2
ENSG00000239388	1311.56	8.28471	1.80292	19.8517	0.000182188	0.00309668	ASB14	ENSG00000239388	2
ENSG00000239920	64467.6	10.5545	1.02007	69.2721	6.11112e-15	1.91889e-12	NA	ENSG00000239920	2
ENSG00000240972	2895.4	4.75378	0.993553	99.8267	1.69337e-21	1.83685e-18	MIF	ENSG00000240972	2
ENSG00000241404	801.698	12.0891	1.94084	34.32	1.69574e-07	8.68393e-06	EGFL8	ENSG00000241404	2
ENSG00000241489	849.552	12.3834	2.1673	24.9172	1.60682e-05	0.000435741	NA	ENSG00000241489	2
ENSG00000243716	2855.66	6.02729	0.934771	33.4406	2.60011e-07	1.26631e-05	NPIPB5	ENSG00000243716	2
ENSG00000249437	551.077	5.13662	1.4182	14.5727	0.00222076	0.0209306	NAIP	ENSG00000249437	2
ENSG00000249624	636.874	11.7331	2.18579	25.017	1.53146e-05	0.000417201	IFNAR2	ENSG00000249624	2
ENSG00000249751	2692.85	4.18719	1.1439	12.3077	0.00640019	0.0457836	ECSCR	ENSG00000249751	2
ENSG00000250151	3243.99	11.6841	1.84444	74.1225	5.58679e-16	2.56391e-13	ARPC4-TTLL3	ENSG00000250151	2
ENSG00000253159	956.05	10.8521	2.14385	16.9437	0.000725833	0.00906236	PCDHGA12	ENSG00000253159	2
ENSG00000253731	2083.78	7.29173	1.11259	29.2224	2.01096e-06	7.33786e-05	PCDHGA6	ENSG00000253731	2
ENSG00000253767	1899.63	8.94668	1.1182	48.9057	1.36614e-10	1.76473e-08	PCDHGA8	ENSG00000253767	2
ENSG00000253873	1367.14	4.38585	1.05708	17.589	0.000534592	0.00717977	PCDHGA11	ENSG00000253873	2
ENSG00000253910	2118.66	13.6268	1.76728	65.1094	4.75291e-14	1.2889e-11	PCDHGB2	ENSG00000253910	2
ENSG00000254122	1584.8	3.72675	0.835633	18.7715	0.000304808	0.00466535	PCDHGB7	ENSG00000254122	2
ENSG00000254505	455.212	10.6746	2.30518	17.0676	0.00068449	0.00871177	CHMP4A	ENSG00000254505	2
ENSG00000254536	1193.21	6.33688	1.62758	12.4354	0.00603129	0.0439081	NA	ENSG00000254536	2
ENSG00000254553	202.433	8.85385	2.67908	12.5173	0.00580561	0.0425769	NA	ENSG00000254553	2
ENSG00000254732	955.835	5.82852	1.34871	13.5783	0.00353921	0.0299078	NA	ENSG00000254732	2
ENSG00000254788	686.701	11.8307	2.54458	13.7297	0.00329719	0.0282427	CKLF-CMTM1	ENSG00000254788	2
ENSG00000254852	819.865	10.9015	1.91486	37.2472	4.07936e-08	2.47081e-06	NPIPA2	ENSG00000254852	2
ENSG00000254996	3240.56	14.2711	1.86312	56.9552	2.62712e-12	5.49944e-10	ANKHD1-EIF4EBP3	ENSG00000254996	2
ENSG00000256591	596.105	6.79868	2.37221	12.4318	0.0060414	0.0439349	NA	ENSG00000256591	2
ENSG00000256671	377.634	10.7338	2.11815	23.8166	2.72823e-05	0.00065368	LIMS4	ENSG00000256671	2
ENSG00000256977	375.334	10.7117	2.10648	24.2477	2.21756e-05	0.000557051	LIMS3	ENSG00000256977	2
ENSG00000257315	1925.43	13.4928	1.73422	66.1078	2.9065e-14	8.0652e-12	ZBED6	ENSG00000257315	2
ENSG00000257923	9146.19	2.82117	0.92213	18.2089	0.000398307	0.00575375	CUX1	ENSG00000257923	2
ENSG00000257950	458.083	7.99373	2.19292	23.3748	3.37331e-05	0.000775537	P2RX5-TAX1BP3	ENSG00000257950	2
ENSG00000258388	1590.84	8.38211	1.35637	30.117	1.30401e-06	5.16925e-05	PPT2-EGFL8	ENSG00000258388	2
ENSG00000258864	708.413	12.0491	1.90049	38.2657	2.48302e-08	1.63687e-06	NA	ENSG00000258864	2
ENSG00000259024	960.844	12.4627	2.2107	26.2832	8.31994e-06	0.000246949	TVP23C-CDRT4	ENSG00000259024	2
ENSG00000259207	2296.54	5.56728	1.3328	19.2079	0.000247625	0.00398202	ITGB3	ENSG00000259207	2
ENSG00000260007	629.1	8.88677	1.86037	12.6365	0.0054924	0.041088	NA	ENSG00000260007	2
ENSG00000260097	511.946	11.4426	2.19856	17.4184	0.000579654	0.00765091	SPDYE6	ENSG00000260097	2
ENSG00000260342	4081.23	13.332	1.76541	82.3752	9.49425e-18	5.66427e-15	NA	ENSG00000260342	2
ENSG00000261582	338.793	9.87187	2.64614	12.9917	0.0046546	0.0363711	NA	ENSG00000261582	2
ENSG00000261594	251.175	22.7464	2.89916	14.877	0.00192486	0.0186929	TPBGL	ENSG00000261594	2
ENSG00000262209	2071.23	13.5945	1.84182	46.0811	5.45078e-10	5.96685e-08	PCDHGB3	ENSG00000262209	2
ENSG00000262576	2254.96	6.17158	1.41833	16.1515	0.00105568	0.0120887	PCDHGA4	ENSG00000262576	2
ENSG00000263001	5665.44	4.29553	1.2077	16.1102	0.0010765	0.0122461	GTF2I	ENSG00000263001	2
ENSG00000263020	1725.8	11.2516	2.01772	44.6417	1.10256e-09	1.06958e-07	NA	ENSG00000263020	2
ENSG00000264343	1787.61	9.38646	1.90167	27.132	5.524e-06	0.000174834	NOTCH2NLA	ENSG00000264343	2
ENSG00000265590	615.622	7.22362	1.34427	20.1064	0.000161335	0.00279397	CFAP298-TCP10L	ENSG00000265590	2
ENSG00000266028	4711.48	2.02314	0.900654	27.6802	4.23898e-06	0.000139337	SRGAP2	ENSG00000266028	2
ENSG00000267360	590.563	11.5254	1.93049	35.6108	9.05009e-08	4.93085e-06	NA	ENSG00000267360	2
ENSG00000267855	665.703	8.35814	2.16056	21.4223	8.60186e-05	0.00167435	NDUFA7	ENSG00000267855	2
ENSG00000268043	1921.64	5.20911	1.11852	20.8867	0.000111138	0.00205916	NBPF12	ENSG00000268043	2
ENSG00000268350	489.063	8.09767	1.93707	12.976	0.00468877	0.0365424	FAM156A	ENSG00000268350	2
ENSG00000269755	275.406	9.47847	2.56976	14.3921	0.00241726	0.022376	NA	ENSG00000269755	2
ENSG00000270106	1386.43	11.7859	2.2399	21.3631	8.84885e-05	0.00171962	TSNAX-DISC1	ENSG00000270106	2
ENSG00000270647	3374.98	4.14938	1.02425	16.9976	0.000707531	0.00890534	TAF15	ENSG00000270647	2
ENSG00000271383	2202.1	12.662	1.95716	39.5997	1.29538e-08	9.2554e-07	NBPF19	ENSG00000271383	2
ENSG00000271425	1372.03	5.39668	1.18683	21.2979	9.12956e-05	0.00175984	NBPF10	ENSG00000271425	2
ENSG00000273136	2301.57	5.60836	1.10945	25.7861	1.05731e-05	0.000302539	NBPF26	ENSG00000273136	2
ENSG00000273173	696.042	6.63277	1.70345	18.0034	0.000439147	0.00618642	SNURF	ENSG00000273173	2
ENSG00000274322	2746.54	12.7568	1.77118	72.8771	1.03278e-15	4.40112e-13	NA	ENSG00000274322	2
ENSG00000275674	303.86	9.85004	2.17026	23.3754	3.37239e-05	0.000775537	NA	ENSG00000275674	2
ENSG00000276547	1860.44	5.19317	1.16789	17.6922	0.00050905	0.00691011	PCDHGB5	ENSG00000276547	2
ENSG00000279198	2135.95	8.98956	1.4293	26.2288	8.54132e-06	0.000251022	NA	ENSG00000279198	2
ENSG00000279716	286.318	10.9536	2.75522	14.3987	0.00240976	0.022324	NA	ENSG00000279716	2
ENSG00000280571	1230.6	12.3681	2.20291	26.6007	7.13856e-06	0.000217289	NA	ENSG00000280571	2
ENSG00000280987	3567.91	13.6111	1.84659	49.5327	1.00466e-10	1.37788e-08	MATR3	ENSG00000280987	2
ENSG00000281613	925.05	12.3487	1.92456	42.4865	3.16319e-09	2.67682e-07	NA	ENSG00000281613	2
ENSG00000283208	1620.43	6.6938	1.57378	16.5463	0.000876004	0.010505	NA	ENSG00000283208	2
ENSG00000283580	231.436	10.3746	2.55434	12.3805	0.00618712	0.0445163	NA	ENSG00000283580	2
ENSG00000284672	351.851	22.9621	2.73645	12.275	0.00649797	0.0462889	NA	ENSG00000284672	2
ENSG00000284779	371530	21.3175	1.88089	110.805	7.36378e-24	1.46441e-20	INS-IGF2	ENSG00000284779	2
ENSG00000284862	643.439	11.973	2.47085	14.0218	0.00287566	0.0256445	CCDC39	ENSG00000284862	2
ENSG00000285043	2028.21	12.4751	2.00763	29.2694	1.96568e-06	7.28402e-05	LOC112694756	ENSG00000285043	2
ENSG00000285253	484.413	10.7812	2.23418	19.073	0.000264055	0.00417705	ZNF280D	ENSG00000285253	2
ENSG00000285329	571.109	11.5607	2.28477	19.4331	0.000222436	0.00365077	NA	ENSG00000285329	2
ENSG00000285635	587.705	11.5045	2.55681	15.4538	0.00146719	0.0152268	NA	ENSG00000285635	2
ENSG00000285827	1458.99	9.45426	2.18437	26.2475	8.46433e-06	0.000249374	NA	ENSG00000285827	2
ENSG00000004455	1840.98	-5.20827	1.56702	13.3042	0.00402297	0.0329232	AK2	ENSG00000004455	3
ENSG00000004779	1700.45	-6.22885	1.6484	16.1726	0.00104524	0.0120037	NDUFAB1	ENSG00000004779	3
ENSG00000005022	3301.48	-5.50809	1.51807	15.7071	0.00130205	0.0139713	SLC25A5	ENSG00000005022	3
ENSG00000005448	405.618	-6.58256	1.94516	12.2129	0.00668824	0.0472773	WDR54	ENSG00000005448	3
ENSG00000008282	860.685	-4.89145	1.58265	13.2619	0.00410321	0.0333003	SYPL1	ENSG00000008282	3
ENSG00000008988	10911.1	-5.22975	0.998092	33.0254	3.18115e-07	1.5003e-05	RPS20	ENSG00000008988	3
ENSG00000010256	3907.78	-4.09428	1.3441	13.278	0.00407244	0.0331915	UQCRC1	ENSG00000010256	3
ENSG00000010270	1312.58	-4.56333	1.46911	12.7337	0.00524946	0.0396183	STARD3NL	ENSG00000010270	3
ENSG00000013306	2450.34	-3.85677	1.55421	13.0581	0.00451257	0.0355406	SLC25A39	ENSG00000013306	3
ENSG00000023734	2511.21	-5.10005	1.52968	15.4727	0.00145419	0.0151145	STRAP	ENSG00000023734	3
ENSG00000025772	714.165	-3.46891	1.11392	13.3536	0.00393103	0.0324154	TOMM34	ENSG00000025772	3
ENSG00000034510	46657.4	-3.88463	0.659478	45.0347	9.09709e-10	9.0855e-08	TMSB10	ENSG00000034510	3
ENSG00000037897	230.078	-6.31124	1.65868	16.0015	0.0011332	0.0126343	METTL1	ENSG00000037897	3
ENSG00000042753	1942.11	-4.63218	1.30554	17.0945	0.000675799	0.0086242	AP2S1	ENSG00000042753	3
ENSG00000062716	6766.27	-2.43246	0.895607	13.768	0.0032386	0.0278407	VMP1	ENSG00000062716	3
ENSG00000063177	8247.13	-4.58709	1.1136	21.1554	9.7737e-05	0.001857	RPL18	ENSG00000063177	3
ENSG00000067560	6492.05	-2.99485	0.813911	23.4244	3.29385e-05	0.000763149	RHOA	ENSG00000067560	3
ENSG00000070831	11358	-3.97347	1.05988	21.0691	0.000101855	0.0019109	CDC42	ENSG00000070831	3
ENSG00000071082	16158	-4.53433	0.897951	34.0018	1.97941e-07	9.96555e-06	RPL31	ENSG00000071082	3
ENSG00000072506	1195.23	-5.84863	1.55185	16.4612	0.00091198	0.0108168	HSD17B10	ENSG00000072506	3
ENSG00000074800	11476.2	-4.44009	0.947351	29.2429	1.99111e-06	7.31097e-05	ENO1	ENSG00000074800	3
ENSG00000079459	2846.5	-4.88122	1.1433	23.228	3.61967e-05	0.000827392	FDFT1	ENSG00000079459	3
ENSG00000083845	14246.4	-5.19667	0.834413	47.1722	3.19455e-10	3.60568e-08	RPS5	ENSG00000083845	3
ENSG00000084207	14399.4	-6.12916	1.05508	39.1583	1.60668e-08	1.1277e-06	GSTP1	ENSG00000084207	3
ENSG00000085662	1283.8	-6.48184	1.73344	15.8846	0.00119744	0.0131685	AKR1B1	ENSG00000085662	3
ENSG00000089063	1816.86	-5.34591	1.34409	20.7893	0.000116436	0.0021407	TMEM230	ENSG00000089063	3
ENSG00000089157	33733.3	-5.00279	0.901431	39.6682	1.2528e-08	9.00504e-07	RPLP0	ENSG00000089157	3
ENSG00000099617	115.802	-5.42526	1.7045	15.42	0.00149071	0.0153868	EFNA2	ENSG00000099617	3
ENSG00000099795	1855.43	-5.1504	1.26658	20.566	0.000129543	0.00230703	NDUFB7	ENSG00000099795	3
ENSG00000099800	2001.85	-4.70924	1.19602	19.2601	0.00024155	0.00389483	TIMM13	ENSG00000099800	3
ENSG00000099817	1943.86	-5.0319	1.4482	15.1448	0.00169703	0.0169732	POLR2E	ENSG00000099817	3
ENSG00000100116	253.039	-5.04542	1.58085	17.1445	0.000659994	0.0084952	GCAT	ENSG00000100116	3
ENSG00000100138	2777.08	-6.36353	1.60989	18.1876	0.000402357	0.00579122	SNU13	ENSG00000100138	3
ENSG00000100216	1708.17	-5.74812	1.5286	17.1023	0.000673314	0.00861344	TOMM22	ENSG00000100216	3
ENSG00000100316	30746.1	-3.54004	0.689435	37.9807	2.85318e-08	1.86034e-06	RPL3	ENSG00000100316	3
ENSG00000100632	1766.35	-6.45534	1.5269	20.7008	0.000121466	0.00221272	ERH	ENSG00000100632	3
ENSG00000100804	3138.07	-4.55967	1.40713	12.6996	0.00533349	0.0401509	PSMB5	ENSG00000100804	3
ENSG00000100814	941.884	-6.10019	1.81826	13.1268	0.00437032	0.034903	CCNB1IP1	ENSG00000100814	3
ENSG00000101166	1152.84	-5.9623	1.75137	13.937	0.00299212	0.0262708	PRELID3B	ENSG00000101166	3
ENSG00000101182	7807.5	-4.32026	1.17478	16.897	0.000742051	0.0092039	PSMA7	ENSG00000101182	3
ENSG00000101439	888.73	-5.26625	1.64888	13.1495	0.00432418	0.0346283	CST3	ENSG00000101439	3
ENSG00000102144	5002.2	-3.87992	1.1879	14.1311	0.00273204	0.0246586	PGK1	ENSG00000102144	3
ENSG00000102409	1581.03	-4.33912	1.38527	13.0521	0.00452538	0.0356121	BEX4	ENSG00000102409	3
ENSG00000104904	5082.32	-3.7486	0.995451	20.2711	0.000149136	0.00261689	OAZ1	ENSG00000104904	3
ENSG00000105185	2503.88	-4.36188	1.29769	14.1186	0.00274811	0.0247197	PDCD5	ENSG00000105185	3
ENSG00000105640	20204.3	-4.52181	0.70896	49.3009	1.12554e-10	1.50898e-08	RPL18A	ENSG00000105640	3
ENSG00000106355	1319.28	-7.32037	1.59526	21.5487	8.09682e-05	0.00159688	LSM5	ENSG00000106355	3
ENSG00000106400	1443.37	-5.11317	1.4965	16.6132	0.000848725	0.0102604	ZNHIT1	ENSG00000106400	3
ENSG00000106484	6448.65	-3.05374	0.976498	14.5664	0.00222727	0.0209588	MEST	ENSG00000106484	3
ENSG00000106628	1560.01	-6.04168	1.62977	16.9915	0.000709601	0.00892198	POLD2	ENSG00000106628	3
ENSG00000106803	3144.13	-4.72919	1.34771	15.7276	0.00128954	0.0138995	SEC61B	ENSG00000106803	3
ENSG00000107562	8404.67	-1.07069	0.683091	15.3234	0.00156015	0.0159517	CXCL12	ENSG00000107562	3
ENSG00000107872	151.032	-7.49917	1.76962	21.5033	8.27496e-05	0.00162396	FBXL15	ENSG00000107872	3
ENSG00000108528	747.051	-5.21745	1.64333	12.9147	0.00482469	0.0371888	SLC25A11	ENSG00000108528	3
ENSG00000109072	118.736	-5.54069	1.62039	16.9626	0.000719382	0.00900699	VTN	ENSG00000109072	3
ENSG00000109113	1567.99	-5.08794	1.55999	13.2037	0.00421625	0.0339691	RAB34	ENSG00000109113	3
ENSG00000109475	15434.6	-5.97132	1.03805	38.4551	2.26398e-08	1.51226e-06	RPL34	ENSG00000109475	3
ENSG00000110492	18841.2	-3.0497	0.88327	14.525	0.00227101	0.0212056	MDK	ENSG00000110492	3
ENSG00000110700	17172.4	-6.61326	1.11176	41.6969	4.65255e-09	3.70939e-07	RPS13	ENSG00000110700	3
ENSG00000110717	2133.83	-5.2623	1.38554	17.0467	0.000691279	0.0087562	NDUFS8	ENSG00000110717	3
ENSG00000111348	2108.89	-4.81848	1.49261	14.765	0.00202886	0.0195071	ARHGDIB	ENSG00000111348	3
ENSG00000111481	2004.66	-6.91815	1.44151	24.4336	2.02786e-05	0.000524869	COPZ1	ENSG00000111481	3
ENSG00000111640	29697.1	-3.13368	0.65582	28.7303	2.55153e-06	9.00736e-05	GAPDH	ENSG00000111640	3
ENSG00000111669	10755.1	-4.36572	0.88646	29.7046	1.59229e-06	6.10908e-05	TPI1	ENSG00000111669	3
ENSG00000111843	4443.57	-5.87102	1.99822	12.3913	0.00615606	0.0444553	TMEM14C	ENSG00000111843	3
ENSG00000112514	2468.15	-5.90585	1.47	18.4271	0.000359055	0.00530229	CUTA	ENSG00000112514	3
ENSG00000112695	3337.34	-4.61719	1.28379	17.1587	0.000655572	0.00845652	COX7A2	ENSG00000112695	3
ENSG00000113048	837.235	-4.13423	1.29394	12.2584	0.00654851	0.0465932	MRPS27	ENSG00000113048	3
ENSG00000113328	1206.01	-6.08883	1.90543	12.6106	0.00555897	0.0414125	CCNG1	ENSG00000113328	3
ENSG00000113387	4284.07	-3.84944	1.26043	12.0736	0.00713523	0.0494698	SUB1	ENSG00000113387	3
ENSG00000114391	13761.3	-4.00127	0.764923	35.4706	9.68939e-08	5.25517e-06	RPL24	ENSG00000114391	3
ENSG00000114902	2009.28	-3.35391	1.00653	13.9645	0.00295384	0.0260497	SPCS1	ENSG00000114902	3
ENSG00000115128	2001.8	-5.21593	1.29433	20.3688	0.000142338	0.00251239	SF3B6	ENSG00000115128	3
ENSG00000115204	1052.71	-5.36479	1.6597	13.0688	0.00449007	0.0354702	MPV17	ENSG00000115204	3
ENSG00000115268	15241.9	-4.86708	0.751012	56.3066	3.61333e-12	7.18571e-10	RPS15	ENSG00000115268	3
ENSG00000116030	3369.02	-5.71779	1.49094	16.8124	0.000772373	0.00947169	SUMO1	ENSG00000116030	3
ENSG00000116288	3945.24	-4.71546	1.47524	12.6518	0.00545335	0.0408727	PARK7	ENSG00000116288	3
ENSG00000116521	813.753	-5.29569	1.66574	12.1595	0.00685617	0.0480504	SCAMP3	ENSG00000116521	3
ENSG00000116586	923.695	-6.8589	1.89308	14.3388	0.00247841	0.0228006	LAMTOR2	ENSG00000116586	3
ENSG00000117318	17263.1	-4.50474	0.782761	44.1094	1.43054e-09	1.31302e-07	ID3	ENSG00000117318	3
ENSG00000117410	1388.21	-5.61798	1.80347	12.7214	0.00527957	0.0397952	ATP6V0B	ENSG00000117410	3
ENSG00000117450	3495.8	-6.07069	1.48051	19.4677	0.000218795	0.00359595	PRDX1	ENSG00000117450	3
ENSG00000117592	4410.68	-5.23486	1.26995	21.5181	8.21617e-05	0.00161508	PRDX6	ENSG00000117592	3
ENSG00000117906	1567.16	-4.09282	1.43835	12.2483	0.00657916	0.0467555	RCN2	ENSG00000117906	3
ENSG00000118181	17910.1	-6.50266	1.1217	36.2566	6.6088e-08	3.77303e-06	RPS25	ENSG00000118181	3
ENSG00000118495	2960.85	-2.82133	0.826326	18.603	0.000330247	0.00496286	PLAGL1	ENSG00000118495	3
ENSG00000119013	1568.42	-5.14968	1.58524	13.3989	0.00384876	0.0317809	NDUFB3	ENSG00000119013	3
ENSG00000119640	389.559	-6.6125	1.91597	13.2813	0.00406617	0.0331915	ACYP1	ENSG00000119640	3
ENSG00000120437	1335.72	-5.6586	1.50974	15.8699	0.00120579	0.0131995	ACAT2	ENSG00000120437	3
ENSG00000120509	759.16	-6.60671	1.69301	16.7857	0.000782197	0.00956268	PDZD11	ENSG00000120509	3
ENSG00000120533	1570.6	-4.76917	1.45804	12.8211	0.00503984	0.038366	ENY2	ENSG00000120533	3
ENSG00000120699	859.865	-6.46188	1.68433	16.0345	0.00111566	0.0124761	EXOSC8	ENSG00000120699	3
ENSG00000120837	586.531	-4.30729	1.35493	13.0426	0.00454542	0.035705	NFYB	ENSG00000120837	3
ENSG00000122565	5751.42	-5.85663	1.32201	22.6627	4.74773e-05	0.00103452	CBX3	ENSG00000122565	3
ENSG00000122873	314.913	-6.87193	2.0112	12.5625	0.00568504	0.0419772	CISD1	ENSG00000122873	3
ENSG00000122952	1136.22	-5.83783	1.54296	17.9701	0.000446142	0.00623345	ZWINT	ENSG00000122952	3
ENSG00000123131	1726.89	-5.66906	1.53784	15.629	0.00135087	0.0142895	PRDX4	ENSG00000123131	3
ENSG00000123349	5488.53	-6.38871	1.10013	37.2268	4.12009e-08	2.48287e-06	PFDN5	ENSG00000123349	3
ENSG00000123545	500.163	-7.9652	1.97669	16.9052	0.000739195	0.00918426	NDUFAF4	ENSG00000123545	3
ENSG00000123562	2819.28	-3.76643	0.944748	19.8034	0.000186437	0.00315989	MORF4L2	ENSG00000123562	3
ENSG00000124172	6754.52	-3.68211	1.0285	18.2712	0.000386676	0.0056542	ATP5F1E	ENSG00000124172	3
ENSG00000124193	5032.29	-4.23429	1.18228	16.0264	0.00111993	0.0125029	SRSF6	ENSG00000124193	3
ENSG00000124216	171.74	-5.31872	1.52334	16.2462	0.00100949	0.0117515	SNAI1	ENSG00000124216	3
ENSG00000125356	1718.07	-5.63318	1.48727	18.2209	0.000396031	0.00575287	NDUFA1	ENSG00000125356	3
ENSG00000125611	428.416	-9.11358	1.72245	26.0051	9.51415e-06	0.000274874	CHCHD5	ENSG00000125611	3
ENSG00000125652	1349.74	-4.57706	1.31801	15.8988	0.00118949	0.0131176	ALKBH7	ENSG00000125652	3
ENSG00000125835	2749.62	-3.59102	0.99589	16.6278	0.000842882	0.0102001	SNRPB	ENSG00000125835	3
ENSG00000125995	2700.39	-5.28171	1.09898	29.6941	1.60044e-06	6.12067e-05	ROMO1	ENSG00000125995	3
ENSG00000126267	3528.31	-5.06529	1.1482	25.1887	1.40992e-05	0.00038763	COX6B1	ENSG00000126267	3
ENSG00000126698	2343.14	-3.43041	0.903618	20.829	0.000114246	0.00210693	DNAJC8	ENSG00000126698	3
ENSG00000128185	888.019	-5.83883	1.72282	13.8471	0.00312087	0.0270566	DGCR6L	ENSG00000128185	3
ENSG00000128626	469.465	-7.52568	1.67323	21.9499	6.6815e-05	0.00137455	MRPS12	ENSG00000128626	3
ENSG00000128699	1075.07	-5.4553	1.54123	15.2739	0.00159694	0.0162167	ORMDL1	ENSG00000128699	3
ENSG00000128951	1529.33	-5.69515	1.60922	14.6415	0.00215014	0.0204263	DUT	ENSG00000128951	3
ENSG00000129255	778.439	-5.00124	1.44847	16.1394	0.00106176	0.012135	MPDU1	ENSG00000129255	3
ENSG00000130005	386.502	-6.92151	1.60353	19.7336	0.000192746	0.00325757	GAMT	ENSG00000130005	3
ENSG00000130165	594.937	-5.74335	1.50983	16.6984	0.00081518	0.00989494	ELOF1	ENSG00000130165	3
ENSG00000130255	10237.9	-4.80965	0.877807	37.1014	4.37963e-08	2.62602e-06	RPL36	ENSG00000130255	3
ENSG00000130312	577.072	-5.14732	1.35339	17.4237	0.0005782	0.00764414	MRPL34	ENSG00000130312	3
ENSG00000130332	1878.83	-5.07943	1.43217	15.2574	0.00160942	0.0163296	LSM7	ENSG00000130332	3
ENSG00000130520	2910.69	-4.33322	1.37173	13.2654	0.00409637	0.0332956	LSM4	ENSG00000130520	3
ENSG00000130731	944.822	-6.53382	1.79523	15.432	0.00148235	0.0153404	METTL26	ENSG00000130731	3
ENSG00000131469	11212.1	-3.56964	0.844086	22.9026	4.23152e-05	0.000940233	RPL27	ENSG00000131469	3
ENSG00000132341	11998.8	-4.00962	1.18402	13.762	0.00324765	0.0278985	RAN	ENSG00000132341	3
ENSG00000132507	3735.68	-3.80963	1.12941	17.3025	0.000612389	0.0079684	EIF5A	ENSG00000132507	3
ENSG00000134333	6165.69	-4.5593	1.40534	12.6244	0.00552348	0.0412217	LDHA	ENSG00000134333	3
ENSG00000135390	7329.51	-7.2609	1.16464	41.6922	4.66317e-09	3.70939e-07	ATP5MC2	ENSG00000135390	3
ENSG00000135404	3179.55	-4.10562	1.31916	13.0347	0.00456225	0.0358037	CD63	ENSG00000135404	3
ENSG00000135446	1945.4	-3.69464	1.20432	12.1235	0.00697199	0.0486103	CDK4	ENSG00000135446	3
ENSG00000135486	29303.3	-2.99957	0.768019	23.8424	2.69458e-05	0.000648221	HNRNPA1	ENSG00000135486	3
ENSG00000135617	230.85	-7.21777	1.98066	14.2667	0.00256373	0.023441	PRADC1	ENSG00000135617	3
ENSG00000135624	2738.34	-3.2308	0.973961	16.8136	0.000771934	0.00947169	CCT7	ENSG00000135624	3
ENSG00000136270	564.756	-5.37748	1.61271	14.5007	0.00229708	0.0214298	TBRG4	ENSG00000136270	3
ENSG00000136518	1120.22	-5.05246	1.46663	14.2226	0.00261729	0.0238393	ACTL6A	ENSG00000136518	3
ENSG00000136710	337.308	-5.24087	1.54928	13.5787	0.00353857	0.0299078	CCDC115	ENSG00000136710	3
ENSG00000136810	3101.07	-6.50624	1.43196	23.5292	3.13219e-05	0.000732809	TXN	ENSG00000136810	3
ENSG00000136942	14106.4	-3.51693	0.831303	24.9487	1.58266e-05	0.000430165	RPL35	ENSG00000136942	3
ENSG00000137154	46455.9	-3.84704	0.784063	33.7528	2.23413e-07	1.11074e-05	RPS6	ENSG00000137154	3
ENSG00000137575	3639.92	-2.98687	0.996138	13.8043	0.00318405	0.0275078	SDCBP	ENSG00000137575	3
ENSG00000137720	199.577	-6.37818	1.84536	13.0807	0.00446525	0.0354016	C11orf1	ENSG00000137720	3
ENSG00000137818	35042.1	-4.73976	0.798666	46.5772	4.27513e-10	4.76737e-08	RPLP1	ENSG00000137818	3
ENSG00000138029	1315.78	-4.36252	1.37609	15.2151	0.00164174	0.0165772	HADHB	ENSG00000138029	3
ENSG00000138085	1344.4	-5.88979	1.62356	15.6258	0.00135291	0.0142984	ATRAID	ENSG00000138085	3
ENSG00000138326	18341.2	-3.07174	0.955921	16.3262	0.000972083	0.0113938	RPS24	ENSG00000138326	3
ENSG00000138363	867.5	-3.6659	1.19469	13.905	0.00303737	0.0265566	ATIC	ENSG00000138363	3
ENSG00000140307	1324.23	-6.58785	1.81279	14.3467	0.00246933	0.0227346	GTF2A2	ENSG00000140307	3
ENSG00000141030	1018.5	-4.3555	1.40598	13.3222	0.0039891	0.0327103	COPS3	ENSG00000141030	3
ENSG00000141552	3048.03	-7.69937	1.22983	40.0849	1.02226e-08	7.54735e-07	ANAPC11	ENSG00000141552	3
ENSG00000142089	9110.8	-5.95401	1.24188	30.0501	1.34697e-06	5.30431e-05	IFITM3	ENSG00000142089	3
ENSG00000142541	38315.4	-3.31594	0.783326	28.3299	3.09668e-06	0.0001071	RPL13A	ENSG00000142541	3
ENSG00000142546	806.08	-4.1295	1.19053	15.376	0.00152192	0.0156683	NOSIP	ENSG00000142546	3
ENSG00000142676	18768.7	-5.03578	0.916401	41.163	6.0387e-09	4.7094e-07	RPL11	ENSG00000142676	3
ENSG00000142867	637.129	-5.12666	1.61673	15.0937	0.0017383	0.0172989	BCL10	ENSG00000142867	3
ENSG00000142937	24627.4	-4.81718	0.798585	48.87	1.39025e-10	1.76473e-08	RPS8	ENSG00000142937	3
ENSG00000143222	1291.05	-6.63333	1.69809	16.4141	0.000932514	0.0110057	UFC1	ENSG00000143222	3
ENSG00000143315	323.393	-4.22986	1.31727	12.9817	0.00467635	0.0364933	PIGM	ENSG00000143315	3
ENSG00000143612	1736.4	-5.02021	1.42071	16.177	0.00104304	0.0119899	C1orf43	ENSG00000143612	3
ENSG00000143742	4989.36	-6.25217	1.39048	22.2715	5.72722e-05	0.00120951	SRP9	ENSG00000143742	3
ENSG00000143947	20572.8	-5.36261	1.07274	32.7645	3.61093e-07	1.66354e-05	RPS27A	ENSG00000143947	3
ENSG00000144034	979.871	-6.06087	1.74378	14.0052	0.00289808	0.0257674	TPRKB	ENSG00000144034	3
ENSG00000144381	5329	-3.23985	0.874274	17.3619	0.000595374	0.00781518	HSPD1	ENSG00000144381	3
ENSG00000144580	2834.02	-5.49927	1.3304	20.8174	0.000114879	0.00211534	CNOT9	ENSG00000144580	3
ENSG00000144713	21377.9	-5.1574	1.21848	24.552	1.91555e-05	0.000503443	RPL32	ENSG00000144713	3
ENSG00000145425	23336.8	-4.07717	0.67616	45.1731	8.50113e-10	8.69332e-08	RPS3A	ENSG00000145425	3
ENSG00000145741	9629.63	-6.0593	1.17426	29.8141	1.51005e-06	5.86902e-05	BTF3	ENSG00000145741	3
ENSG00000147403	27648.4	-4.51571	0.779211	43.715	1.73493e-09	1.55648e-07	RPL10	ENSG00000147403	3
ENSG00000147604	30418.5	-6.14544	1.58625	16.5205	0.000886763	0.0105914	RPL7	ENSG00000147604	3
ENSG00000147669	1144	-6.71554	1.88914	13.8476	0.00312009	0.0270566	POLR2K	ENSG00000147669	3
ENSG00000148303	16140.5	-4.36102	0.905442	31.8475	5.63551e-07	2.46311e-05	RPL7A	ENSG00000148303	3
ENSG00000148688	629.511	-5.53348	1.70699	12.4293	0.00604827	0.0439512	RPP30	ENSG00000148688	3
ENSG00000149273	25919.8	-4.08979	0.907388	28.5602	2.77036e-06	9.69381e-05	RPS3	ENSG00000149273	3
ENSG00000149806	7878.27	-2.66658	0.885474	12.5229	0.0057907	0.0425198	FAU	ENSG00000149806	3
ENSG00000152234	5307.53	-5.37633	1.14192	27.0403	5.77392e-06	0.000180825	ATP5F1A	ENSG00000152234	3
ENSG00000152240	972.486	-7.1345	1.94855	13.8956	0.00305071	0.0266284	HAUS1	ENSG00000152240	3
ENSG00000154473	1631.79	-6.00441	1.73123	13.3578	0.00392336	0.0323745	BUB3	ENSG00000154473	3
ENSG00000155463	1441.15	-4.77237	1.39698	15.5852	0.00137911	0.0145495	OXA1L	ENSG00000155463	3
ENSG00000156384	140.73	-6.7287	1.51244	21.5492	8.09498e-05	0.00159688	SFR1	ENSG00000156384	3
ENSG00000156482	8059.85	-5.44762	1.71207	12.2172	0.00667509	0.0472566	RPL30	ENSG00000156482	3
ENSG00000156508	77479.9	-2.54302	0.662488	20.1875	0.000155214	0.00270367	EEF1A1	ENSG00000156508	3
ENSG00000156587	854.611	-6.5961	1.5758	18.6586	0.000321629	0.00487015	UBE2L6	ENSG00000156587	3
ENSG00000156735	852.483	-3.80043	1.28285	12.5881	0.00561759	0.0417635	BAG4	ENSG00000156735	3
ENSG00000160213	1115.88	-6.03566	1.64509	15.7567	0.00127192	0.013722	CSTB	ENSG00000160213	3
ENSG00000161016	19594	-4.79857	0.753471	48.4738	1.68827e-10	2.09838e-08	RPL8	ENSG00000161016	3
ENSG00000162076	407.304	-5.89443	1.68209	14.1108	0.00275821	0.0247451	FLYWCH2	ENSG00000162076	3
ENSG00000162244	12243.7	-5.15996	1.07639	29.7457	1.56092e-06	6.02748e-05	RPL29	ENSG00000162244	3
ENSG00000162595	89.259	-6.91579	1.87433	16.5222	0.000886043	0.0105914	DIRAS3	ENSG00000162595	3
ENSG00000163382	2172.48	-4.76429	1.47394	14.1581	0.00269762	0.0244034	NAXE	ENSG00000163382	3
ENSG00000163479	3315.83	-4.45471	1.20041	16.767	0.000789163	0.00961828	SSR2	ENSG00000163479	3
ENSG00000163682	13697.2	-5.96847	0.956635	44.7291	1.05641e-09	1.0332e-07	RPL9	ENSG00000163682	3
ENSG00000164109	1389.49	-7.53355	1.78013	18.2168	0.000396799	0.00575287	MAD2L1	ENSG00000164109	3
ENSG00000164587	27210.4	-5.94807	0.879639	52.8232	1.99956e-11	3.36039e-09	RPS14	ENSG00000164587	3
ENSG00000164924	9555.61	-2.47021	0.715874	19.3665	0.00022961	0.00375817	YWHAZ	ENSG00000164924	3
ENSG00000164967	202.782	-7.26263	1.93812	15.7031	0.00130451	0.0139851	RPP25L	ENSG00000164967	3
ENSG00000165629	3580.47	-4.66469	1.40592	14.3676	0.0024452	0.0225582	ATP5F1C	ENSG00000165629	3
ENSG00000165672	5523.92	-8.29782	2.228	13.5864	0.00352576	0.0298576	PRDX3	ENSG00000165672	3
ENSG00000165792	688.695	-4.11723	1.41198	12.3226	0.00635604	0.0454951	METTL17	ENSG00000165792	3
ENSG00000166441	13661.9	-4.63378	0.768606	43.5109	1.91698e-09	1.70697e-07	RPL27A	ENSG00000166441	3
ENSG00000167515	763.532	-6.40096	1.61293	17.3587	0.000596278	0.00781845	TRAPPC2L	ENSG00000167515	3
ENSG00000167526	27241.2	-5.28654	1.08692	31.1429	7.93134e-07	3.31282e-05	RPL13	ENSG00000167526	3
ENSG00000167552	18038.1	-2.9255	0.731326	23.4527	3.24948e-05	0.000755806	TUBA1A	ENSG00000167552	3
ENSG00000167815	11813.1	-4.11033	0.873213	33.6607	2.33636e-07	1.15674e-05	PRDX2	ENSG00000167815	3
ENSG00000167874	585.972	-5.62857	1.53582	15.6336	0.00134795	0.0142795	TMEM88	ENSG00000167874	3
ENSG00000168002	1610.47	-5.81324	1.49275	17.4541	0.000569922	0.00758117	POLR2G	ENSG00000168002	3
ENSG00000168028	15960.6	-4.21455	0.700157	51.186	4.46535e-11	6.83084e-09	RPSA	ENSG00000168028	3
ENSG00000168374	3616.52	-4.70124	1.33073	15.2255	0.00163373	0.0165227	ARF4	ENSG00000168374	3
ENSG00000168393	932.145	-4.6563	1.40044	14.3084	0.00251401	0.0230393	DTYMK	ENSG00000168393	3
ENSG00000168591	473.702	-4.77039	1.61242	13.0652	0.00449769	0.0354702	TMUB2	ENSG00000168591	3
ENSG00000168899	1457.88	-5.3245	1.51886	16.6821	0.000821515	0.00995159	VAMP5	ENSG00000168899	3
ENSG00000169100	8541.93	-4.02444	0.802885	32.7325	3.66741e-07	1.67163e-05	SLC25A6	ENSG00000169100	3
ENSG00000169567	3845.73	-7.04196	1.49687	23.3085	3.48241e-05	0.000797546	HINT1	ENSG00000169567	3
ENSG00000169689	1160.85	-4.19029	1.10892	17.3967	0.000585629	0.00770421	CENPX	ENSG00000169689	3
ENSG00000169714	6519.16	-4.7263	1.2305	18.1478	0.000410024	0.00588737	CNBP	ENSG00000169714	3
ENSG00000169964	186.012	-6.20939	1.86108	12.3519	0.00626984	0.044932	TMEM42	ENSG00000169964	3
ENSG00000170889	14562.4	-6.22503	1.17305	33.5864	2.42223e-07	1.1927e-05	RPS9	ENSG00000170889	3
ENSG00000170906	2723.46	-5.60234	1.12941	32.7491	3.63809e-07	1.6696e-05	NDUFA3	ENSG00000170906	3
ENSG00000171159	1272.65	-4.77876	1.25908	17.8495	0.000472438	0.00650939	BBLN	ENSG00000171159	3
ENSG00000171848	1973.08	-5.15168	1.65181	13.3275	0.0039794	0.0327013	RRM2	ENSG00000171848	3
ENSG00000171858	7217.25	-6.13512	1.03165	44.0402	1.47983e-09	1.33768e-07	RPS21	ENSG00000171858	3
ENSG00000171863	14333.6	-5.03649	0.856995	47.1667	3.20317e-10	3.60568e-08	RPS7	ENSG00000171863	3
ENSG00000172209	115.625	-8.29189	2.42286	13.9045	0.00303803	0.0265566	GPR22	ENSG00000172209	3
ENSG00000172428	1002.46	-5.82859	1.66609	13.9906	0.00291797	0.0258864	COPS9	ENSG00000172428	3
ENSG00000172757	12945.9	-3.15124	0.774348	23.651	2.95415e-05	0.000703572	CFL1	ENSG00000172757	3
ENSG00000173207	1616.08	-8.42588	1.50962	29.4415	1.8086e-06	6.77248e-05	CKS1B	ENSG00000173207	3
ENSG00000173660	3203.71	-4.95619	1.33779	16.8839	0.000746691	0.00925183	UQCRH	ENSG00000173660	3
ENSG00000173915	2271.52	-5.02391	1.52648	13.4088	0.00383096	0.0317217	ATP5MK	ENSG00000173915	3
ENSG00000174109	323.116	-9.94715	1.65628	33.1938	2.93129e-07	1.40467e-05	C16orf91	ENSG00000174109	3
ENSG00000174173	350.994	-5.54885	1.72338	12.2089	0.00670091	0.0473127	TRMT10C	ENSG00000174173	3
ENSG00000174748	27652.7	-5.35558	0.852488	49.22	1.1711e-10	1.55262e-08	RPL15	ENSG00000174748	3
ENSG00000175906	103.328	-7.65315	2.26241	15.1558	0.00168825	0.0169137	ARL4D	ENSG00000175906	3
ENSG00000177556	1206.53	-5.5739	1.67623	13.2932	0.00404368	0.03307	ATOX1	ENSG00000177556	3
ENSG00000177683	672.905	-5.07671	1.60791	12.2699	0.00651358	0.0463723	THAP5	ENSG00000177683	3
ENSG00000177889	2238.86	-5.00583	1.48513	13.2537	0.00411886	0.0333874	UBE2N	ENSG00000177889	3
ENSG00000177917	804.664	-5.95657	1.71725	13.972	0.00294346	0.0259966	ARL6IP6	ENSG00000177917	3
ENSG00000177954	13678.3	-4.41876	0.876826	31.2231	7.62898e-07	3.21657e-05	RPS27	ENSG00000177954	3
ENSG00000178057	895.17	-6.31583	1.38004	23.5819	3.05381e-05	0.000720121	NDUFAF3	ENSG00000178057	3
ENSG00000178307	870.655	-5.50286	1.6286	13.2785	0.00407149	0.0331915	TMEM11	ENSG00000178307	3
ENSG00000178741	1507.54	-5.10718	1.3745	16.49	0.00089966	0.0107026	COX5A	ENSG00000178741	3
ENSG00000178980	5328.42	-3.9475	1.14777	18.5403	0.00034025	0.005086	SELENOW	ENSG00000178980	3
ENSG00000178982	3877.12	-4.5226	1.28455	15.6408	0.00134339	0.0142795	EIF3K	ENSG00000178982	3
ENSG00000178999	879.611	-6.11058	1.4788	20.0019	0.000169591	0.00291159	AURKB	ENSG00000178999	3
ENSG00000179085	307.951	-8.16218	1.59394	26.7437	6.66256e-06	0.000204364	DPM3	ENSG00000179085	3
ENSG00000179091	1866.72	-7.03527	1.64257	19.7262	0.000193429	0.00325988	CYC1	ENSG00000179091	3
ENSG00000180185	461.901	-5.10769	1.48674	14.6164	0.00217566	0.0206359	FAHD1	ENSG00000180185	3
ENSG00000180817	1743.36	-4.98476	1.26014	20.9684	0.00010688	0.00199265	PPA1	ENSG00000180817	3
ENSG00000180964	1383.07	-4.69982	1.49405	12.8162	0.00505138	0.038366	TCEAL8	ENSG00000180964	3
ENSG00000181218	461.074	-7.28388	1.61223	21.6938	7.55366e-05	0.0015199	H2AW	ENSG00000181218	3
ENSG00000182899	15965.7	-6.00831	1.05232	39.4912	1.36579e-08	9.64294e-07	RPL35A	ENSG00000182899	3
ENSG00000183648	1542.95	-5.50384	1.56232	17.6207	0.00052662	0.00710094	NDUFB1	ENSG00000183648	3
ENSG00000184076	1877.9	-5.75304	1.51358	18.2185	0.000396492	0.00575287	UQCR10	ENSG00000184076	3
ENSG00000184515	117.395	-5.75114	2.027	12.527	0.00577949	0.0424636	BEX5	ENSG00000184515	3
ENSG00000184924	323.218	-6.23954	1.88149	12.3005	0.00642149	0.045881	PTRHD1	ENSG00000184924	3
ENSG00000184990	2152.38	-7.33584	1.60417	21.823	7.10033e-05	0.00143595	SIVA1	ENSG00000184990	3
ENSG00000185088	1520.25	-4.81409	1.29935	18.0373	0.000432135	0.00610928	RPS27L	ENSG00000185088	3
ENSG00000185787	7127.71	-2.6464	0.798676	16.2268	0.00101878	0.011825	MORF4L1	ENSG00000185787	3
ENSG00000187778	808.368	-5.47944	1.54643	15.7939	0.00124984	0.0135645	MCRS1	ENSG00000187778	3
ENSG00000188243	2636.43	-4.3683	1.31158	14.096	0.00277733	0.0248792	COMMD6	ENSG00000188243	3
ENSG00000188612	7742.95	-6.14726	1.30975	24.3868	2.07399e-05	0.000533338	SUMO2	ENSG00000188612	3
ENSG00000188846	13455.3	-3.38906	0.792037	27.0173	5.83845e-06	0.000182368	RPL14	ENSG00000188846	3
ENSG00000189043	7775.36	-6.42889	0.927241	54.1655	1.0345e-11	1.84233e-09	NDUFA4	ENSG00000189043	3
ENSG00000189241	1510.15	-6.52459	1.69169	16.8396	0.00076249	0.0093988	TSPYL1	ENSG00000189241	3
ENSG00000189266	1267.87	-4.30899	1.28437	14.8376	0.00196079	0.0189904	PNRC2	ENSG00000189266	3
ENSG00000196072	503.654	-6.6784	1.83664	14.4579	0.00234374	0.021814	BLOC1S2	ENSG00000196072	3
ENSG00000196262	24852.4	-4.46448	0.860509	34.0755	1.9098e-07	9.69693e-06	PPIA	ENSG00000196262	3
ENSG00000196419	5267.14	-2.9273	0.842869	15.7613	0.00126919	0.013705	XRCC6	ENSG00000196419	3
ENSG00000197045	760.941	-7.21103	1.88307	15.8263	0.00123084	0.0134122	GMFB	ENSG00000197045	3
ENSG00000197061	6608.51	-10.0033	1.96875	22.7012	4.66075e-05	0.00101854	H4C3	ENSG00000197061	3
ENSG00000197728	5788.79	-4.51008	1.25366	17.6317	0.000523876	0.00709086	RPS26	ENSG00000197728	3
ENSG00000197958	12576.5	-4.13232	0.881719	32.7229	3.68454e-07	1.67163e-05	RPL12	ENSG00000197958	3
ENSG00000198034	31095	-4.8552	0.681964	71.128	2.44735e-15	8.34335e-13	RPS4X	ENSG00000198034	3
ENSG00000198258	3822.67	-6.17131	1.40968	23.4122	3.31316e-05	0.000766137	UBL5	ENSG00000198258	3
ENSG00000198712	30398.4	-2.76218	0.758304	17.125	0.000666122	0.00855562	COX2	ENSG00000198712	3
ENSG00000198755	21704.6	-5.44637	0.903056	46.493	4.45509e-10	4.92205e-08	RPL10A	ENSG00000198755	3
ENSG00000198918	9380.99	-6.46467	1.59595	19.2631	0.000241203	0.00389449	RPL39	ENSG00000198918	3
ENSG00000198931	2061.49	-6.85279	1.59152	20.9062	0.000110103	0.00204316	APRT	ENSG00000198931	3
ENSG00000204386	444.958	-6.16938	1.60266	17.293	0.000615136	0.00799543	NEU1	ENSG00000204386	3
ENSG00000204472	469.088	-6.34481	1.82775	15.1581	0.00168642	0.0169096	AIF1	ENSG00000204472	3
ENSG00000204628	24890	-4.21011	0.733277	42.3326	3.41019e-09	2.82572e-07	RACK1	ENSG00000204628	3
ENSG00000204899	494.793	-5.8771	1.72892	14.0348	0.00285812	0.0255072	MZT1	ENSG00000204899	3
ENSG00000205138	283.684	-6.43398	1.91033	13.9684	0.00294851	0.0260219	SDHAF1	ENSG00000205138	3
ENSG00000205358	919.54	-2.67	1.6156	13.5057	0.00366133	0.0306791	MT1H	ENSG00000205358	3
ENSG00000205581	7039.94	-3.73192	0.737366	31.3151	7.29602e-07	3.12029e-05	HMGN1	ENSG00000205581	3
ENSG00000214706	383.524	-4.58415	1.5439	12.117	0.00699305	0.0487105	IFRD2	ENSG00000214706	3
ENSG00000215021	2284.1	-3.36299	1.01884	17.8866	0.000464191	0.0064329	PHB2	ENSG00000215021	3
ENSG00000215845	295.418	-8.30725	1.9194	18.8195	0.00029793	0.00458964	TSTD1	ENSG00000215845	3
ENSG00000221821	129.144	-9.11511	1.92765	22.0818	6.27254e-05	0.00131768	C6orf226	ENSG00000221821	3
ENSG00000221983	9055.29	-4.943	0.839773	45.2889	8.03283e-10	8.33458e-08	UBA52	ENSG00000221983	3
ENSG00000225973	75.9583	-7.88078	2.3261	13.0884	0.00444923	0.0353002	PIGBOS1	ENSG00000225973	3
ENSG00000228474	4151.96	-4.92012	1.25839	20.2513	0.000150555	0.00263792	OST4	ENSG00000228474	3
ENSG00000230989	4238.18	-4.58174	1.19539	19.1667	0.000252535	0.00403481	HSBP1	ENSG00000230989	3
ENSG00000231500	21561	-4.94141	0.844151	41.5396	5.02415e-09	3.97008e-07	RPS18	ENSG00000231500	3
ENSG00000233276	1278.91	-5.15719	1.49931	15.8746	0.00120315	0.0131936	GPX1	ENSG00000233276	3
ENSG00000239672	1115.03	-5.42872	1.59958	13.2161	0.00419174	0.0338402	NME1	ENSG00000239672	3
ENSG00000243364	304.419	-6.39264	1.75242	14.5895	0.00220326	0.0208243	EFNA4	ENSG00000243364	3
ENSG00000254858	245.173	-7.53664	1.48374	28.2771	3.1767e-06	0.000108921	MPV17L2	ENSG00000254858	3
ENSG00000254999	5760.7	-5.07023	1.27965	20.674	0.000123032	0.00222812	BRK1	ENSG00000254999	3
ENSG00000256060	149.388	-7.69994	1.91743	17.7698	0.000490636	0.00671361	TRAPPC2B	ENSG00000256060	3
ENSG00000266472	2001.66	-5.88167	1.29727	23.5143	3.15461e-05	0.000736612	MRPS21	ENSG00000266472	3
ENSG00000272047	779.819	-5.73163	1.52948	16.9462	0.000724989	0.00906236	GTF2H5	ENSG00000272047	3
ENSG00000272398	6846.76	-5.60517	1.82765	12.9159	0.00482209	0.0371888	CD24	ENSG00000272398	3
ENSG00000279088	257.677	-6.87544	2.01251	12.7459	0.00521961	0.0394429	NA	ENSG00000279088	3
ENSG00000004399	6395.51	3.65028	0.789821	34.5382	1.52507e-07	7.87755e-06	PLXND1	ENSG00000004399	4
ENSG00000011485	2006.85	1.86778	1.25283	12.8414	0.00499248	0.0381449	PPP5C	ENSG00000011485	4
ENSG00000037280	2747.37	3.97374	1.10886	21.5532	8.07956e-05	0.00159688	FLT4	ENSG00000037280	4
ENSG00000038219	3734.14	2.72147	1.02116	18.9431	0.000280904	0.00435857	BOD1L1	ENSG00000038219	4
ENSG00000047410	5621.13	2.42108	0.961682	17.1017	0.000673511	0.00861344	TPR	ENSG00000047410	4
ENSG00000061936	2429.38	2.47279	1.04818	15.8345	0.00122613	0.0133731	SFSWAP	ENSG00000061936	4
ENSG00000065000	2424.86	2.14957	0.883124	19.707	0.000195207	0.00328148	AP3D1	ENSG00000065000	4
ENSG00000065054	1975.27	5.78786	1.15538	31.8049	5.75326e-07	2.5054e-05	SLC9A3R2	ENSG00000065054	4
ENSG00000065978	7695.45	2.10386	0.878172	15.4429	0.00147476	0.0152883	YBX1	ENSG00000065978	4
ENSG00000067900	3171.62	2.55479	0.86067	17.0345	0.000695277	0.00878818	ROCK1	ENSG00000067900	4
ENSG00000070047	852.648	3.54486	1.24605	14.2154	0.00262612	0.0239015	PHRF1	ENSG00000070047	4
ENSG00000072501	3243.4	2.10945	0.964432	15.51	0.00142885	0.0149553	SMC1A	ENSG00000072501	4
ENSG00000076108	1919.75	1.96351	1.00562	14.0072	0.00289535	0.0257674	BAZ2A	ENSG00000076108	4
ENSG00000076201	1263.04	3.41174	1.33984	13.0324	0.00456699	0.0358037	PTPN23	ENSG00000076201	4
ENSG00000077150	767.043	4.96283	1.98382	12.2394	0.00660652	0.0468662	NFKB2	ENSG00000077150	4
ENSG00000079432	841.23	3.89142	1.43535	14.1077	0.00276217	0.024762	CIC	ENSG00000079432	4
ENSG00000082641	2333.87	3.84672	1.12778	17.9973	0.000440416	0.00618983	NFE2L1	ENSG00000082641	4
ENSG00000083168	4364.74	3.44797	0.994257	22.5551	4.99908e-05	0.00107176	KAT6A	ENSG00000083168	4
ENSG00000084234	6092.7	2.18288	0.93725	13.5071	0.00365897	0.0306791	APLP2	ENSG00000084234	4
ENSG00000087074	2985.11	1.97675	0.921073	18.3074	0.000380093	0.00557844	PPP1R15A	ENSG00000087074	4
ENSG00000087087	1847.38	1.62561	1.09035	17.6181	0.000527274	0.00710094	SRRT	ENSG00000087087	4
ENSG00000087245	6402.84	2.18596	0.791899	13.4294	0.00379435	0.0314841	MMP2	ENSG00000087245	4
ENSG00000087365	3257.98	1.60705	0.829092	16.3049	0.000981906	0.011474	SF3B2	ENSG00000087365	4
ENSG00000088247	2146.67	3.32832	1.26967	20.6706	0.000123228	0.00222812	KHSRP	ENSG00000088247	4
ENSG00000091986	2538.77	1.84451	0.927154	16.4201	0.000929881	0.0109964	CCDC80	ENSG00000091986	4
ENSG00000096696	13666.8	2.47953	0.847083	16.5721	0.000865373	0.0104089	DSP	ENSG00000096696	4
ENSG00000099864	1635.4	3.10595	1.13074	15.6561	0.00133375	0.0142219	PALM	ENSG00000099864	4
ENSG00000100403	1757.39	3.34295	1.11318	17.0962	0.000675258	0.0086242	ZC3H7B	ENSG00000100403	4
ENSG00000100813	4090.39	1.8865	0.933315	15.2917	0.00158364	0.0161642	ACIN1	ENSG00000100813	4
ENSG00000100941	3847.53	1.43516	0.929092	16.3164	0.000976585	0.0114353	PNN	ENSG00000100941	4
ENSG00000102870	838.322	2.08104	1.27269	15.4974	0.00143732	0.0150176	ZNF629	ENSG00000102870	4
ENSG00000104805	2003.23	1.69575	0.964966	12.9394	0.00476945	0.0369299	NUCB1	ENSG00000104805	4
ENSG00000104964	1889.32	4.66693	1.57762	13.4685	0.00372554	0.0311079	TLE5	ENSG00000104964	4
ENSG00000105323	3430.54	2.97688	0.870607	24.6355	1.84015e-05	0.000486845	HNRNPUL1	ENSG00000105323	4
ENSG00000105401	5062.9	2.01695	0.929112	15.422	0.00148933	0.0153859	CDC37	ENSG00000105401	4
ENSG00000105722	578.321	6.41038	1.5992	19.611	0.000204351	0.00340072	ERF	ENSG00000105722	4
ENSG00000108829	1227.1	3.3214	1.25325	13.5524	0.00358227	0.0301649	LRRC59	ENSG00000108829	4
ENSG00000108848	10259.4	1.51049	1.00291	12.9776	0.00468527	0.0365389	LUC7L3	ENSG00000108848	4
ENSG00000109111	2955.06	3.0782	0.929484	21.2561	9.31387e-05	0.00178958	SUPT6H	ENSG00000109111	4
ENSG00000111676	2898.56	4.28217	1.08683	27.6983	4.20206e-06	0.000139275	ATN1	ENSG00000111676	4
ENSG00000113758	4873.48	2.1057	0.868638	24.2245	2.24239e-05	0.000558723	DBN1	ENSG00000113758	4
ENSG00000114353	2523.83	3.32842	0.848131	27.3513	4.96875e-06	0.000158947	GNAI2	ENSG00000114353	4
ENSG00000114867	2997.88	1.20804	0.974157	12.8791	0.00490557	0.0376674	EIF4G1	ENSG00000114867	4
ENSG00000115677	7458.81	1.58089	0.860085	14.2456	0.00258921	0.0236558	HDLBP	ENSG00000115677	4
ENSG00000117523	11291.9	2.6905	0.923042	17.4943	0.000559141	0.00747945	PRRC2C	ENSG00000117523	4
ENSG00000117713	4912.1	2.28865	0.940579	15.8358	0.00122535	0.0133731	ARID1A	ENSG00000117713	4
ENSG00000119707	9745.78	2.78162	1.01675	20.072	0.000164007	0.00283522	RBM25	ENSG00000119707	4
ENSG00000124181	2944.5	2.85088	0.986127	19.8897	0.000178911	0.00305403	PLCG1	ENSG00000124181	4
ENSG00000124942	9213.79	3.68222	0.852103	28.5673	2.76078e-06	9.68872e-05	AHNAK	ENSG00000124942	4
ENSG00000125351	1151.39	1.50886	1.19403	12.0603	0.0071793	0.0497176	UPF3B	ENSG00000125351	4
ENSG00000125534	1348.8	4.44964	1.19198	21.9641	6.63637e-05	0.00136999	PPDPF	ENSG00000125534	4
ENSG00000125844	3499.22	3.41053	0.885234	24.8716	1.6425e-05	0.000440943	RRBP1	ENSG00000125844	4
ENSG00000126107	1677.68	2.78259	1.50048	13.0191	0.00459554	0.0359803	HECTD3	ENSG00000126107	4
ENSG00000126803	5101.81	2.50211	0.938001	13.4793	0.00370678	0.0309946	HSPA2	ENSG00000126803	4
ENSG00000127616	5746.65	2.2801	0.929459	16.8457	0.000760311	0.00938162	SMARCA4	ENSG00000127616	4
ENSG00000128567	2200.88	2.37794	0.881816	14.5447	0.00225007	0.0211068	PODXL	ENSG00000128567	4
ENSG00000130175	2415.84	3.24026	1.19612	16.9037	0.000739698	0.00918426	PRKCSH	ENSG00000130175	4
ENSG00000130300	10907.1	1.71845	0.863	15.1668	0.00167955	0.016869	PLVAP	ENSG00000130300	4
ENSG00000130508	6524.28	2.11844	0.813085	12.95	0.00474594	0.0368331	PXDN	ENSG00000130508	4
ENSG00000132510	1341.76	3.70213	1.56022	13.5614	0.0035672	0.0301017	KDM6B	ENSG00000132510	4
ENSG00000132612	1428.71	3.03439	1.10712	14.9536	0.00185674	0.0182043	VPS4A	ENSG00000132612	4
ENSG00000132688	5656.44	3.00626	0.956177	29.9021	1.44708e-06	5.67979e-05	NES	ENSG00000132688	4
ENSG00000132780	6399.99	0.963443	1.02261	16.1817	0.00104074	0.011975	NASP	ENSG00000132780	4
ENSG00000134186	4360.5	2.78901	1.33946	14.3744	0.00243744	0.0225105	PRPF38B	ENSG00000134186	4
ENSG00000135547	2899.28	2.69037	0.939557	12.1227	0.00697459	0.0486103	HEY2	ENSG00000135547	4
ENSG00000136295	2355.12	2.26007	1.0126	12.6241	0.0055241	0.0412217	TTYH3	ENSG00000136295	4
ENSG00000136383	3399.48	2.69328	0.893549	24.1597	2.31336e-05	0.00057031	ALPK3	ENSG00000136383	4
ENSG00000137218	918.878	5.36443	1.53416	19.292	0.0002379	0.00386734	FRS3	ENSG00000137218	4
ENSG00000137337	2235.24	3.44718	1.12423	21.8879	6.88287e-05	0.00140387	MDC1	ENSG00000137337	4
ENSG00000139613	2266.17	1.90538	0.946229	12.2901	0.00645273	0.046049	SMARCC2	ENSG00000139613	4
ENSG00000140564	1455.42	3.57263	1.1425	16.3581	0.000957511	0.0112673	FURIN	ENSG00000140564	4
ENSG00000140829	1068.69	3.28968	1.19196	20.137	0.000159002	0.00276159	DHX38	ENSG00000140829	4
ENSG00000141858	775.632	2.82949	1.19595	15.0988	0.00173413	0.0172718	SAMD1	ENSG00000141858	4
ENSG00000142173	3803.32	4.11327	0.843902	37.5188	3.57358e-08	2.19794e-06	COL6A2	ENSG00000142173	4
ENSG00000142549	1242.73	5.40636	1.79015	12.5746	0.00565306	0.041922	IGLON5	ENSG00000142549	4
ENSG00000146112	1349.72	3.06738	1.12779	15.765	0.00126695	0.0136934	PPP1R18	ENSG00000146112	4
ENSG00000147065	5626.29	2.01404	0.927068	12.4183	0.00607941	0.044097	MSN	ENSG00000147065	4
ENSG00000148400	3582.68	2.70389	0.932423	12.4772	0.00591504	0.04322	NOTCH1	ENSG00000148400	4
ENSG00000148773	4864.71	2.76334	0.941999	31.2775	7.43048e-07	3.16644e-05	MKI67	ENSG00000148773	4
ENSG00000151176	1293.1	3.30334	1.39968	13.7456	0.00327266	0.0280729	PLBD2	ENSG00000151176	4
ENSG00000156860	959.87	3.28712	1.30925	16.1533	0.00105482	0.0120887	FBRS	ENSG00000156860	4
ENSG00000157500	2706.69	3.28578	1.23986	14.1691	0.00268374	0.0243146	APPL1	ENSG00000157500	4
ENSG00000158856	1857.51	4.50136	1.32221	19.6796	0.000197772	0.00330507	DMTN	ENSG00000158856	4
ENSG00000159335	2955.7	2.00136	0.948738	22.0492	6.37114e-05	0.00133369	PTMS	ENSG00000159335	4
ENSG00000159388	1248.19	2.86788	0.947764	20.583	0.000128495	0.00229522	BTG2	ENSG00000159388	4
ENSG00000161202	2674.94	3.77157	0.95623	30.2065	1.24869e-06	4.99873e-05	DVL3	ENSG00000161202	4
ENSG00000163359	5789.47	2.79728	1.14439	16.0958	0.00108382	0.0122812	COL6A3	ENSG00000163359	4
ENSG00000164105	507.649	2.48232	1.37901	15.2855	0.0015882	0.01618	SAP30	ENSG00000164105	4
ENSG00000164151	1769.33	2.4118	1.15982	12.0751	0.00713043	0.0494653	ICE1	ENSG00000164151	4
ENSG00000164736	1060.35	3.75801	1.13547	17.3285	0.000604889	0.00789665	SOX17	ENSG00000164736	4
ENSG00000165131	314.358	11.0896	2.91651	15.5162	0.00142464	0.014925	LLCFC1	ENSG00000165131	4
ENSG00000166598	17909.5	2.13913	0.90521	14.7845	0.00201039	0.0193452	HSP90B1	ENSG00000166598	4
ENSG00000166716	1160.42	2.31348	1.12687	13.0673	0.00449326	0.0354702	ZNF592	ENSG00000166716	4
ENSG00000167110	1296.65	2.62554	1.08986	12.3834	0.00617889	0.0445163	GOLGA2	ENSG00000167110	4
ENSG00000167548	1798.33	2.90853	1.02479	17.401	0.000584431	0.00769694	KMT2D	ENSG00000167548	4
ENSG00000167658	13900.1	0.928335	0.784469	17.619	0.000527033	0.00710094	EEF2	ENSG00000167658	4
ENSG00000168137	3470.33	1.8148	0.895257	13.0883	0.00444951	0.0353002	SETD5	ENSG00000168137	4
ENSG00000170004	2812.3	2.65717	0.990321	23.5942	3.03595e-05	0.000717327	CHD3	ENSG00000170004	4
ENSG00000171992	5875.04	4.37624	0.897751	32.8525	3.45993e-07	1.61265e-05	SYNPO	ENSG00000171992	4
ENSG00000173230	6233.86	3.18643	0.976115	19.7005	0.000195811	0.00328148	GOLGB1	ENSG00000173230	4
ENSG00000173706	2730.67	3.18987	1.00989	13.8348	0.00313885	0.0271791	HEG1	ENSG00000173706	4
ENSG00000173821	3307.6	2.85656	1.09284	13.8029	0.00318604	0.0275078	RNF213	ENSG00000173821	4
ENSG00000175274	5412.3	3.69971	1.06064	18.4684	0.000352083	0.00523823	TP53I11	ENSG00000175274	4
ENSG00000175467	1484.77	2.91221	1.34262	14.8584	0.0019417	0.0188361	SART1	ENSG00000175467	4
ENSG00000176994	684.845	3.93117	1.39962	12.5023	0.00584645	0.0427974	SMCR8	ENSG00000176994	4
ENSG00000177606	3462.21	3.06409	0.855276	24.4804	1.98267e-05	0.000517664	JUN	ENSG00000177606	4
ENSG00000178209	4767.61	4.34147	0.995404	29.4255	1.82267e-06	6.79629e-05	PLEC	ENSG00000178209	4
ENSG00000179134	1134.78	2.7952	1.04604	17.6293	0.00052448	0.00709086	SAMD4B	ENSG00000179134	4
ENSG00000181222	4060.4	2.47328	0.889392	22.1471	6.07929e-05	0.00127933	POLR2A	ENSG00000181222	4
ENSG00000182446	2749.44	3.0965	1.22551	12.2347	0.00662083	0.0469399	NPLOC4	ENSG00000182446	4
ENSG00000186111	1584.95	3.86529	1.00337	24.7544	1.7378e-05	0.000462846	PIP5K1C	ENSG00000186111	4
ENSG00000186660	1346.3	3.17011	1.18054	20.0278	0.000167509	0.00288	ZFP91	ENSG00000186660	4
ENSG00000196159	6213.22	1.93468	0.901233	16.1973	0.00103312	0.0119449	FAT4	ENSG00000196159	4
ENSG00000196924	16733.4	3.13951	0.791421	35.4194	9.9336e-08	5.33909e-06	FLNA	ENSG00000196924	4
ENSG00000197451	1982.78	1.14899	1.05964	13.3479	0.00394166	0.0324581	HNRNPAB	ENSG00000197451	4
ENSG00000198695	40641.1	4.69163	0.976431	53.1682	1.68802e-11	2.91905e-09	ND6	ENSG00000198695	4
ENSG00000198728	1508.97	2.05248	0.907159	18.9772	0.00027638	0.00432081	LDB1	ENSG00000198728	4
ENSG00000198786	44329.7	1.41095	0.93747	19.3302	0.000233612	0.00381322	ND5	ENSG00000198786	4
ENSG00000204469	2455.13	3.30978	1.31775	12.7659	0.00517128	0.0391273	PRRC2A	ENSG00000204469	4
ENSG00000254726	2258.06	2.80668	1.02904	15.0653	0.00176169	0.0174734	MEX3A	ENSG00000254726	4
ENSG00000259956	1460.03	1.92557	1.08487	14.8926	0.00191081	0.0186121	RBM15B	ENSG00000259956	4
ENSG00000272333	910.437	4.36197	1.36361	15.3478	0.0015423	0.0158508	KMT2B	ENSG00000272333	4
ENSG00000005339	2872.99	3.12315	0.851227	20.6465	0.000124659	0.00224687	CREBBP	ENSG00000005339	5
ENSG00000009954	3748.7	2.91977	1.03042	13.7208	0.00331084	0.0283392	BAZ1B	ENSG00000009954	5
ENSG00000010319	1260.93	4.18813	1.39849	12.53	0.00577146	0.0424307	SEMA3G	ENSG00000010319	5
ENSG00000011243	1858.84	5.4783	1.50761	16.087	0.00108833	0.0123207	AKAP8L	ENSG00000011243	5
ENSG00000024422	1638.23	4.6812	1.12946	15.5459	0.00140486	0.014743	EHD2	ENSG00000024422	5
ENSG00000029534	5091.12	6.94909	0.977227	37.6975	3.27551e-08	2.04625e-06	ANK1	ENSG00000029534	5
ENSG00000070182	8033.08	7.52531	1.07334	44.5363	1.16092e-09	1.09938e-07	SPTB	ENSG00000070182	5
ENSG00000076864	1319.99	5.15448	1.30337	13.8627	0.0030981	0.0269632	RAP1GAP	ENSG00000076864	5
ENSG00000079805	1869.14	3.24969	0.907061	15.4225	0.00148898	0.0153859	DNM2	ENSG00000079805	5
ENSG00000090006	4962.89	3.26606	0.855813	18.7704	0.000304976	0.00466535	LTBP4	ENSG00000090006	5
ENSG00000090615	3551.11	4.08954	1.04285	19.8261	0.000184429	0.0031303	GOLGA3	ENSG00000090615	5
ENSG00000096433	1707.26	6.22794	1.26125	24.3802	2.08061e-05	0.00053389	ITPR3	ENSG00000096433	5
ENSG00000099814	334.832	6.80854	1.75413	15.9642	0.00115329	0.0128129	CEP170B	ENSG00000099814	5
ENSG00000102858	2563.56	3.32497	1.11666	14.4205	0.00238525	0.0221141	MGRN1	ENSG00000102858	5
ENSG00000104419	1005.61	6.07135	1.57763	14.0447	0.00284495	0.0254086	NDRG1	ENSG00000104419	5
ENSG00000108387	1883.93	6.86055	1.3653	16.6106	0.000849767	0.0102626	SEPTIN4	ENSG00000108387	5
ENSG00000115414	118537	3.9806	0.745986	27.4872	4.65327e-06	0.000150468	FN1	ENSG00000115414	5
ENSG00000115457	2058.03	2.35408	0.870026	12.8165	0.00505077	0.038366	IGFBP2	ENSG00000115457	5
ENSG00000125810	5450.49	3.18793	0.939609	12.9211	0.00481044	0.037175	CD93	ENSG00000125810	5
ENSG00000129467	2661.72	3.55581	1.03238	16.4756	0.000905788	0.0107541	ADCY4	ENSG00000129467	5
ENSG00000129968	334.985	4.55093	1.69669	12.2468	0.00658374	0.0467602	ABHD17A	ENSG00000129968	5
ENSG00000130402	8565.06	3.19644	0.742696	24.1786	2.2925e-05	0.000566802	ACTN4	ENSG00000130402	5
ENSG00000130635	9964.29	3.1529	0.813982	22.018	6.46724e-05	0.00134672	COL5A1	ENSG00000130635	5
ENSG00000130702	3285.27	3.12988	0.999172	14.5322	0.00226336	0.0211701	LAMA5	ENSG00000130702	5
ENSG00000130723	5675.56	3.87646	0.888592	24.4718	1.99095e-05	0.00051869	NA	ENSG00000130723	5
ENSG00000135049	2756.4	2.7863	0.996951	12.6577	0.00543836	0.0408116	AGTPBP1	ENSG00000135049	5
ENSG00000135596	1423.3	4.88334	1.2622	12.6252	0.00552132	0.0412217	MICAL1	ENSG00000135596	5
ENSG00000135837	2085.28	2.80359	1.03127	12.5624	0.00568514	0.0419772	CEP350	ENSG00000135837	5
ENSG00000136842	1451.28	6.62881	1.338	15.6459	0.00134016	0.0142647	TMOD1	ENSG00000136842	5
ENSG00000137076	6637.85	3.25576	0.75948	26.0227	9.43377e-06	0.000273878	TLN1	ENSG00000137076	5
ENSG00000137497	6041.51	4.59055	0.917804	37.6464	3.3581e-08	2.07611e-06	NUMA1	ENSG00000137497	5
ENSG00000137573	26148.5	4.75688	0.713379	28.9967	2.24301e-06	8.03712e-05	SULF1	ENSG00000137573	5
ENSG00000137801	4119.82	3.15366	0.846233	16.1925	0.00103546	0.0119557	THBS1	ENSG00000137801	5
ENSG00000137809	1591.97	5.42071	1.20499	17.8584	0.000470449	0.00648948	ITGA11	ENSG00000137809	5
ENSG00000137831	4021.93	3.83885	0.978858	18.6084	0.000329406	0.00495646	UACA	ENSG00000137831	5
ENSG00000142798	61733.1	6.04642	0.772941	51.1533	4.53761e-11	6.85351e-09	HSPG2	ENSG00000142798	5
ENSG00000143772	1768.67	4.96104	1.28025	18.4484	0.000355451	0.00526862	ITPKB	ENSG00000143772	5
ENSG00000150995	2729.93	3.37003	0.946835	13.4492	0.00375932	0.0312628	ITPR1	ENSG00000150995	5
ENSG00000151914	6834.72	2.49988	0.765712	13.2355	0.00415401	0.0336266	DST	ENSG00000151914	5
ENSG00000153443	433.938	6.11618	1.93685	14.2106	0.00263209	0.0239376	UBALD1	ENSG00000153443	5
ENSG00000154783	1778.13	3.83364	0.982911	13.1173	0.00438959	0.034941	FGD5	ENSG00000154783	5
ENSG00000156453	2391.3	9.43374	1.18424	42.1796	3.67501e-09	3.02415e-07	PCDH1	ENSG00000156453	5
ENSG00000157510	2346.84	4.4665	1.05585	18.9944	0.000274132	0.00430387	AFAP1L1	ENSG00000157510	5
ENSG00000160796	565.547	5.26873	1.34454	13.8719	0.0030848	0.026886	NBEAL2	ENSG00000160796	5
ENSG00000162745	2800.99	5.20122	0.989861	21.1814	9.65274e-05	0.00183988	OLFML2B	ENSG00000162745	5
ENSG00000163554	2551.68	4.30468	1.18062	14.6543	0.00213719	0.0203195	SPTA1	ENSG00000163554	5
ENSG00000164574	2623.52	3.75914	0.958833	15.4776	0.0014508	0.0150924	GALNT10	ENSG00000164574	5
ENSG00000166341	2359.92	3.77188	1.07084	15.4989	0.00143636	0.0150176	DCHS1	ENSG00000166341	5
ENSG00000166963	2602.68	4.97948	1.32879	20.7851	0.00011667	0.0021417	MAP1A	ENSG00000166963	5
ENSG00000167978	13231.5	2.87802	0.735295	24.2641	2.20006e-05	0.00055382	SRRM2	ENSG00000167978	5
ENSG00000169184	1652.98	3.50414	1.04499	13.9867	0.00292326	0.0258948	MN1	ENSG00000169184	5
ENSG00000169418	980.09	4.57775	1.4472	12.1636	0.00684328	0.0480036	NPR1	ENSG00000169418	5
ENSG00000173546	3860.11	4.43202	0.946547	26.2707	8.37029e-06	0.000247827	CSPG4	ENSG00000173546	5
ENSG00000177469	4394.82	4.11403	0.971165	19.0807	0.000263093	0.00417451	CAVIN1	ENSG00000177469	5
ENSG00000183495	3140.03	3.23672	0.931651	18.9747	0.000276714	0.00432081	EP400	ENSG00000183495	5
ENSG00000187017	1065.49	8.15388	1.3908	30.3731	1.15185e-06	4.64322e-05	ESPN	ENSG00000187017	5
ENSG00000187792	1368.59	6.93723	1.62767	16.7705	0.000787849	0.00961208	ZNF70	ENSG00000187792	5
ENSG00000188157	2750.94	6.13251	1.35264	15.4844	0.0014462	0.0150708	AGRN	ENSG00000188157	5
ENSG00000189056	844.213	10.7385	2.20552	12.5422	0.00573876	0.0422424	RELN	ENSG00000189056	5
ENSG00000196367	2993.07	2.93117	0.84538	20.7251	0.000120063	0.00219051	TRRAP	ENSG00000196367	5
ENSG00000196535	2915.2	4.89421	0.938667	19.8678	0.000180793	0.00308175	MYO18A	ENSG00000196535	5
ENSG00000214655	858.75	5.86868	1.41626	16.3539	0.000959417	0.0112786	ZSWIM8	ENSG00000214655	5
ENSG00000236609	271.32	10.6599	2.3503	12.3812	0.00618515	0.0445163	ZNF853	ENSG00000236609	5
ENSG00000248333	1252.42	3.84319	1.17931	16.5266	0.000884203	0.0105821	CDK11B	ENSG00000248333	5
ENSG00000281974	218.928	10.5841	2.94752	12.9492	0.00474767	0.0368331	NA	ENSG00000281974	5
ENSG00000100387	3808.52	-6.02538	1.89496	12.8428	0.00498909	0.0381449	RBX1	ENSG00000100387	6
ENSG00000104979	4474.12	-3.70058	1.33198	14.3314	0.00248705	0.0228625	C19orf53	ENSG00000104979	6
ENSG00000108518	12851.1	-2.79105	0.82905	18.1954	0.000400856	0.00577765	PFN1	ENSG00000108518	6
ENSG00000108953	15519.8	-2.55704	0.998017	12.2151	0.00668135	0.0472566	YWHAE	ENSG00000108953	6
ENSG00000111196	1678.41	-5.49029	1.62123	19.1832	0.000250561	0.00401433	MAGOHB	ENSG00000111196	6
ENSG00000113845	2625.6	-3.9269	1.58408	13.5487	0.00358844	0.0301956	TIMMDC1	ENSG00000113845	6
ENSG00000114115	4223.17	-3.82695	1.19352	12.7346	0.00524714	0.0396183	RBP1	ENSG00000114115	6
ENSG00000116489	10422	-6.26892	1.09108	45.7526	6.40156e-10	6.81995e-08	CAPZA1	ENSG00000116489	6
ENSG00000116752	1271.91	-5.37197	1.70294	15.765	0.00126697	0.0136934	BCAS2	ENSG00000116752	6
ENSG00000119655	1148.46	-6.0249	1.5785	17.4466	0.000571954	0.00759973	NPC2	ENSG00000119655	6
ENSG00000119878	796.446	-7.91486	1.55092	27.0009	5.8847e-06	0.000183332	CRIPT	ENSG00000119878	6
ENSG00000124562	1845.72	-4.18569	1.28636	12.8527	0.00496617	0.0380336	SNRPC	ENSG00000124562	6
ENSG00000125691	14507.4	-3.89984	1.02829	20.9128	0.000109757	0.0020399	RPL23	ENSG00000125691	6
ENSG00000125743	4631.85	-5.62717	1.45241	18.1123	0.000417009	0.00595898	SNRPD2	ENSG00000125743	6
ENSG00000127540	1157.88	-5.02321	1.68117	14.2366	0.00260011	0.0237191	UQCR11	ENSG00000127540	6
ENSG00000129562	3852.69	-4.95812	1.25024	24.3362	2.12517e-05	0.000540672	DAD1	ENSG00000129562	6
ENSG00000129757	1206.3	-3.86822	1.4036	13.7065	0.00333311	0.0285022	CDKN1C	ENSG00000129757	6
ENSG00000130741	9316.19	-3.87607	1.09881	19.8615	0.000181335	0.00308657	EIF2S3	ENSG00000130741	6
ENSG00000131174	2253.73	-5.94237	1.15199	32.4312	4.24523e-07	1.90429e-05	COX7B	ENSG00000131174	6
ENSG00000132963	4598.15	-3.60868	0.89674	23.1872	3.69118e-05	0.000838917	POMP	ENSG00000132963	6
ENSG00000134825	3655.59	-4.82169	1.22196	18.9676	0.00027765	0.00432496	TMEM258	ENSG00000134825	6
ENSG00000136888	5913.71	-4.13076	1.21168	17.4254	0.000577718	0.00764414	ATP6V1G1	ENSG00000136888	6
ENSG00000140264	13176.3	-3.47373	0.914542	24.6426	1.83388e-05	0.000486265	SERF2	ENSG00000140264	6
ENSG00000140319	16235.1	-2.27287	0.892518	12.823	0.00503538	0.038366	SRP14	ENSG00000140319	6
ENSG00000142534	14129	-2.5745	0.889371	13.643	0.00343372	0.0291817	RPS11	ENSG00000142534	6
ENSG00000147257	11895.6	-3.44425	1.23675	12.3891	0.00616234	0.0444553	GPC3	ENSG00000147257	6
ENSG00000150779	1676.95	-5.68234	1.32029	23.626	2.98984e-05	0.000709241	TIMM8B	ENSG00000150779	6
ENSG00000154582	1907.08	-5.3984	1.54181	16.1913	0.00103606	0.0119557	ELOC	ENSG00000154582	6
ENSG00000155368	2335.27	-5.0455	1.49393	14.8067	0.00198953	0.0191599	DBI	ENSG00000155368	6
ENSG00000156411	4573.2	-5.90038	1.80702	13.741	0.00327981	0.028114	ATP5MJ	ENSG00000156411	6
ENSG00000159377	3398.53	-6.12334	1.28697	29.527	1.73526e-06	6.57306e-05	PSMB4	ENSG00000159377	6
ENSG00000163041	13303.7	-4.40393	1.03375	24.2306	2.23586e-05	0.000558723	H3-3A	ENSG00000163041	6
ENSG00000165637	4383.2	-4.29938	1.29511	16.9233	0.000732865	0.0091184	VDAC2	ENSG00000165637	6
ENSG00000167088	3020.35	-5.64305	1.1715	26.3607	8.01459e-06	0.000240416	SNRPD1	ENSG00000167088	6
ENSG00000167863	2621.68	-5.14068	1.40061	20.7511	0.000118578	0.00216672	ATP5PD	ENSG00000167863	6
ENSG00000168303	1623.97	-5.41461	1.61404	15.7231	0.00129225	0.0139005	MPLKIP	ENSG00000168303	6
ENSG00000170540	3643.1	-5.36086	1.48405	15.571	0.00138835	0.0146341	ARL6IP1	ENSG00000170540	6
ENSG00000170855	435.669	-7.5452	1.60984	22.4199	5.33402e-05	0.0011345	TRIAP1	ENSG00000170855	6
ENSG00000173113	4162.95	-5.68986	1.20326	31.8811	5.54418e-07	2.4321e-05	TRMT112	ENSG00000173113	6
ENSG00000176887	11420.3	-5.06304	1.25315	25.0438	1.5118e-05	0.000412787	SOX11	ENSG00000176887	6
ENSG00000182004	3870.85	-5.6228	1.33095	22.0192	6.46338e-05	0.00134672	SNRPE	ENSG00000182004	6
ENSG00000183978	3198.96	-8.14496	1.42902	38.1683	2.60378e-08	1.70705e-06	COA3	ENSG00000183978	6
ENSG00000185201	3783.77	-6.16626	1.39804	24.1769	2.29438e-05	0.000566802	IFITM2	ENSG00000185201	6
ENSG00000187049	1665.2	-8.12569	1.47766	35.7939	8.27858e-08	4.57315e-06	TMEM216	ENSG00000187049	6
ENSG00000198692	323.459	-5.95328	2.38969	13.169	0.00428496	0.0344456	EIF1AY	ENSG00000198692	6
ENSG00000198856	4529.48	-6.36049	1.88152	13.1208	0.00438246	0.0349309	OSTC	ENSG00000198856	6
ENSG00000205542	32268.5	-5.83281	1.1739	33.1113	3.05119e-07	1.44471e-05	TMSB4X	ENSG00000205542	6
ENSG00000229117	13812.2	-5.9242	1.20471	28.7692	2.50394e-06	8.86558e-05	RPL41	ENSG00000229117	6
ENSG00000242485	2091.52	-4.67191	1.43996	17.0386	0.00069395	0.00878072	MRPL20	ENSG00000242485	6
ENSG00000265354	1955.2	-5.59124	1.44397	21.0805	0.0001013	0.00190349	TIMM23	ENSG00000265354	6
ENSG00000270170	1066.87	-7.59322	1.34213	36.4917	5.89405e-08	3.43062e-06	NCBP2AS2	ENSG00000270170	6
ENSG00000007255	1277.56	-4.87758	1.5347	21.8748	6.92637e-05	0.00140793	TRAPPC6A	ENSG00000007255	7
ENSG00000010017	1558.34	-0.56966	1.31484	12.3743	0.00620503	0.0445958	RANBP9	ENSG00000010017	7
ENSG00000021645	5607.18	1.02023	1.30564	13.1427	0.00433799	0.0347156	NRXN3	ENSG00000021645	7
ENSG00000033178	3092.68	-0.194236	1.33556	13.2798	0.00406903	0.0331915	UBA6	ENSG00000033178	7
ENSG00000064651	3672.24	-1.37364	1.45098	13.2761	0.00407595	0.0331974	SLC12A2	ENSG00000064651	7
ENSG00000068697	7645.51	-5.58047	1.21752	31.883	5.53932e-07	2.4321e-05	LAPTM4A	ENSG00000068697	7
ENSG00000068903	1023.58	-1.87707	1.57474	13.0613	0.00450592	0.0355117	SIRT2	ENSG00000068903	7
ENSG00000075711	3516.62	0.0657926	1.43644	15.1509	0.00169215	0.0169386	DLG1	ENSG00000075711	7
ENSG00000090266	1793.51	-3.47069	1.08217	17.8114	0.000481041	0.00659815	NDUFB2	ENSG00000090266	7
ENSG00000092841	24812	-1.87885	0.694125	15.8737	0.00120364	0.0131936	MYL6	ENSG00000092841	7
ENSG00000100097	3230.84	-4.45247	0.937361	39.8777	1.13105e-08	8.22907e-07	LGALS1	ENSG00000100097	7
ENSG00000101608	8973.76	-2.32632	0.881233	17.4314	0.000576083	0.00764165	MYL12A	ENSG00000101608	7
ENSG00000106211	7696.56	-1.13571	0.774789	15.2855	0.0015882	0.01618	HSPB1	ENSG00000106211	7
ENSG00000106588	2968.49	-1.1222	1.38603	24.4278	2.03353e-05	0.000525198	PSMA2	ENSG00000106588	7
ENSG00000108671	2713.04	-4.24657	1.62234	12.9702	0.0047016	0.0365632	PSMD11	ENSG00000108671	7
ENSG00000110075	5383.92	-2.22851	1.31629	12.7785	0.00514104	0.0389232	PPP6R3	ENSG00000110075	7
ENSG00000111678	1384.05	-4.60672	1.20725	22.586	4.92555e-05	0.00106278	C12orf57	ENSG00000111678	7
ENSG00000111775	2631.6	-4.82772	1.24026	30.9103	8.87826e-07	3.66559e-05	COX6A1	ENSG00000111775	7
ENSG00000114395	823.42	-1.60367	1.63487	13.323	0.00398767	0.0327103	CYB561D2	ENSG00000114395	7
ENSG00000115514	2012.12	-4.12936	1.6664	19.0528	0.000266614	0.00420798	TXNDC9	ENSG00000115514	7
ENSG00000115840	1674.51	0.788187	1.43551	14.3812	0.00242965	0.022456	SLC25A12	ENSG00000115840	7
ENSG00000117519	28059.3	-1.87817	0.883511	16.7161	0.000808409	0.00982274	CNN3	ENSG00000117519	7
ENSG00000117569	5601.69	-2.64139	1.05314	16.567	0.000867479	0.0104183	PTBP2	ENSG00000117569	7
ENSG00000122958	2312.17	-3.58399	1.59674	14.7142	0.00207796	0.019871	VPS26A	ENSG00000122958	7
ENSG00000125971	1245.19	-1.54923	1.47614	12.8871	0.00488716	0.0375975	DYNLRB1	ENSG00000125971	7
ENSG00000126709	935.075	-1.57216	1.70482	12.4265	0.0060561	0.0439588	IFI6	ENSG00000126709	7
ENSG00000129103	1953.99	-2.25411	1.37457	15.0556	0.00176978	0.0175245	SUMF2	ENSG00000129103	7
ENSG00000132406	1433.69	-7.03486	2.35101	12.8688	0.00492902	0.0378219	TMEM128	ENSG00000132406	7
ENSG00000132475	18921.3	-4.53579	1.53306	15.0601	0.00176597	0.0175012	H3-3B	ENSG00000132475	7
ENSG00000134201	1614.02	-2.83235	1.58192	12.6165	0.00554385	0.0413432	GSTM5	ENSG00000134201	7
ENSG00000134202	1499.91	-4.31594	1.65691	17.4827	0.000562249	0.00750419	GSTM3	ENSG00000134202	7
ENSG00000134248	2588.82	-7.04363	1.25501	43.3658	2.05796e-09	1.80555e-07	LAMTOR5	ENSG00000134248	7
ENSG00000134375	2486.43	-4.87832	1.68701	16.0664	0.00109898	0.0123942	TIMM17A	ENSG00000134375	7
ENSG00000136754	4706.31	-1.07847	1.40471	19.2669	0.000240766	0.00389449	ABI1	ENSG00000136754	7
ENSG00000138698	2796.14	-2.07465	1.43736	15.0766	0.00175238	0.01741	RAP1GDS1	ENSG00000138698	7
ENSG00000139675	553.042	-0.193912	1.18146	12.4582	0.00596763	0.0434977	HNRNPA1L2	ENSG00000139675	7
ENSG00000139910	1267.33	1.16398	1.73577	12.0783	0.00711975	0.0494199	NOVA1	ENSG00000139910	7
ENSG00000142188	1620.65	-2.06096	1.3447	13.1298	0.00436411	0.0348778	TMEM50B	ENSG00000142188	7
ENSG00000143443	4869.64	-2.19901	1.80064	27.6458	4.31e-06	0.000140511	C1orf56	ENSG00000143443	7
ENSG00000145431	6969.96	0.336341	1.19746	23.2	3.66862e-05	0.000835381	PDGFC	ENSG00000145431	7
ENSG00000145687	5354.95	-1.47133	1.12561	16.683	0.000821146	0.00995159	SSBP2	ENSG00000145687	7
ENSG00000145912	3037.36	-4.95615	1.28022	29.4693	1.78439e-06	6.7287e-05	NHP2	ENSG00000145912	7
ENSG00000145916	1410.26	-1.46862	1.58091	17.99	0.000441934	0.00620372	RMND5B	ENSG00000145916	7
ENSG00000151923	2973.16	-4.1319	1.32549	18.6651	0.000320633	0.00486124	TIAL1	ENSG00000151923	7
ENSG00000154328	969.541	-3.04993	1.60347	15.1962	0.0016564	0.0166786	NEIL2	ENSG00000154328	7
ENSG00000156639	3922.12	1.65867	1.30665	17.6928	0.000508901	0.00691011	ZFAND3	ENSG00000156639	7
ENSG00000158427	700.267	0.647493	1.97356	15.2841	0.00158925	0.01618	TMSB15B	ENSG00000158427	7
ENSG00000159251	13238	-1.02418	0.67953	12.7821	0.00513226	0.0388814	ACTC1	ENSG00000159251	7
ENSG00000159692	2088.91	-1.51758	1.09714	13.9814	0.00293052	0.0259207	CTBP1	ENSG00000159692	7
ENSG00000160783	777.795	-4.69434	1.52768	16.5004	0.000895224	0.0106711	PMF1	ENSG00000160783	7
ENSG00000161618	661.399	-2.92181	1.93772	15.2281	0.00163175	0.0165227	ALDH16A1	ENSG00000161618	7
ENSG00000164548	7456.18	-3.61154	1.35536	15.8127	0.00123878	0.0134619	TRA2A	ENSG00000164548	7
ENSG00000165898	1581.35	-7.86232	1.72396	27.7798	4.0398e-06	0.000135022	ISCA2	ENSG00000165898	7
ENSG00000166710	9173.04	-3.56092	1.29389	18.9859	0.000275243	0.00431172	B2M	ENSG00000166710	7
ENSG00000167601	6155.97	-3.39099	1.19816	29.7174	1.58248e-06	6.09103e-05	AXL	ENSG00000167601	7
ENSG00000168036	16529	-2.62495	1.0166	14.9995	0.00181711	0.0179188	CTNNB1	ENSG00000168036	7
ENSG00000169045	60017.6	-3.50391	0.955885	34.8357	1.31963e-07	6.90606e-06	HNRNPH1	ENSG00000169045	7
ENSG00000169230	2471.69	-3.26389	1.45288	13.846	0.00312244	0.0270566	PRELID1	ENSG00000169230	7
ENSG00000170581	1975	-2.60104	1.77765	12.4017	0.00612653	0.0442883	STAT2	ENSG00000170581	7
ENSG00000174021	2503.86	-5.21639	1.43175	19.9489	0.000173932	0.00297399	GNG5	ENSG00000174021	7
ENSG00000176386	1168.43	-2.44011	1.63716	13.9876	0.00292207	0.0258948	CDC26	ENSG00000176386	7
ENSG00000176871	1376.25	-3.32619	1.7291	13.5876	0.00352381	0.0298576	WSB2	ENSG00000176871	7
ENSG00000177576	689.493	-1.28938	1.4231	15.9525	0.00115972	0.0128462	C18orf32	ENSG00000177576	7
ENSG00000180901	1687.9	-0.68607	1.36587	24.456	2.0061e-05	0.000521499	KCTD2	ENSG00000180901	7
ENSG00000182718	10687.3	-1.75991	0.71744	19.2993	0.000237082	0.00385929	ANXA2	ENSG00000182718	7
ENSG00000183077	1566.82	-3.22362	1.72876	13.8603	0.00310159	0.0269739	AFMID	ENSG00000183077	7
ENSG00000184226	5949.88	0.0913559	1.24778	17.1168	0.000668705	0.00857956	PCDH9	ENSG00000184226	7
ENSG00000184831	3004.1	-2.21223	1.16801	26.5477	7.32357e-06	0.000222353	APOO	ENSG00000184831	7
ENSG00000185246	2133.66	-3.11013	1.41565	12.7872	0.00512006	0.0388382	PRPF39	ENSG00000185246	7
ENSG00000185885	352.081	-3.00258	1.83132	17.861	0.000469863	0.0064889	IFITM1	ENSG00000185885	7
ENSG00000186314	3526.05	0.412961	1.42039	20.5564	0.000130143	0.00231425	PRELID2	ENSG00000186314	7
ENSG00000188375	175.197	-1.41945	1.77587	17.4107	0.000581775	0.00767043	H3-5	ENSG00000188375	7
ENSG00000188643	2362.26	-4.44187	1.57894	18.2356	0.000393279	0.00572967	S100A16	ENSG00000188643	7
ENSG00000196912	2455.85	0.496545	1.34038	13.2666	0.00409423	0.0332956	ANKRD36B	ENSG00000196912	7
ENSG00000196976	829.089	-5.12038	1.37305	30.1809	1.2643e-06	5.02855e-05	LAGE3	ENSG00000196976	7
ENSG00000197622	6400.95	0.184848	1.84631	12.368	0.00622322	0.0446515	CDC42SE1	ENSG00000197622	7
ENSG00000197930	3289.95	-1.67556	1.99698	13.2082	0.00420729	0.0339199	ERO1A	ENSG00000197930	7
ENSG00000198431	4941.41	-0.0635931	1.00005	17.4545	0.000569804	0.00758117	TXNRD1	ENSG00000198431	7
ENSG00000198523	485.94	0.127784	1.56047	13.4765	0.00371163	0.0310134	PLN	ENSG00000198523	7
ENSG00000198912	873.01	-5.45439	1.5694	18.2106	0.000397971	0.00575375	C1orf174	ENSG00000198912	7
ENSG00000204387	1107.59	-3.41078	1.30511	14.6869	0.00210476	0.0200431	SNHG32	ENSG00000204387	7
ENSG00000213347	2082.51	-0.0961131	1.21893	23.0965	3.85555e-05	0.000868009	MXD3	ENSG00000213347	7
ENSG00000213639	17965.4	-4.43986	1.49311	23.5987	3.02937e-05	0.000717192	PPP1CB	ENSG00000213639	7
ENSG00000241553	4712.67	-4.6902	1.02904	34.5895	1.48745e-07	7.75031e-06	ARPC4	ENSG00000241553	7
ENSG00000241837	2492.98	-4.70455	1.20867	28.8412	2.41823e-06	8.58758e-05	ATP5PO	ENSG00000241837	7
ENSG00000243749	284.579	2.26588	2.09111	15.1617	0.00168352	0.0168946	TMEM35B	ENSG00000243749	7
ENSG00000269226	784.877	3.07298	2.16824	15.4533	0.00146755	0.0152268	TMSB15B	ENSG00000269226	7
ENSG00000277443	15942.1	-2.34922	0.961243	27.4193	4.80844e-06	0.000154232	MARCKS	ENSG00000277443	7
ENSG00000285976	868.174	0.665372	1.699	12.1728	0.00681392	0.047882	PTP4A1	ENSG00000285976	7
ENSG00000070814	1314.22	2.60198	1.16528	14.9042	0.00190034	0.0185403	TCOF1	ENSG00000070814	9
ENSG00000071051	1623.56	1.65636	1.07626	12.141	0.00691544	0.0482826	NCK2	ENSG00000071051	9
ENSG00000100393	2789.91	2.41564	0.975851	12.1955	0.00674258	0.0475487	EP300	ENSG00000100393	9
ENSG00000103335	1571.61	2.60977	1.07275	12.5647	0.00567908	0.0419772	PIEZO1	ENSG00000103335	9
ENSG00000104852	1429.12	2.74392	1.12193	12.5643	0.00568015	0.0419772	SNRNP70	ENSG00000104852	9
ENSG00000105321	772.59	5.14849	1.54217	27.6496	4.30203e-06	0.000140511	CCDC9	ENSG00000105321	9
ENSG00000108175	3737.18	2.13309	0.869822	14.0719	0.00280888	0.0251241	ZMIZ1	ENSG00000108175	9
ENSG00000111642	3623.89	2.72538	0.894228	20.5877	0.000128206	0.00229349	CHD4	ENSG00000111642	9
ENSG00000116852	981.932	2.64498	0.995348	17.9972	0.000440426	0.00618983	KIF21B	ENSG00000116852	9
ENSG00000129250	1377.74	3.70136	1.43937	17.4602	0.000568262	0.00757597	KIF1C	ENSG00000129250	9
ENSG00000130528	1018.35	3.90524	1.34408	19.0494	0.000267041	0.00420916	HRC	ENSG00000130528	9
ENSG00000149091	2095.13	3.63043	1.18516	22.2733	5.72249e-05	0.00120951	DGKZ	ENSG00000149091	9
ENSG00000162512	1461	3.31439	1.42785	12.3797	0.00618946	0.0445163	SDC3	ENSG00000162512	9
ENSG00000165246	714.749	1.20921	1.41353	18.537	0.000340779	0.005086	NLGN4Y	ENSG00000165246	9
ENSG00000171467	1057.45	2.66843	1.08785	17.9094	0.00045919	0.00637841	ZNF318	ENSG00000171467	9
ENSG00000171603	1627.81	2.30174	0.89442	17.7763	0.000489127	0.00670065	CLSTN1	ENSG00000171603	9
ENSG00000175265	2395.7	2.5456	0.947926	13.6432	0.00343329	0.0291817	GOLGA8A	ENSG00000175265	9
ENSG00000180176	633.948	2.92232	1.7581	12.9692	0.0047037	0.0365632	TH	ENSG00000180176	9
ENSG00000180190	1099.75	3.59708	1.58284	12.2542	0.0065613	0.0466564	TDRP	ENSG00000180190	9
ENSG00000182087	1003.88	2.61714	1.15624	14.5679	0.00222575	0.0209588	TMEM259	ENSG00000182087	9
ENSG00000183734	81.867	2.9762	2.03531	13.816	0.00316666	0.0273802	ASCL2	ENSG00000183734	9
ENSG00000196700	1124.17	5.65445	1.47492	21.1501	9.79852e-05	0.001858	ZNF512B	ENSG00000196700	9
ENSG00000204304	1665.83	3.58315	1.43672	14.8976	0.00190628	0.0185831	PBX2	ENSG00000204304	9
ENSG00000266074	803.438	2.5108	1.01607	14.5317	0.00226392	0.0211701	BAHCC1	ENSG00000266074	9
ENSG00000004939	4684.21	3.37468	1.1895	18.1209	0.000415298	0.00594521	SLC4A1	NA	NA
ENSG00000102316	11014	-1.63157	0.737767	12.6742	0.00539675	0.0405504	MAGED2	NA	NA
ENSG00000108107	16327.2	-2.7349	0.870085	21.6161	7.83986e-05	0.00155909	RPL28	NA	NA
ENSG00000108298	28068.5	-3.48967	0.762834	34.5503	1.51608e-07	7.86518e-06	RPL19	NA	NA
ENSG00000109971	15787.1	-2.6598	0.939905	15.0327	0.00178895	0.017685	HSPA8	NA	NA
ENSG00000115053	16364.8	0.46791	1.01491	13.5312	0.00361799	0.0303586	NCL	NA	NA
ENSG00000122406	27286.9	-2.4757	0.82173	17.4226	0.0005785	0.00764414	RPL5	NA	NA
ENSG00000147454	6076.57	0.304356	0.823055	13.4577	0.0037445	0.0312089	SLC25A37	NA	NA
ENSG00000160957	1334.62	2.94803	1.95443	13.7055	0.00333465	0.0285022	RECQL4	NA	NA
ENSG00000174444	30863.2	-3.75099	0.820217	34.0596	1.92458e-07	9.73056e-06	RPL4	NA	NA
ENSG00000183878	1304.73	0.376626	1.36754	20.6029	0.000127283	0.0022804	UTY	NA	NA
ENSG00000189403	9635.8	-2.00432	0.7228	12.4037	0.00612071	0.0442883	HMGB1	NA	NA
ENSG00000196188	1910.03	4.01176	1.46064	16.2404	0.00101227	0.0117608	CTSE	NA	NA
ENSG00000197746	5025.16	-1.80446	0.898687	12.4011	0.00612805	0.0442883	PSAP	NA	NA
ENSG00000213741	22902.7	-0.289953	0.645769	13.5467	0.0035919	0.0302034	RPS29	NA	NA
